# Supplementary material for: Distinct properties of human pathogenic Candida species revealed by systematic comparative phenotypic screening of clinical isolates
Source: mSystems. 2025 Dec 8;11(1):e00786-25. doi: 10.1128/msystems.00786-25 (PMC12817934; doi:10.1128/msystems.00786-25)
Supplement: Data SD3 — MLST sequence information. [file msystems.00786-25-s0003.txt]

#MEGA
!Title concat;
!Format
   DataType=Nucleotide
   NSeqs=41 NSites=2955
   Identical=. Missing=? Indel=-;


!Domain=Data;
#100S_{Cluster_3}  CACGTTGCAA TGTAAATTCA GGTGAGTGTA TTCATAAAAA GCCGAAATCC CCAGGATACA CTCTCCCCGA TAATCCAAAG 
#104S_{Cluster_9}  .......... .......... .......... ......G... .......... .......... .......... .......... 
#107S_{Cluster_2}  .......... .......... .......... .....GG... .......... .......... .......... .......... 
#10D_{Cluster_7}   .......... .......... .......... .......... ..T......T .......... .......... .......... 
#114B_{Cluster_2}  .......... .......... .......... .......... ..T......T .......... .......... .......... 
#11D_{Cluster_5}   .......... .......... .......... ......G... .......... .......... .......... .......... 
#122G_{Cluster_3}  .......... .......... .......... .......... .......... .......... .......... .......... 
#127G_{Cluster_8}  .......... .......... .......... ......G... .......... .......... .......... .......... 
#131B_{Cluster_2}  .......... .......... .......... .......... ..T......T .......... .......... .......... 
#13P_{Cluster_7}   .......... .......... .......... .......... .......... .......... .......... .......... 
#144B_{Cluster_2}  .......... .......... .......... ......G... .......... .......... .......... .......... 
#15D_{Cluster_3}   .......... .......... .......... ......G... .......... .......... .......... .......... 
#195B_{Cluster_2}  .......... .......... .......... .......... .......... .......... .......... .......... 
#2021C_{Cluster_2} .......... .......... .......... .......... ..T......T .......... .......... .......... 
#2080C_{Cluster_2} .......... .......... .......... ......G... .......... .......... .......... .......... 
#227B_{Cluster_2}  .......... .......... .......... .....GG... .......... .......... .......... .......... 
#2316C_{Cluster_2} .......... .......... .......... .......... .......... .......... .......... .......... 
#25D_{Cluster_7}   .......... .......... .......... .......... .......... .......... .......... .......... 
#26D_{Cluster_7}   .......... .......... .......... .......... .......... .......... .......... .......... 
#29I_{Cluster_3}   .......... .......... .......... .......... .......... .......... .......... .......... 
#330I_{Cluster_7}  .......... .......... .......... .......... .......... .......... .......... .......... 
#34D_{Cluster_5}   .......... .......... .......... .......... .......... .......... .......... .......... 
#358I_{Cluster_2}  .......... .......... .......... .......... .......... .......... .......... .......... 
#36D_{Cluster_5}   .......... .......... .......... .......... .......... .......... .......... .......... 
#380I_{Cluster_3}  .......... .......... .......... .......... .......... .......... .......... .......... 
#38D_{Cluster_7}   .......... .......... .......... .......... .......... .......... .......... .......... 
#395I_{Cluster_3}  .......... .......... .......... .......... ..T......T .......... .......... .......... 
#447B_{Cluster_2}  .......... .......... .......... .......... .......... .......... .......... .......... 
#453B_{Cluster_2}  .......... .......... .......... ......G... .......... .......... .......... .......... 
#456B_{Cluster_5}  .......... .......... .......... ......G... .......... .......... .......... .......... 
#457B_{Cluster_2}  .......... .......... .......... .......... .......... .......... .......... .......... 
#487I_{Cluster_2}  .......... .......... .......... .......... .......... .......... .......... .......... 
#4D_{Cluster_5}    .......... .......... .......... ......G... .......... .......... .......... .......... 
#4R_{Cluster_8}    .......... .......... .......... .......... ..T......T .......... .......... .......... 
#511I_{Cluster_2}  .......... .......... .......... .......... .TT.....TT .......... .......... .......... 
#557I_{Cluster_3}  .......... .......... .......... ......G... .......... .......... .......... .......... 
#591I_{Cluster_3}  .......... .......... .......... .......... .......... .......... .......... .......... 
#5B_{Cluster_2}    .......... ......C... .......... .......... .......... .......... .......... .......... 
#70P_{Cluster_7}   .......... .......... .......... ......G... .......... .......... .......... .......... 
#85S_{Cluster_6}   .......... .......... .......... .....GG... .......... .......... .......... .......... 
#93B_{Cluster_2}   .......... .......... .......... .......... .......... .......... .......... .......... 

#100S_{Cluster_3}  TTCACCCTTG GTAATTTGTT TGTAATAATT GGAAGTCTTG TTGGTTTGTA GTTTTAGCTG TTGTCTCTCT TTTGAGAAAT 
#104S_{Cluster_9}  .......... .......... .......... .......... .......... A......... .......... .......... 
#107S_{Cluster_2}  .......... .......... .......... .......... .......... A......... .......... .......... 
#10D_{Cluster_7}   .......... .......... .......... ...G...... .......... .......... .......... .......... 
#114B_{Cluster_2}  .......... .......... .......... ...G...... .........G .......... .......... .......... 
#11D_{Cluster_5}   .......... .......... .......... .......... .......... A......... .......... .......... 
#122G_{Cluster_3}  .......... .......... .......... .......... .......... A......... .......... .......... 
#127G_{Cluster_8}  .......... .......... .......... .......... .......... A......... .......... .......... 
#131B_{Cluster_2}  .......... .......... .......... ...G...... .......... .......... .......... .......... 
#13P_{Cluster_7}   .......... .......... .......... .......... .......... A......... .......... .......... 
#144B_{Cluster_2}  .......... .......... .......... .......... .......... A......... .......... .......... 
#15D_{Cluster_3}   .......... .......... .......... .......... .......... A......... .......... .......... 
#195B_{Cluster_2}  .......... .......... .......... .......... .......... A......... .......... .......... 
#2021C_{Cluster_2} .......... .......... .......... ...G...... .........G .......... .......... .......... 
#2080C_{Cluster_2} .......... .......... .......... .......... .......... A......... .......... .......... 
#227B_{Cluster_2}  .......... .......... .......... .......... .......... A......... .......... .......... 
#2316C_{Cluster_2} .......... .......... .......... .......... .......... .......... .......... .......... 
#25D_{Cluster_7}   .......... .......... .......... .......... .......... .......... .......... .......... 
#26D_{Cluster_7}   .......... .......... .......... .......... .......... .......... .......... .......... 
#29I_{Cluster_3}   .......... .......... .......... .......... .......... A......... .......... .......... 
#330I_{Cluster_7}  .......... .......... .......... .......... .......... A......... .......... .......... 
#34D_{Cluster_5}   .......... .......... .......... .......... .......... A......... .......... .......... 
#358I_{Cluster_2}  .......... .......... .......... .......... .......... .......... .......... .......... 
#36D_{Cluster_5}   .......... .......... .......... .......... .......... A......... .......... .......... 
#380I_{Cluster_3}  .......... .......... .......... .......... .......... A......... .......... .......... 
#38D_{Cluster_7}   .......... .......... .......... .......... .......... A......... .......... .......... 
#395I_{Cluster_3}  .......... .......... .......... ...G...... .........G .......... .......... .......... 
#447B_{Cluster_2}  .......... .......... .......... .......... .......... A......... .......... .......... 
#453B_{Cluster_2}  .......... .......... .......... .......... .......... A......... .......... .......... 
#456B_{Cluster_5}  .......... .......... .......... .......... .......... A......... .......... .......... 
#457B_{Cluster_2}  .......... .......... .......... .......... .......... A......... .......... .......... 
#487I_{Cluster_2}  .......... .......... .......... .......... .......... A......... .......... .......... 
#4D_{Cluster_5}    .......... .......... .......... .......... .......... A......... .......... .......... 
#4R_{Cluster_8}    .......... .......... .......... ...G...... .......... .......... .......... .......... 
#511I_{Cluster_2}  .......... .......... .......... ..GG...... .........G .......... .......... .......... 
#557I_{Cluster_3}  .......... .......... .......... .......... .......... A......... .......... .......... 
#591I_{Cluster_3}  .......... .......... .......... .......... .......... A......... .......... .......... 
#5B_{Cluster_2}    .......... .......... .......... .......... .......... A......... .......... .......... 
#70P_{Cluster_7}   .......... .......... .......... .......... .......... A......... .......... .......... 
#85S_{Cluster_6}   .......... .......... .......... .......... .......... A......... .......... .......... 
#93B_{Cluster_2}   .......... .......... .......... .......... .......... A......... .......... .......... 

#100S_{Cluster_3}  ATTAGTGAGT CGGGCCTTGT TCAAGAAGAA TGGGTATGAA CCGTTGGATT CGGGATCCTA GTGGTCATGA ACCTTAAACT 
#104S_{Cluster_9}  .......... .......... .......... .......... .......... .......... .......... .......... 
#107S_{Cluster_2}  .......... .......... .......... .......... .......... .......... .......... .......... 
#10D_{Cluster_7}   .......... .A........ .......... .......... .......... .A........ .......... ...A...... 
#114B_{Cluster_2}  .......... .AA....... .......... .......... .......... .AA....... .......... ...AA..... 
#11D_{Cluster_5}   .......... .......... .......... .......... .......... .......... .......... .......... 
#122G_{Cluster_3}  .......... .......... .......... .......... .......... .......... .......... .......... 
#127G_{Cluster_8}  .......... .......... .......... .......... .......... .......... .......... .......... 
#131B_{Cluster_2}  .......... .A........ .......... .......... .......... .A........ .......... ...A...... 
#13P_{Cluster_7}   .......... .......... .......... .......... .......... .......... .......... .......... 
#144B_{Cluster_2}  .......... .......... .......... .......... .......... .......... .......... .......... 
#15D_{Cluster_3}   .......... .......... .......... .......... .......... .......... .......... .......... 
#195B_{Cluster_2}  .......... .......... .......... .......... .......... .......... .......... .......... 
#2021C_{Cluster_2} .......... .A........ .......... .......... .......... .A........ .......... ...A...... 
#2080C_{Cluster_2} .......... .......... .......... .......... .......... .......... .......... .......... 
#227B_{Cluster_2}  .......... .......... .......... .......... .......... .......... .......... .......... 
#2316C_{Cluster_2} .......... .......... .......... .......... .......... .......... .......... .......... 
#25D_{Cluster_7}   .......... .......... .......... .......... .......... .......... .......... .......... 
#26D_{Cluster_7}   .......... .......... .......... .......... .......... .......... .......... .......... 
#29I_{Cluster_3}   .......... .......... .......... .......... .......... .......... .......... .......... 
#330I_{Cluster_7}  .......... .......... .......... .......... .......... .......... .......... .......... 
#34D_{Cluster_5}   .......... .......... .......... .......... .......... .......... .......... .......... 
#358I_{Cluster_2}  .......... .......... .......... .......... .......... .......... .......... .......... 
#36D_{Cluster_5}   .......... .......... .......... .......... .......... .......... .......... .......... 
#380I_{Cluster_3}  .......... .......... .......... .......... .......... .......... ..A....... .......... 
#38D_{Cluster_7}   .......... .......... .......... .......... .......... .......... ..A....... .......... 
#395I_{Cluster_3}  .......... .A........ .......... .......... .......... .A........ .......... ...A...... 
#447B_{Cluster_2}  .......... .......... .......... .......... .......... .......... ..AA...... .......... 
#453B_{Cluster_2}  .......... .......... .......... .......... .......... .......... .......... .......... 
#456B_{Cluster_5}  .......... .......... .......... .......... .......... .......... .......... .......... 
#457B_{Cluster_2}  .......... .......... .......... .......... .......... .......... ..A....... .......... 
#487I_{Cluster_2}  .......... .......... .......... .......... .......... .......... ..A....... .......... 
#4D_{Cluster_5}    .......... .......... .......... .......... .......... .......... .......... .......... 
#4R_{Cluster_8}    .......... .A........ .......... .......... .......... .A........ .......... ...A...... 
#511I_{Cluster_2}  .......... .AA....... .......... .......... .......... .AA....... .......... ...AA..... 
#557I_{Cluster_3}  .......... .......... .......... .......... .......... .......... .......... .......... 
#591I_{Cluster_3}  .......... .......... .......... .......... .......... .......... .......... .......... 
#5B_{Cluster_2}    .......... .......... .......... .......... .......... .......... .......... .......... 
#70P_{Cluster_7}   .......... .......... .......... .......... .......... .......... .......... .......... 
#85S_{Cluster_6}   .......... .......... .......... .......... .......... .......... .......... .......... 
#93B_{Cluster_2}   .......... .......... .......... .......... .......... .......... ..A....... .......... 

#100S_{Cluster_3}  TCCGAGCCTA CAACATTGTC CTTTGAAGAT ATTAAATATG AGGTTACTGG TGGGTCGACA AATTTTAAAT GGAGTCTTTG 
#104S_{Cluster_9}  .......... .......... .......... .......... .......... .......... .......... .......... 
#107S_{Cluster_2}  .......... .......... .......... .......... .......... .......... .......... .......... 
#10D_{Cluster_7}   ..T....... .......... .......... .......... .......... .......... .......... .......... 
#114B_{Cluster_2}  .TT....... .......... .......... .......... .......... ...C...... .......... .......... 
#11D_{Cluster_5}   .......... .......... .......... .......... .......... .......... .......... .......... 
#122G_{Cluster_3}  .......... .......... .......... .......... .......... .......... .......... .......... 
#127G_{Cluster_8}  .......... .......... .......... .......... .......... .......... .......... .......... 
#131B_{Cluster_2}  ..T....... .......... .......... .......... .......... .......... .......... .......... 
#13P_{Cluster_7}   .......... .......... .......... .......... .......... .......... .......... .......... 
#144B_{Cluster_2}  .......... .......... .......... .......... .......... .......... .......... .......... 
#15D_{Cluster_3}   .......... .......... .......... .......... .......... .......... .......... .......... 
#195B_{Cluster_2}  .......... .......... .......... .......... .......... .......... .......... .......... 
#2021C_{Cluster_2} ..T....... .......... .......... .......... .......... .......... .......... .......... 
#2080C_{Cluster_2} .......... .......... .......... .......... .......... .......... .......... .......... 
#227B_{Cluster_2}  .......... .......... .......... .......... .......... .......... .......... .......... 
#2316C_{Cluster_2} .......... .......... .......... .......... .......... .......... .......... .......... 
#25D_{Cluster_7}   .......... .......... .......... .......... .......... .......... .......... .......... 
#26D_{Cluster_7}   .......... .......... .......... .......... .......... .......... .......... .......... 
#29I_{Cluster_3}   .......... .......... .......... .......... .......... .......... .......... .......... 
#330I_{Cluster_7}  .......... .......... .......... .......... .......... .......... .......... .......... 
#34D_{Cluster_5}   .......... .......... .......... .......... .......... .......... .......... .......... 
#358I_{Cluster_2}  .......... .......... .......... .......... .......... .......... .......... .......... 
#36D_{Cluster_5}   .......... .......... .......... .......... .......... .......... .......... .......... 
#380I_{Cluster_3}  .......... .......... .......... .......... .......... .......... .......... .......... 
#38D_{Cluster_7}   .......... .......... .......... .......... .......... .......... .......... .......... 
#395I_{Cluster_3}  ..T....... .......... .......... .......... .......... .......... .......... .......... 
#447B_{Cluster_2}  .......... .......... .......... .......... .......... .......... .......... .......... 
#453B_{Cluster_2}  .......... .......... .......... .......... .......... .......... .......... .......... 
#456B_{Cluster_5}  .......... .......... .......... .......... .......... .......... .......... .......... 
#457B_{Cluster_2}  .......... .......... .......... .......... .......... .......... .......... .......... 
#487I_{Cluster_2}  .......... .......... .......... .......... .......... .......... .......... .......... 
#4D_{Cluster_5}    .......... .......... .......... .......... .......... .......... .......... .......... 
#4R_{Cluster_8}    ..T....... .......... .......... .......... .......... .......... .......... .......... 
#511I_{Cluster_2}  .TT....... .......... .......... .......... .......... .......... .......... .......... 
#557I_{Cluster_3}  .......... .......... .......... .......... .......... .......... .......... .......... 
#591I_{Cluster_3}  .......... .......... .......... .......... .......... .......... .......... .......... 
#5B_{Cluster_2}    .......... .......... .......... .......... .......... .......... .......... .......... 
#70P_{Cluster_7}   .......... .......... .......... .......... .......... .......... .......... .......... 
#85S_{Cluster_6}   .......... .......... .......... .......... .......... .......... .......... .......... 
#93B_{Cluster_2}   .......... .......... .......... .......... .......... .......... .......... .......... 

#100S_{Cluster_3}  GGTTTGTAAA ACCAAGAGAA TGTTTGGCTA TAATGGGAGG TTCAGGTGCT GGTAAAACTA CATTGTTGGA TATTTTGGCT 
#104S_{Cluster_9}  .......... .......... .......... .......... .......... .......... .......... .......... 
#107S_{Cluster_2}  .......... .......... .......... .......... .......... .......... .......... .......... 
#10D_{Cluster_7}   .......... .......... .......... .......... .......... .......... .......... .......... 
#114B_{Cluster_2}  .......... .......... .......... .......... .......... .......... .......... .......... 
#11D_{Cluster_5}   .......... .......... .......... .......... .......... .......... .......... .......... 
#122G_{Cluster_3}  .......... .......... .......... .......... .......... .......... .......... .......... 
#127G_{Cluster_8}  .......... .......... .......... .......... .......... .......... .......... .......... 
#131B_{Cluster_2}  .......... .......... .......... .......... .......... .......... .......... .......... 
#13P_{Cluster_7}   .......... .......... .......... .......... .......... .......... .......... .......... 
#144B_{Cluster_2}  .......... .......... .......... .......... .......... .......... .......... .......... 
#15D_{Cluster_3}   .......... .......... .......... .......... .......... .......... .......... .......... 
#195B_{Cluster_2}  .......... .......... .......... .......... .......... .......... .......... .......... 
#2021C_{Cluster_2} .......... .......... .......... .......... .......... .......... .......... .......... 
#2080C_{Cluster_2} .......... .......... .......... .......... .......... .......... .......... .......... 
#227B_{Cluster_2}  .......... .......... .......... .......... .......... .......... .......... .......... 
#2316C_{Cluster_2} .......... .......... .......... .......... .......... .......... .......... .......... 
#25D_{Cluster_7}   .......... .......... .......... .......... .......... .......... .......... .......... 
#26D_{Cluster_7}   .......... .......... .......... .......... .......... .......... .......... .......... 
#29I_{Cluster_3}   .......... .......... .......... .......... .......... .......... .......... .......... 
#330I_{Cluster_7}  .......... .......... .......... .......... .......... .......... .......... .......... 
#34D_{Cluster_5}   .......... .......... .......... .......... .......... .......... .......... .......... 
#358I_{Cluster_2}  .......... .......... .......... .......... .......... .......... .......... .......... 
#36D_{Cluster_5}   .......... .......... .......... .......... .......... .......... .......... .......... 
#380I_{Cluster_3}  .......... .......... .......... .......... .......... .......... .......... .......... 
#38D_{Cluster_7}   .......... .......... .......... .......... .......... .......... .......... .......... 
#395I_{Cluster_3}  .......... .......... .......... .......... .......... .......... .......... .......... 
#447B_{Cluster_2}  .......... .......... .......... .......... .......... .......... .......... .......... 
#453B_{Cluster_2}  .......... .......... .......... .......... .......... .......... .......... .......... 
#456B_{Cluster_5}  .......... .......... .......... .......... .......... .......... .......... .......... 
#457B_{Cluster_2}  .......... .......... .......... .......... .......... .......... .......... .......... 
#487I_{Cluster_2}  .......... .......... .......... .......... .......... .......... .......... .......... 
#4D_{Cluster_5}    .......... .......... .......... .......... .......... .......... .......... .......... 
#4R_{Cluster_8}    .......... .......... .......... .......... .......... .......... .......... .......... 
#511I_{Cluster_2}  .......... .......... .......... .......... .......... .......... .......... .......... 
#557I_{Cluster_3}  .......... .......... .......... .......... .......... .......... .......... .......... 
#591I_{Cluster_3}  .......... .......... .......... .......... .......... .......... .......... .......... 
#5B_{Cluster_2}    .......... .......... .......... .......... .......... .......... .......... .......... 
#70P_{Cluster_7}   .......... .......... .......... .......... .......... .......... .......... .......... 
#85S_{Cluster_6}   .......... .......... .......... .......... .......... .......... .......... .......... 
#93B_{Cluster_2}   .......... .......... .......... .......... .......... .......... .......... .......... 

#100S_{Cluster_3}  GGTAAGAAAC AAAGATGGTA AAATCGATGG ATCAATTTAT GTGAACGGAA ATCCAATTAA ATCTAAAGAA TTGGGAGTTG 
#104S_{Cluster_9}  .......... .......... .......... .......... .......... .......... .......... .......... 
#107S_{Cluster_2}  .......... .......... .......... .......... .......... .......... .......... .......... 
#10D_{Cluster_7}   .......... .......... .......... .......... .......... .......... .......... .......... 
#114B_{Cluster_2}  .......T.. .......... .......... .......... .......... .......... .......... .......... 
#11D_{Cluster_5}   .......... .......... .......... .......... .......... .......... .......... .......... 
#122G_{Cluster_3}  .......... .......... .......... .......... .......... .......... .......... .......... 
#127G_{Cluster_8}  .......... .......... .......... .......... .......... .......... .......... .......... 
#131B_{Cluster_2}  .......... .......... .......... .......... .......... .......... .......... .......... 
#13P_{Cluster_7}   .......... .......... .......... .......... .......... .......... .......... .......... 
#144B_{Cluster_2}  .......... .......... .......... .......... .......... .......... .......... .......... 
#15D_{Cluster_3}   .......... .......... .......... .......... .......... .......... .......... .......... 
#195B_{Cluster_2}  .......... .......... .......... .......... .......... .......... .......... .......... 
#2021C_{Cluster_2} .......... .......... .......... .......... .......... .......... .......... .......... 
#2080C_{Cluster_2} .......... .......... .......... .......... .......... .......... .......... .......... 
#227B_{Cluster_2}  .......... .......... .......... .......... .......... .......... .......... .......... 
#2316C_{Cluster_2} .......... .......... .......... .......... .......... ......C... .......... .......... 
#25D_{Cluster_7}   .......... .......... .......... .......... .......... ......C... .......... .......... 
#26D_{Cluster_7}   .......... .......... .......... .......... .......... ......C... .......... .......... 
#29I_{Cluster_3}   .......... .......... .......... .......... .......... .......... .......... .......... 
#330I_{Cluster_7}  .......... .......... .......... .......... .......... ......CC.. .......... .......... 
#34D_{Cluster_5}   .......... .......... .......... .......... .......... .......... .......... .......... 
#358I_{Cluster_2}  .......... .......... .......... .......... .......... .......... .......... .......... 
#36D_{Cluster_5}   .......... .......... .......... .......... .......... .......... .......... .......... 
#380I_{Cluster_3}  .......... .......... .......... .......... .......... .......... .......... .......... 
#38D_{Cluster_7}   .......... .......... .......... .......... .......... .......... .......... .......... 
#395I_{Cluster_3}  .......... .......... .......... .......... .......... .......... .......... .......... 
#447B_{Cluster_2}  .......... .......... .......... .......... .......... .......... .......... .......... 
#453B_{Cluster_2}  .......... .......... .......... .......... .......... .......... .......... .......... 
#456B_{Cluster_5}  .......... .......... .......... .......... .......... .......... .......... .......... 
#457B_{Cluster_2}  .......... .......... .......... .......... .......... .......... .......... .......... 
#487I_{Cluster_2}  .......... .......... .......... .......... .......... .......... .......... .......... 
#4D_{Cluster_5}    .......... .......... .......... .......... .......... .......... .......... .......... 
#4R_{Cluster_8}    .......... .......... .......... .......... .......... .......... .......... .......... 
#511I_{Cluster_2}  .......... .......... .......... .......... .......... .......... .......... .......... 
#557I_{Cluster_3}  .......... .......... .......... .......... .......... .......... .......... .......... 
#591I_{Cluster_3}  .......... .......... .......... .......... .......... .......... .......... .......... 
#5B_{Cluster_2}    .......... .......... .......... .......... .......... .......... .......... .......... 
#70P_{Cluster_7}   .......... .......... .......... .......... .......... .......... .......... .......... 
#85S_{Cluster_6}   .......... .......... .......... .......... .......... .......... .......... .......... 
#93B_{Cluster_2}   .......... .......... .......... .......... .......... .......... .......... .......... 

#100S_{Cluster_3}  CACTTGAAAA AATTATCAAT TTCCGTGTTG GATAAACAAA AGATTGACTG AAAAATTCAA TAAATTGGAT AAATCCATCT 
#104S_{Cluster_9}  ..A....... .......... .......... ........GG .......... .......... .......... .........C 
#107S_{Cluster_2}  ..A....... .......... .......... ........GG .......... .......... .......... .........C 
#10D_{Cluster_7}   .......... .......... .......... .........G .......... .......... .......... .......... 
#114B_{Cluster_2}  ..A....... .......... .......... .........G .......... .......... .......... .........C 
#11D_{Cluster_5}   ..A....... .......... .......... ........GG .......... .......... .......... .........C 
#122G_{Cluster_3}  ..A....... .......... .......... ........GG .......... .......... .......... .........C 
#127G_{Cluster_8}  ..A....... .......... .......... ........GG .......... .......... .......... .........C 
#131B_{Cluster_2}  .C........ .......... .......... .......... .......... .......... .......... ........T. 
#13P_{Cluster_7}   .......... .......... .......... .......... .......... .......... .......... .......... 
#144B_{Cluster_2}  ..A....... .......... .......... ........GG .......... .......... .......... .........C 
#15D_{Cluster_3}   ..A....... .......... .......... ........GG .......... .......... .......... .........C 
#195B_{Cluster_2}  .......... .......... .......... .........G .......... .......... .......... .......... 
#2021C_{Cluster_2} .......... .......... .......... .........G .......... .......... .......... .......... 
#2080C_{Cluster_2} ..A....... .......... .......... ........GG .......... .......... .......... .........C 
#227B_{Cluster_2}  ..A....... .......... .......... ........GG .......... .......... .......... .........C 
#2316C_{Cluster_2} .C........ .......... .......... .........G .......... .......... .......... ........T. 
#25D_{Cluster_7}   .......... .......... .......... ........GG .......... .......... .......... .......... 
#26D_{Cluster_7}   .......... .......... .......... ........GG .......... .......... .......... .......... 
#29I_{Cluster_3}   .......... .......... .......... .........G .......... .......... .......... .......... 
#330I_{Cluster_7}  .C........ .......... .......... ........GG .......... .......... .......... ........T. 
#34D_{Cluster_5}   .C........ .......... .......... .......... .......... .......... .......... ........T. 
#358I_{Cluster_2}  .C........ .......... .......... .......... .......... .......... .......... ........T. 
#36D_{Cluster_5}   .C........ .......... .......... .......... .......... .......... .......... ........T. 
#380I_{Cluster_3}  .......... .......... .......... .........G .......... .......... .......... .......... 
#38D_{Cluster_7}   .......... .......... .......... .........G .......... .......... .......... .......... 
#395I_{Cluster_3}  ..A....... .......... .......... ........GG .......... .......... .......... .........C 
#447B_{Cluster_2}  .......... .......... .......... .........G .......... .......... .......... .......... 
#453B_{Cluster_2}  ..A....... .......... .......... ........GG .......... .......... .......... .........C 
#456B_{Cluster_5}  ..A....... .......... .......... .........G .......... .......... .......... .......... 
#457B_{Cluster_2}  .......... .......... .......... .........G .......... .......... .......... .......... 
#487I_{Cluster_2}  .C........ .......... .......... .......... .......... .......... .......... ........T. 
#4D_{Cluster_5}    ..A....... .......... .......... ........GG .......... .......... .......... .........C 
#4R_{Cluster_8}    ..A....... .......... .......... .......... .......... .......... .......... ........T. 
#511I_{Cluster_2}  ..A....... .......... .......... .......... .......... .......... .......... .........C 
#557I_{Cluster_3}  ..A....... .......... .......... ........GG .......... .......... .......... .........C 
#591I_{Cluster_3}  ..A....... .......... .......... ........GG .......... .......... .......... .........C 
#5B_{Cluster_2}    .......... .......... .......... .......... .......... .......... .......... ........T. 
#70P_{Cluster_7}   ..A....... .......... .......... ........GG .......... .......... .......... .........C 
#85S_{Cluster_6}   ..A....... .......... .......... ........GG .......... .......... .......... .........C 
#93B_{Cluster_2}   .C........ .......... .......... .......... .......... .......... .......... ........T. 

#100S_{Cluster_3}  AAAGATAATT TGAAGGCTAA ACAAAAAGAA GAAACCAAAA AAGACTTTAG ATGTGGTTAA CTAATTGGTT GAATGGATAA 
#104S_{Cluster_9}  .......... .......... .......... .......... ..A....... .......... T......... .......... 
#107S_{Cluster_2}  .......... .......... .......... .......... ..A....... .......... T......... .......... 
#10D_{Cluster_7}   .......... .......... .......... .......... .......... .......... .......... .......... 
#114B_{Cluster_2}  .......... .......... .......... .......... ..A....... .......... T......... .......... 
#11D_{Cluster_5}   .......... .......... .......... .......... ..A....... .......... T......... .......... 
#122G_{Cluster_3}  .......... .......... .......... .......... ..A....... .......... T......... .......... 
#127G_{Cluster_8}  .......... .......... .......... .......... ..A....... .......... T......... .......... 
#131B_{Cluster_2}  .......... .......... .......... .......... .G........ .......... .C........ .......... 
#13P_{Cluster_7}   .......... .......... .......... .......... .......... .......... .......... .......... 
#144B_{Cluster_2}  .......... .......... .......... .......... ..A....... .......... T......... .......... 
#15D_{Cluster_3}   .......... .......... .......... .......... ..A....... .......... T......... .......... 
#195B_{Cluster_2}  .......... .......... .......... .......... .......... .......... .......... .......... 
#2021C_{Cluster_2} .......... .......... .......... .......... .......... .......... .......... .......... 
#2080C_{Cluster_2} .......... .......... .......... .......... ..A....... .......... T......... .......... 
#227B_{Cluster_2}  .......... .......... .......... .......... ..A....... .......... T......... .......... 
#2316C_{Cluster_2} .......... .......... .......... .......... .G........ .......... .C........ ....A..... 
#25D_{Cluster_7}   .......... .......... .......... .......... .......... .......... .......... .......... 
#26D_{Cluster_7}   .......... .......... .......... .......... .......... .......... .......... .......... 
#29I_{Cluster_3}   .......... .......... .......... .......... .......... .......... .......... .......... 
#330I_{Cluster_7}  .......... .......... .......... .......... .G........ .......... .C........ .......... 
#34D_{Cluster_5}   .......... .......... .......... .......... .G........ .......... .C........ .......... 
#358I_{Cluster_2}  .......... .......... .......... .......... .G........ .......... .C........ .......... 
#36D_{Cluster_5}   .......... .......... .......... .......... .G........ .......... .C........ .......... 
#380I_{Cluster_3}  .......... .......... .......... .......... .......... .......... .......... .......... 
#38D_{Cluster_7}   .......... .......... .......... .......... .......... .......... .......... .......... 
#395I_{Cluster_3}  .......... .......... .......... .......... ..A....... .......... T......... .......... 
#447B_{Cluster_2}  .......... .......... .......... .......... .......... .......... .......... .......... 
#453B_{Cluster_2}  .......... .......... .......... .......... ..A....... .......... T......... .......... 
#456B_{Cluster_5}  .......... .......... .......... .......... .......... .......... .......... .......... 
#457B_{Cluster_2}  .......... .......... .......... .......... .......... .......... .......... .......... 
#487I_{Cluster_2}  .......... .......... .......... .......... .G........ .......... .C........ .......... 
#4D_{Cluster_5}    .......... .......... .......... .......... ..A....... .......... T......... .......... 
#4R_{Cluster_8}    .......... .......... .......... .......... .G........ .......... .C........ .......... 
#511I_{Cluster_2}  .......... .......... .......... .......... ..A....... .......... .C........ .......... 
#557I_{Cluster_3}  .......... .......... .......... .......... ..A....... .......... T......... .......... 
#591I_{Cluster_3}  .......... .......... .......... .......... ..A....... .......... T......... .......... 
#5B_{Cluster_2}    .......... .......... .......... .......... .G........ .......... .C........ .......... 
#70P_{Cluster_7}   .......... .......... .......... .......... ..A....... .......... T......... .......... 
#85S_{Cluster_6}   .......... .......... .......... .......... ..A....... .......... T......... .......... 
#93B_{Cluster_2}   .......... .......... .......... .......... .G........ .......... .C........ .......... 

#100S_{Cluster_3}  AGAAAATGTC CTTCATCATT TTTGGTTGCT CACGTTCCAA TTACTGCTAA TGCCAAGGCA ATCACTGAAG CCATTAATTT 
#104S_{Cluster_9}  ........G. .......... .......... .......... .......... .......... .......... .......... 
#107S_{Cluster_2}  ........G. .......... .......... .......... .......... .......... .......... .......... 
#10D_{Cluster_7}   ........G. .......... .......... .......... .......... .......... .......... .......... 
#114B_{Cluster_2}  ........G. T......... .......... .......... .......... .......... .......... .......... 
#11D_{Cluster_5}   ........G. .......... .......... .......... .......... .......... .......... .......... 
#122G_{Cluster_3}  ........G. .......... .......... .......... .......... .......... .......... .......... 
#127G_{Cluster_8}  ........G. .......... .......... .......... .......... .......... .......... .......... 
#131B_{Cluster_2}  ........G. .......... .......... .......... .......... .......... .......... .......... 
#13P_{Cluster_7}   .......... .......... .......... .......... .......... .......... .......... .......... 
#144B_{Cluster_2}  ........G. .......... .......... .......... .......... .......... .......... .......... 
#15D_{Cluster_3}   ........G. .......... .......... .......... .......... .......... .......... .......... 
#195B_{Cluster_2}  ........G. .......... .......... .......... .......... .......... .......... .......... 
#2021C_{Cluster_2} ........G. .......... .......... .......... .......... .......... .......... .......... 
#2080C_{Cluster_2} ........G. .......... .......... .......... .......... .......... .......... .......... 
#227B_{Cluster_2}  ........G. .......... .......... .......... .......... .......... .......... .......... 
#2316C_{Cluster_2} ........G. .......... .......... .......... .......... .......... .......... .......... 
#25D_{Cluster_7}   ........G. .......... .......... .......... .......... .......... .......... .......... 
#26D_{Cluster_7}   ........G. .......... .......... .......... .......... .......... .......... .......... 
#29I_{Cluster_3}   ........G. .......... .......... .......... .......... .......... .......... .......... 
#330I_{Cluster_7}  ........G. .......... .......... .......... .......... .......... .......... .......... 
#34D_{Cluster_5}   ........G. .......... .......... .......... .......... .......... .......... .......... 
#358I_{Cluster_2}  ........G. .......... .......... .......... .......... .......... .......... .......... 
#36D_{Cluster_5}   ........G. .......... .......... .......... .......... .......... .......... .......... 
#380I_{Cluster_3}  ........G. .......... .......... .......... .......... .......... .......... .......... 
#38D_{Cluster_7}   ........G. .......... .......... .......... .......... .......... .......... .......... 
#395I_{Cluster_3}  ........G. .......... .......... .......... .......... .......... .......... .......... 
#447B_{Cluster_2}  ........G. .......... .......... .......... .......... .......... .......... .......... 
#453B_{Cluster_2}  ........G. .......... .......... .......... .......... .......... .......... .......... 
#456B_{Cluster_5}  ........G. .......... .......... .......... .......... .......... .......... .......... 
#457B_{Cluster_2}  ........G. .......... .......... .......... .......... .......... .......... .......... 
#487I_{Cluster_2}  ........G. .......... .......... .......... .......... .......... .......... .......... 
#4D_{Cluster_5}    ........G. .......... .......... .......... .......... .......... .......... .......... 
#4R_{Cluster_8}    ........G. .......... .......... .......... .......... .......... .......... .......... 
#511I_{Cluster_2}  .......T.. .......... .......... .......... .......... .......... .......... .......... 
#557I_{Cluster_3}  ........G. .......... .......... .......... .......... .......... .......... .......... 
#591I_{Cluster_3}  ........G. .......... .......... .......... .......... .......... .......... .......... 
#5B_{Cluster_2}    ........G. .......... .......... .......... .......... .......... .......... .......... 
#70P_{Cluster_7}   ........G. .......... .......... .......... .......... .......... .......... .......... 
#85S_{Cluster_6}   ........G. .......... .......... .......... .......... .......... .......... .......... 
#93B_{Cluster_2}   ........G. .......... .......... .......... .......... .......... .......... .......... 

#100S_{Cluster_3}  GATTAAAAAG CAAGATAAAA CCAAATCAAT TTATTTATTG ACTGGTGAAA CCCGATAAAG TTGCTCATGG ATGTTATGTT 
#104S_{Cluster_9}  .......... .......... .......... .......... .......... .......... .......... .......... 
#107S_{Cluster_2}  .......... .......... .......... .......... .......... .......... .......... .......... 
#10D_{Cluster_7}   .......... .......... .......... .......... .......... .......... .......... .......... 
#114B_{Cluster_2}  .......... .......... .......... .......... .......... .......... .......... .......... 
#11D_{Cluster_5}   .......... .......... .......... .......... .......... .......... .......... .......... 
#122G_{Cluster_3}  .......... .......... .......... .......... .......... .......... .......... .......... 
#127G_{Cluster_8}  .......... .......... .......... .......... .......... .......... .......... .......... 
#131B_{Cluster_2}  .......... .......... .......... .......... .......... .AA....... .......... .......... 
#13P_{Cluster_7}   .......... .......... .......... .......... .......... .......... .......... .......... 
#144B_{Cluster_2}  .......... .......... .......... .......... .......... .......... .......... .......... 
#15D_{Cluster_3}   .......... .......... .......... .......... .......... .......... .......... .......... 
#195B_{Cluster_2}  .......... .......... .......... .......... .......... .......... .......... .......... 
#2021C_{Cluster_2} .......... .......... .......... .......... .......... .......... .......... .......... 
#2080C_{Cluster_2} .......... .......... .......... .......... .......... .......... .......... .......... 
#227B_{Cluster_2}  .......... .......... .......... .......... .......... .......... .......... .......... 
#2316C_{Cluster_2} .......... .......... .......... .......... .......... .......... .......... .......... 
#25D_{Cluster_7}   .......... .......... .......... .......... .......... .......... .......... .......... 
#26D_{Cluster_7}   .......... .......... .......... .......... .......... .......... .......... .......... 
#29I_{Cluster_3}   .......... .......... .......... .......... .......... .......... .......... .......... 
#330I_{Cluster_7}  .......... .......... .......... .......... .......... .......... .......... .......... 
#34D_{Cluster_5}   .......... .......... .......... .......... .......... .......... .......... .......... 
#358I_{Cluster_2}  .......... .......... .......... .......... .......... .......... .......... .......... 
#36D_{Cluster_5}   .......... .......... .......... .......... .......... .......... .......... .......... 
#380I_{Cluster_3}  .......... .......... .......... .......... .......... .......... .......... .......... 
#38D_{Cluster_7}   .......... .......... .......... .......... .......... .......... .......... .......... 
#395I_{Cluster_3}  .......... .......... .......... .......... .......... .......... .......... .......... 
#447B_{Cluster_2}  .......... .......... .......... .......... .......... .......... .......... .......... 
#453B_{Cluster_2}  .......... .......... .......... .......... .......... .......... .......... .......... 
#456B_{Cluster_5}  .......... .......... .......... .......... .......... .A........ .......... .......... 
#457B_{Cluster_2}  .......... .......... .......... .......... .......... .......... .......... .......... 
#487I_{Cluster_2}  .......... .......... .......... .......... .......... .......... .......... .......... 
#4D_{Cluster_5}    .......... .......... .......... .......... .......... .......... .......... .......... 
#4R_{Cluster_8}    .......... .......... .......... .......... .......... .AA....... .......... .......... 
#511I_{Cluster_2}  .......... .......... .......... .......... .......... .......... .......... .......... 
#557I_{Cluster_3}  .......... .......... .......... .......... .......... .......... .......... .......... 
#591I_{Cluster_3}  .......... .......... .......... .......... .......... .......... .......... .......... 
#5B_{Cluster_2}    .......... .......... .......... .......... .......... .AA....... .......... .......... 
#70P_{Cluster_7}   .......... .......... .......... .......... .......... .......... .......... .......... 
#85S_{Cluster_6}   .......... .......... .......... .......... .......... .......... .......... .......... 
#93B_{Cluster_2}   .......... .......... .......... .......... .......... .......... .......... .......... 

#100S_{Cluster_3}  AGTGATGAAG CCATTGTTCA AGGGTATTAA TGCTAATGAG TTGGCTAAAG CTGTATCAAA AACCAGGTTA TTTAGATGAT 
#104S_{Cluster_9}  .......... ......CC.. .......... .......... .......... .......... .......... .......... 
#107S_{Cluster_2}  .......... ......CC.. .......... .......... .......... .......... .......... .......... 
#10D_{Cluster_7}   .......... ......C... .......... .......... .......... .......... .......... .......... 
#114B_{Cluster_2}  .......... ......CC.. .......... .......... .......... .......... .......... .......... 
#11D_{Cluster_5}   .......... ......CC.. .......... .......... .......... .......... .......... .......... 
#122G_{Cluster_3}  .......... ......CC.. .......... .......... .......... .......... .......... .......... 
#127G_{Cluster_8}  .......... ......CC.. .......... .......... .......... .......... .......... .......... 
#131B_{Cluster_2}  .......... ......CC.. .......... .......... .......... .......... .......... .......... 
#13P_{Cluster_7}   .......... .......... .......... .......... .......... .......... .......... .......... 
#144B_{Cluster_2}  .......... ......CC.. .......... .......... .......... .......... .......... .......... 
#15D_{Cluster_3}   .......... ......CC.. .......... .......... .......... .......... .......... .......... 
#195B_{Cluster_2}  .......... ......C... .......... .......... .......... .......... .......... .......... 
#2021C_{Cluster_2} .......... ......C... .......... .......... .......... .......... .......... .......... 
#2080C_{Cluster_2} .......... ......CC.. .......... .......... .......... .......... .......... .......... 
#227B_{Cluster_2}  .......... ......CC.. .......... .......... .......... .......... .......... .......... 
#2316C_{Cluster_2} .......... .......... .......... .......... .......... .......... .......... .......... 
#25D_{Cluster_7}   .......... ......C... .......... .......... .......... .......... .......... .......... 
#26D_{Cluster_7}   .......... ......C... .......... .......... .......... .......... .......... .......... 
#29I_{Cluster_3}   .......... ......C... .......... .......... .......... .......... .......... .......... 
#330I_{Cluster_7}  .......... .......... .......... .......... .......... .......... .......... .......... 
#34D_{Cluster_5}   .......... .......... .......... .......... .......... .......... .......... .......... 
#358I_{Cluster_2}  .......... .......... .......... .......... .......... .......... .......... .......... 
#36D_{Cluster_5}   .......... .......... .......... .......... .......... .......... .......... .......... 
#380I_{Cluster_3}  .......... ......C... .......... .......... .......... .......... .......... .......... 
#38D_{Cluster_7}   .......... ......C... .......... .......... .......... .......... .......... .......... 
#395I_{Cluster_3}  .......... ......CC.. .......... .......... .......... .......... .......... .......... 
#447B_{Cluster_2}  .......... ......C... .......... .......... .......... .......... .......... .......... 
#453B_{Cluster_2}  .......... ......CC.. .......... .......... .......... .......... .......... .......... 
#456B_{Cluster_5}  .......... ......CC.. .......... .......... .......... .......... .......... .......... 
#457B_{Cluster_2}  .......... ......C... .......... .......... .......... .......... .......... .......... 
#487I_{Cluster_2}  .......... .......... .......... .......... .......... .......... .......... .......... 
#4D_{Cluster_5}    .......... ......CC.. .......... .......... .......... .......... .......... .......... 
#4R_{Cluster_8}    .......... ......CC.. .......... .......... .......... .......... .......... .......... 
#511I_{Cluster_2}  .......... ......CC.. .......... .......... .......... .......... .......... .......... 
#557I_{Cluster_3}  .......... ......CC.. .......... .......... .......... .......... .......... .......... 
#591I_{Cluster_3}  .......... ......CC.. .......... .......... .......... .......... .......... .......... 
#5B_{Cluster_2}    .......... ......CC.. .......... .......... .......... .......... .......... .......... 
#70P_{Cluster_7}   .......... ......CC.. .......... .......... .......... .......... .......... .......... 
#85S_{Cluster_6}   .......... ......CC.. .......... .......... .......... .......... .......... .......... 
#93B_{Cluster_2}   .......... .......... .......... .......... .......... .......... .......... .......... 

#100S_{Cluster_3}  ACAAACCGTC CAATCCGGAT TCATAAAGCC TGTTACCTTA TGCTGCTTTC CGTGTAAACA TTCATAATGA AAGATGGGAT 
#104S_{Cluster_9}  .A........ T......... .........T ......T... .......... .......... .......... .......... 
#107S_{Cluster_2}  .A........ T......... .........T ......T... .......... .......... .......... .......... 
#10D_{Cluster_7}   .......... T......... ..T....... .......... .......... .......... .......... .......... 
#114B_{Cluster_2}  .A........ T......... .........T .......... .......... .......... .......... .......... 
#11D_{Cluster_5}   .A........ T......... .........T ......T... .......... .......... .......... .......... 
#122G_{Cluster_3}  .A........ T......... .........T ......T... .......... .......... .......... .......... 
#127G_{Cluster_8}  .A........ .......... ...A.....T ......T... .......... .......... .......... .......... 
#131B_{Cluster_2}  C......... .......... ..T....... C......C.. .......... .......... .......... .......... 
#13P_{Cluster_7}   .......... .......... .......... .......... .......... .......... .......... .......... 
#144B_{Cluster_2}  .A........ T......... .........T ......T... .......... .......... .......... .......... 
#15D_{Cluster_3}   .A........ T......... .........T ......T... .......... .......... .......... .......... 
#195B_{Cluster_2}  .......... .......... .......... C......C.. .......... .......... .......... .......... 
#2021C_{Cluster_2} .......... T......... ..T....... .......... .......... .......... .......... .......... 
#2080C_{Cluster_2} .A........ T......... .........T ......T... .......... .......... .......... .......... 
#227B_{Cluster_2}  .A........ T......... .........T ......T... .......... .......... .......... .......... 
#2316C_{Cluster_2} .......... T......... ..T....... .......... .......... .......... .......... .......... 
#25D_{Cluster_7}   .......... .......... .......... C......C.. .......... .......... .......... .......... 
#26D_{Cluster_7}   .......... .......... .......... C......C.. .......... .......... .......... .......... 
#29I_{Cluster_3}   .......... .......... .......... C......C.. .......... .......... .......... .......... 
#330I_{Cluster_7}  .A........ T......... .......... .......... .......... .......... .......... .......... 
#34D_{Cluster_5}   C......... .......... ..T....... C......C.. .......... .......... .......... .......... 
#358I_{Cluster_2}  .......... .......... .......... .......... .......... .......... .......... .......... 
#36D_{Cluster_5}   C......... .......... ..T....... C......C.. .......... .......... .......... .......... 
#380I_{Cluster_3}  .......... .......... .......... C......C.. .......... .......... .......... .......... 
#38D_{Cluster_7}   .......... .......... .......... C......C.. .......... .......... .......... .......... 
#395I_{Cluster_3}  .......... T......... ..T....... .......... .......... .......... .......... .......... 
#447B_{Cluster_2}  .......... .......... .......... C......C.. .......... .......... .......... .......... 
#453B_{Cluster_2}  .A.......T T......... ..T......T ......T... .......... .......... .......... .......... 
#456B_{Cluster_5}  .A.......T T......... ..T......T ......T... .......... .......... .......... .......... 
#457B_{Cluster_2}  .......... .......... .......... C......C.. .......... .......... .......... .......... 
#487I_{Cluster_2}  .......... .......... .......... C......C.. .......... .......... .......... .......... 
#4D_{Cluster_5}    .A........ T......... .........T ......T... .......... .......... .......... .......... 
#4R_{Cluster_8}    C......... .......... ..T....... C......C.. .......... .......... .......... .......... 
#511I_{Cluster_2}  .......... .......... ...A...... C......C.. .......... .......... .......... .......... 
#557I_{Cluster_3}  .A.......T T......... ..T......T ......T... .......... .......... .......... .......... 
#591I_{Cluster_3}  .A........ T......... .........T ......T... .......... .......... .......... .......... 
#5B_{Cluster_2}    .......... T......... ..T....... .......... .......... .......... .......... .......... 
#70P_{Cluster_7}   .A........ T......... .........T ......T... .......... .......... .......... .......... 
#85S_{Cluster_6}   .A........ T......... .........T ......T... .......... .......... .......... .......... 
#93B_{Cluster_2}   .......... .......... .......... C......C.. .......... .......... .......... .......... 

#100S_{Cluster_3}  GGAGTTCCAA TTGTTTTACG TGCTGGTAAA GCTTTAGATG AAAGTAAAGT TGAAATTAGA ATTCAATTTA AACCAGTCCG 
#104S_{Cluster_9}  .......... .......... .......... .......... .......... .......... .......... .......... 
#107S_{Cluster_2}  .......... .......... .......... .......... .......... .......... .......... .......... 
#10D_{Cluster_7}   .......... .......... .......... .......... .......... .......... .......... .......... 
#114B_{Cluster_2}  .......... .......... .......... .......... .......... .......... .......... .......... 
#11D_{Cluster_5}   .......... .......... .......... .......... .......... .......... .......... .......... 
#122G_{Cluster_3}  .......... .......... .......... .......... .......... .......... .......... .......... 
#127G_{Cluster_8}  .......... .......... .......... .......... .......... .......... .......... .......... 
#131B_{Cluster_2}  .......... .......... .......... .......... .......... .......... .......... .......... 
#13P_{Cluster_7}   .......... .......... .......... .......... .......... .......... .......... .......... 
#144B_{Cluster_2}  .......... .......... .......... .......... .......... .......... .......... .......... 
#15D_{Cluster_3}   .......... .......... .......... .......... .......... .......... .......... .......... 
#195B_{Cluster_2}  .......... .......... .......... .......... .......... .......... .......... .......... 
#2021C_{Cluster_2} .......... .......... .......... .......... .......... .......... .......... .......... 
#2080C_{Cluster_2} .......... .......... .......... .......... .......... .......... .......... .......... 
#227B_{Cluster_2}  .......... .......... .......... .......... .......... .......... .......... .......... 
#2316C_{Cluster_2} .......... .......... .......... .......... .......... .......... .......... .......... 
#25D_{Cluster_7}   .......... .......... .......... .......... .......... .......... .......... .......... 
#26D_{Cluster_7}   .......... .......... .......... .......... .......... .......... .......... .......... 
#29I_{Cluster_3}   .......... .......... .......... .......... .......... .......... .......... .......... 
#330I_{Cluster_7}  .......... .......... .......... .......... .......... .......... .......... ........T. 
#34D_{Cluster_5}   .......... .......... .......... .......... .......... .......... .......... .......... 
#358I_{Cluster_2}  .......... .......... .......... .......... .......... .......... .......... .......... 
#36D_{Cluster_5}   .......... .......... .......... .......... .......... .......... .......... .......... 
#380I_{Cluster_3}  .......... .......... .......... .......... .......... .......... .......... .......... 
#38D_{Cluster_7}   .......... .......... .......... .......... .......... .......... .......... .......... 
#395I_{Cluster_3}  .......... .......... .......... .......... .......... .......... .......... .......... 
#447B_{Cluster_2}  .......... .......... .......... .......... .......... .......... .......... .......... 
#453B_{Cluster_2}  .......... .......... .......... .......... .......... .......... .......... .......... 
#456B_{Cluster_5}  .......... .......... .......... .......... .......... .......... .......... .......... 
#457B_{Cluster_2}  .......... .......... .......... .......... .......... .......... .......... .......... 
#487I_{Cluster_2}  .......... .......... .......... .......... .......... .......... .......... .......... 
#4D_{Cluster_5}    .......... .......... .......... .......... .......... .......... .......... .......... 
#4R_{Cluster_8}    .......... .......... .......... .......... .......... .......... .......... .......... 
#511I_{Cluster_2}  .......... .......... .......... .......... .......... .......... .......... .......... 
#557I_{Cluster_3}  .......... .......... .......... .......... .......... .......... .......... .......... 
#591I_{Cluster_3}  .......... .......... .......... .......... .......... .......... .......... .......... 
#5B_{Cluster_2}    .......... .......... .......... .......... .......... .......... .......... .......... 
#70P_{Cluster_7}   .......... .......... .......... .......... .......... .......... .......... .......... 
#85S_{Cluster_6}   .......... .......... .......... .......... .......... .......... .......... .......... 
#93B_{Cluster_2}   .......... .......... .......... .......... .......... .......... .......... .......... 

#100S_{Cluster_3}  CCAAGGGGAT GTTTAAAGAA ATTCAAAGAA ATGAATTAGT TATTAGAGTA CAACCAAATG AAGCCATTTA TTTAAAAATT 
#104S_{Cluster_9}  .......... .......... .......... .......... .......... .......... .......... .......... 
#107S_{Cluster_2}  .......... .......... .......... .......... .......... .......... .......... .......... 
#10D_{Cluster_7}   .......... .......... .......... .......... .......... .......... .......... .......... 
#114B_{Cluster_2}  .......... .......... .......... .......... .......... .......... .......... .......... 
#11D_{Cluster_5}   .......... .......... .......... .......... .......... .......... .......... .......... 
#122G_{Cluster_3}  .......... .......... .......... .......... .......... .......... .......... .......... 
#127G_{Cluster_8}  .......... .......... .......... .......... .......... .......... .......... .......... 
#131B_{Cluster_2}  .......... .......... .......... .......... .......... .......... .......... .......... 
#13P_{Cluster_7}   .......... .......... .......... .......... .......... .......... .......... .......... 
#144B_{Cluster_2}  .......... .......... .......... .......... .......... .......... .......... .......... 
#15D_{Cluster_3}   .......... .......... .......... .......... .......... .......... .......... .......... 
#195B_{Cluster_2}  .......... .......... .......... .......... .......... .......... .......... .......... 
#2021C_{Cluster_2} .......... .......... .......... .......... .......... .......... .......... .......... 
#2080C_{Cluster_2} .......... .......... .......... .......... .......... .......... .......... .......... 
#227B_{Cluster_2}  .......... .......... .......... .......... .......... .......... .......... .......... 
#2316C_{Cluster_2} .......... .......... .......... .......... .......... .......... .......... .......... 
#25D_{Cluster_7}   .......... .......... .......... .......... .......... .......... .......... .......... 
#26D_{Cluster_7}   .......... .......... .......... .......... .......... .......... .......... .......... 
#29I_{Cluster_3}   .......... .......... .......... .......... .......... .......... .......... .......... 
#330I_{Cluster_7}  .......... .......... .......... .......... .......... .......... .......... .......... 
#34D_{Cluster_5}   .......... .......... .......... .......... .......... .......... .......... .......... 
#358I_{Cluster_2}  .......... .......... .......... .......... .......... .......... .......... .......... 
#36D_{Cluster_5}   .......... .......... .......... .......... .......... .......... .......... .......... 
#380I_{Cluster_3}  .......... .......... .......... .......... .......... .......... .......... .......... 
#38D_{Cluster_7}   .......... .......... .......... .......... .......... .......... .......... .......... 
#395I_{Cluster_3}  .......... .......... .......... .......... .......... .......... .......... .......... 
#447B_{Cluster_2}  .......... .......... .......... .......... .......... .......... .......... .......... 
#453B_{Cluster_2}  .......... .......... .......... .......... .......... .......... .......... .......... 
#456B_{Cluster_5}  .......... .......... .......... .......... .......... .......... .......... .......... 
#457B_{Cluster_2}  .......... .......... .......... .......... .......... .......... .......... .......... 
#487I_{Cluster_2}  .......... .......... .......... .......... .......... .......... .......... .......... 
#4D_{Cluster_5}    .......... .......... .......... .......... .......... .......... .......... .......... 
#4R_{Cluster_8}    .......... .......... .......... .......... .......... .......... .......... .......... 
#511I_{Cluster_2}  .......... .......... .......... .......... .......... .......... .......... .......... 
#557I_{Cluster_3}  .......... .......... .......... .......... .......... .......... .......... .......... 
#591I_{Cluster_3}  .......... .......... .......... .......... .......... .......... .......... .......... 
#5B_{Cluster_2}    .......... .......... .......... .......... .......... .......... .......... .......... 
#70P_{Cluster_7}   .......... .......... .......... .......... .......... .......... .......... .......... 
#85S_{Cluster_6}   .......... .......... .......... .......... .......... .......... .......... .......... 
#93B_{Cluster_2}   .......... .......... .......... .......... .......... .......... .......... .......... 

#100S_{Cluster_3}  AATTCCCAAA ATCCCTGGAA ATTTCTACTG AAACTTCATT AACTGATTTA GATTTAACTT ATGCTACTCG TTATTCTAAA 
#104S_{Cluster_9}  .......... .......... .......... .......... .......... .......... .......... .......... 
#107S_{Cluster_2}  .......... .......... .......... .......... .......... .......... .......... .......... 
#10D_{Cluster_7}   .......... .......... .......... .......... .......... .......... .......... .......... 
#114B_{Cluster_2}  .......... .........G .......... .......... .......... .......... .......... .......... 
#11D_{Cluster_5}   .......... .......... .......... .......... .......... .......... .......... .......... 
#122G_{Cluster_3}  .......... .......... .......... .......... .......... .......... .......... .......... 
#127G_{Cluster_8}  .......... .......... .......... .......... .......... .......... .......... .......... 
#131B_{Cluster_2}  .......... .......... .......... .......... .......... .......... .......... .......... 
#13P_{Cluster_7}   .......... .......... .......... .......... .......... .......... .......... .......... 
#144B_{Cluster_2}  .......... .......... .......... .......... .......... .......... .......... .......... 
#15D_{Cluster_3}   .......... .......... .......... .......... .......... .......... .......... .......... 
#195B_{Cluster_2}  .......... .......... .......... .......... .......... .......... .......... .......... 
#2021C_{Cluster_2} .......... .......... .......... .......... .......... .......... .......... .......... 
#2080C_{Cluster_2} .......... .......... .......... .......... .......... .......... .......... .......... 
#227B_{Cluster_2}  .......... .......... .......... .......... .......... .......... .......... .......... 
#2316C_{Cluster_2} .......... .......... .......... .......... .......... .......... .......... .......... 
#25D_{Cluster_7}   .......... .........G .......... .......... .......... .......... .......... .......... 
#26D_{Cluster_7}   .......... .........G .......... .......... .......... .......... .......... .......... 
#29I_{Cluster_3}   .......... .......... .......... .......... .......... .......... .......... .......... 
#330I_{Cluster_7}  .......... .........G .......... .......... .......... .......... .......... .......... 
#34D_{Cluster_5}   .......... .......... .......... .......... .......... .......... .......... .......... 
#358I_{Cluster_2}  .......... .......... .......... .......... .......... .......... .......... .......... 
#36D_{Cluster_5}   .......... .......... .......... .......... .......... .......... .......... .......... 
#380I_{Cluster_3}  .......... .......... .......... .......... .......... .......... .......... .......... 
#38D_{Cluster_7}   .......... .......... .......... .......... .......... .......... .......... .......... 
#395I_{Cluster_3}  .......... .......... .......... .......... .......... .......... .......... .......... 
#447B_{Cluster_2}  .......... .......... .......... .......... .......... .......... .......... .......... 
#453B_{Cluster_2}  .......... .......... .......... .......... .......... .......... .......... .......... 
#456B_{Cluster_5}  .......... .......... .......... .......... .......... .......... .......... .......... 
#457B_{Cluster_2}  .......... .......... .......... .......... .......... .......... .......... .......... 
#487I_{Cluster_2}  .......... .......... .......... .......... .......... .......... .......... .......... 
#4D_{Cluster_5}    .......... .......... .......... .......... .......... .......... .......... .......... 
#4R_{Cluster_8}    .......... .......... .......... .......... .......... .......... .......... .......... 
#511I_{Cluster_2}  .....A.... .........G .......... .......... .......... .......... .......... .......... 
#557I_{Cluster_3}  .......... .......... .......... .......... .......... .......... .......... .......... 
#591I_{Cluster_3}  .......... .......... .......... .......... .......... .......... .......... .......... 
#5B_{Cluster_2}    .......... .......... .......... .......... .......... .......... .......... .......... 
#70P_{Cluster_7}   .......... .......... .......... .......... .......... .......... .......... .......... 
#85S_{Cluster_6}   .......... .......... .......... .......... .......... .......... .......... .......... 
#93B_{Cluster_2}   .......... .......... .......... .......... .......... .......... .......... .......... 

#100S_{Cluster_3}  GACCTTTTGG ATTCCTGAAG CTTATGAAGC ATTAATTAGA GATTGCTTAT TTAGGTAATC ATTCTAATTT TGTTAGAGAT 
#104S_{Cluster_9}  ...T...... .......... .......... .......... .......... .......... .......... .......... 
#107S_{Cluster_2}  ...T...... .......... .......... .......... .......... .......... .......... .......... 
#10D_{Cluster_7}   ...T...... .......... .......... .......... .....T.... .......... .......... .......... 
#114B_{Cluster_2}  ..TT...... .......... .......... .......... .....T.... .......... .......... .......... 
#11D_{Cluster_5}   ...T...... .......... .......... .......... .......... .......... .......... .......... 
#122G_{Cluster_3}  ...T...... .......... .......... .......... .......... .......... .......... .......... 
#127G_{Cluster_8}  .......... .......... .......... .......... .......... .......... .......... .......... 
#131B_{Cluster_2}  .......... .......... .......... .......... .....T.... .......... .......... .......... 
#13P_{Cluster_7}   .......... .......... .......... .......... .......... .......... .......... .......... 
#144B_{Cluster_2}  ...T...... .......... .......... .......... .......... .......... .......... .......... 
#15D_{Cluster_3}   ...T...... .......... .......... .......... .......... .......... .......... .......... 
#195B_{Cluster_2}  .......... .......... .......... .......... .....T.... .......... .......... .......... 
#2021C_{Cluster_2} ...T...... .......... .......... .......... .....T.... .......... .......... .......... 
#2080C_{Cluster_2} ...T...... .......... .......... .......... .......... .......... .......... .......... 
#227B_{Cluster_2}  .......... .......... .......... .......... ......C... .......... .......... .......... 
#2316C_{Cluster_2} ...T...... .......... .......... .......... .....T.... .......... .......... .......... 
#25D_{Cluster_7}   .......... .......... .......... .......... .....T.... .......... .......... .......... 
#26D_{Cluster_7}   .......... .......... .......... .......... .....T.... .......... .......... .......... 
#29I_{Cluster_3}   .......... .......... .......... .......... .....T.... .......... .......... .......... 
#330I_{Cluster_7}  ...T...... .......... .......... .......... .....T.... .......... .......... .......... 
#34D_{Cluster_5}   .......... .......... .......... .......... .....T.... .......... .......... .......... 
#358I_{Cluster_2}  .......... .......... .......... .......... .......... .......... .......... .......... 
#36D_{Cluster_5}   .......... .......... .......... .......... .....T.... .......... .......... .......... 
#380I_{Cluster_3}  .......... .......... .......... .......... .....T.... .......... .......... .......... 
#38D_{Cluster_7}   .......... .......... .......... .......... .....T.... .......... .......... .......... 
#395I_{Cluster_3}  ...T...... .......... .......... .......... .....T.... .......... .......... .......... 
#447B_{Cluster_2}  .......... .......... .......... .......... .....T.... .......... .......... .......... 
#453B_{Cluster_2}  .......... .......... .......... .......... ......C... .......... .......... .......... 
#456B_{Cluster_5}  ..TT...... .......... .......... .......... .....T.... .......... .......... .......... 
#457B_{Cluster_2}  .......... .......... .......... .......... .....T.... .......... .......... .......... 
#487I_{Cluster_2}  .......... .......... .......... .......... .....T.... .......... .......... .......... 
#4D_{Cluster_5}    ...T...... .......... .......... .......... .......... .......... .......... .......... 
#4R_{Cluster_8}    .......... .......... .......... .......... .....T.... .......... .......... .......... 
#511I_{Cluster_2}  .......... .......... .......... .......... .....T.... .......... .......... .......... 
#557I_{Cluster_3}  ..TT...... .......... .......... .......... .....T.... .......... .......... .......... 
#591I_{Cluster_3}  ...T...... .......... .......... .......... .......... .......... .......... .......... 
#5B_{Cluster_2}    ...T...... .......... .......... .......... .....T.... .......... .......... .......... 
#70P_{Cluster_7}   ...T...... .......... .......... .......... .......... .......... .......... .......... 
#85S_{Cluster_6}   ...T...... .......... .......... .......... .......... .......... .......... .......... 
#93B_{Cluster_2}   .......... .......... .......... .......... .....T.... .......... .......... .......... 

#100S_{Cluster_3}  GATGAATTGG ATGTTTCTTG GAAATTAATT TACTCCATTA TTGAATGCCC GTTGAAGATC CAGCTAAAAA AATTTGAATT 
#104S_{Cluster_9}  .......... .......... .......... .......... .......... .......... .......... .......... 
#107S_{Cluster_2}  .......... .......... .......... .......... .......... .......... .......... .......... 
#10D_{Cluster_7}   .......... .......... .......... .......... .......... .......... .......... ..A....... 
#114B_{Cluster_2}  .......... .......... .......... .......... .......... .......... .......... ..A....... 
#11D_{Cluster_5}   .......... .......... .......... .......... .......... .......... .......... .......... 
#122G_{Cluster_3}  .......... .......... .......... .......... .......... .......... .......... .......... 
#127G_{Cluster_8}  .......... .......... .......... .......... .......... .......... .......... .......... 
#131B_{Cluster_2}  .......... .......... .......... .......... .......... .......... .......... ..A....... 
#13P_{Cluster_7}   .......... .......... .......... .......... .......... .......... .......... .......... 
#144B_{Cluster_2}  .......... .......... .......... .......... ........T. .......... .......... .......... 
#15D_{Cluster_3}   .......... .......... .......... .......... .......... .......... .......... .......... 
#195B_{Cluster_2}  .......... .......... .......... .......... .......... .......... .......... ..A....... 
#2021C_{Cluster_2} .......... .......... .......... .......... .......... .......... .......... ..A....... 
#2080C_{Cluster_2} .......... .......... .......... .......... .......... .......... .......... .......... 
#227B_{Cluster_2}  .......... .......... .......... .......... .......... .......... .......... .T........ 
#2316C_{Cluster_2} .......... .......... .......... .......... .......... .......... .......... ..A....... 
#25D_{Cluster_7}   .......... .......... .......... .......... .......... .......... .......... ..A....... 
#26D_{Cluster_7}   .......... .......... .......... .......... .......... .......... .......... ..A....... 
#29I_{Cluster_3}   .......... .......... .......... .......... .......... .......... .......... ..A....... 
#330I_{Cluster_7}  .......... .......... .......... .......... .......... .......... .......... ..A....... 
#34D_{Cluster_5}   .......... .......... .......... .......... .......... .......... .......... ..A....... 
#358I_{Cluster_2}  .......... .......... .......... .......... .......... .......... .......... .......... 
#36D_{Cluster_5}   .......... .......... .......... .......... .......... .......... .......... ..A....... 
#380I_{Cluster_3}  .......... .......... .......... .......... .......... .......... .......... ..A....... 
#38D_{Cluster_7}   .......... .......... .......... .......... .......... .......... .......... ..A....... 
#395I_{Cluster_3}  .......... .......... .......... .......... .......... .......... .......... ..A....... 
#447B_{Cluster_2}  .......... .......... .......... .......... .......... .......... .......... ..A....... 
#453B_{Cluster_2}  .......... .......... .......... .......... .......... .......... .......... .T........ 
#456B_{Cluster_5}  .......... .......... .......... .......... .......... .......... .......... ..A....... 
#457B_{Cluster_2}  .......... .......... .......... .......... .......... .......... .......... ..A....... 
#487I_{Cluster_2}  .......... .......... .......... .......... .......... .......... .......... ..A....... 
#4D_{Cluster_5}    .......... .......... .......... .......... .......... .......... .......... .......... 
#4R_{Cluster_8}    .......... .......... .......... .......... .......... .......... .......... ..A....... 
#511I_{Cluster_2}  .......... .......... .......G.. .......... .......... .......... .......... ..A....... 
#557I_{Cluster_3}  .......... .......... .......... .......... .......... .......... .......... ..A....... 
#591I_{Cluster_3}  .......... .......... .......... .......... .......... .......... .......... .......... 
#5B_{Cluster_2}    .......... .......... .......... .......... .......... .......... .......... .......... 
#70P_{Cluster_7}   .......... .......... .......... .......... .......... .......... .......... .......... 
#85S_{Cluster_6}   .......... .......... .......... .......... .......... .......... .......... .......... 
#93B_{Cluster_2}   .......... .......... .......... .......... .......... .......... .......... ..A....... 

#100S_{Cluster_3}  ACTTTAAACC TTTGGACCAA TTGGGCTAAG GACTTTGAAC CCACTGTTCC TGAATTGAAT GAAATTATTG GGGCAAGATT 
#104S_{Cluster_9}  .......... .......... .........A ........G. .T........ .......... .......... .T......A. 
#107S_{Cluster_2}  .......... .......... .........A ........G. .T........ .......... .......... .T......A. 
#10D_{Cluster_7}   .......... .......... ..A....... .......... .......... .......... .......... .......... 
#114B_{Cluster_2}  .......... .......... .........A ........G. .T........ .......... .......... .T......A. 
#11D_{Cluster_5}   .......... .......... .........A ........G. .T........ .......... .......... .T......A. 
#122G_{Cluster_3}  .......... .......... .........A ........G. .T........ .......... .......... .T......A. 
#127G_{Cluster_8}  .......... .......... .........A ........G. .T........ .......... .......... .T......A. 
#131B_{Cluster_2}  .......... .......... .......... .......... .......... .......... .......... .......... 
#13P_{Cluster_7}   .......... .......... .......... .......... .......... .......... .......... .......... 
#144B_{Cluster_2}  .......... .......... .........A ........G. .T........ .......... .......... .T......A. 
#15D_{Cluster_3}   .......... .......... .........A A......GG. TT........ .......... .......... .TT.....AA 
#195B_{Cluster_2}  .......... .......... .......... .......... .......... .......... .......... .......... 
#2021C_{Cluster_2} .......... .......... .......... .......... .......... .......... .......... .......... 
#2080C_{Cluster_2} .......... .......... .........A ........G. .T........ .......... .......... .T......A. 
#227B_{Cluster_2}  .......... .......... .........A ........G. .T........ .......... .......... .T......A. 
#2316C_{Cluster_2} .......... .......... .........A A......GG. TT........ .......... .......... .TT.....AA 
#25D_{Cluster_7}   .......... .......... ..A....... .......... .......... .......... .......... .......... 
#26D_{Cluster_7}   .......... .......... ..A....... .......... .......... .......... .......... .......... 
#29I_{Cluster_3}   .......... .......... .......... .......... .......... .......... .......... .......... 
#330I_{Cluster_7}  .......... .......... ..AA...... .......... .......... .......... .......... .......... 
#34D_{Cluster_5}   .......... .......... .......... .......... .......... .......... .......... .......... 
#358I_{Cluster_2}  .......... .......... .......... .......... .......... .......... .......... .......... 
#36D_{Cluster_5}   .......... .......... .......... .......... .......... .......... .......... .......... 
#380I_{Cluster_3}  .......... .......... .......... .......... .......... .......... .......... .......... 
#38D_{Cluster_7}   .......... .......... .......... .......... .......... .......... .......... .......... 
#395I_{Cluster_3}  .......... .......... .......... .......... .......... .......... .......... .......... 
#447B_{Cluster_2}  .......... .......... .......... .......... .......... .......... .......... .......... 
#453B_{Cluster_2}  .......... .......... .........A ........G. .T........ .......... .......... .T......A. 
#456B_{Cluster_5}  .......... .......... .........A A......GG. TT........ .......... .......... .TT.....AA 
#457B_{Cluster_2}  .......... .......... .......... .......... .......... .......... .......... .......... 
#487I_{Cluster_2}  .......... .......... .......... .......... .......... .......... .......... .......... 
#4D_{Cluster_5}    .......... .......... .........A ........G. .T........ .......... .......... .T......A. 
#4R_{Cluster_8}    .......... .......... .......... .......... .......... .......... .......... .......... 
#511I_{Cluster_2}  .......... .......... .......... .......... .......... .......... .......... .......... 
#557I_{Cluster_3}  .......... .......... .........A ........G. .T........ .......... .......... .T......A. 
#591I_{Cluster_3}  .......... .......... .........A ........G. .T........ .......... .......... .T......A. 
#5B_{Cluster_2}    .......... .......... .......... ........G. .T........ .......... .......... .T......A. 
#70P_{Cluster_7}   .......... .......... .......... .......... .......... .......... .......... .......... 
#85S_{Cluster_6}   .......... .......... .........A ........G. .T........ .......... .......... .T......A. 
#93B_{Cluster_2}   .......... .......... .......... .......... .......... .......... .......... .......... 

#100S_{Cluster_3}  TTAGTTGACG AATTTGGTCA GTGGTATTAA ACTACCAGCA GAAGTTGGAA GTCAAGATGA TGTTAACAAT AGAAAATTGT 
#104S_{Cluster_9}  .......... .....A.... .......... .......... .......... .......... .......... .......... 
#107S_{Cluster_2}  .......... .....A.... .......... .......... .......... .......... .......... .......... 
#10D_{Cluster_7}   .......... .......... .......... .......... .......... .......... .......... .......... 
#114B_{Cluster_2}  .......... .......... .......... .......... .......... .......... .......... .......... 
#11D_{Cluster_5}   .......... .....A.... .......... .......... .......... .......... .......... .......... 
#122G_{Cluster_3}  .......... .....A.... .......... .......... .......... .......... .......... .......... 
#127G_{Cluster_8}  .......... .....A.... .......... .......... .......... .......... .......... .......... 
#131B_{Cluster_2}  .......... .......... .......... .......... .......... .......... .......... .......... 
#13P_{Cluster_7}   .......... .......... .......... .......... .......... .......... .......... .......... 
#144B_{Cluster_2}  .......... .....A.... .......... .......... .......... .......... .......... .......... 
#15D_{Cluster_3}   .......... .....AA... .......... .......... .......... .......... .......... .......... 
#195B_{Cluster_2}  .......... .......... .......... .......... .......... .......... .......... .......... 
#2021C_{Cluster_2} .......... .......... .......... .......... .......... .......... .......... .......... 
#2080C_{Cluster_2} .......... .....A.... .......... .......... .......... .......... .......... .......... 
#227B_{Cluster_2}  .......... .....A.... .......... .......... .......... .......... .......... .......... 
#2316C_{Cluster_2} .......... .....A.... .......... .......... .......... .......... .......... .......... 
#25D_{Cluster_7}   .......... .......... .......... .......... .......... .......... .......... .......... 
#26D_{Cluster_7}   .......... .......... .......... .......... .......... .......... .......... .......... 
#29I_{Cluster_3}   .......... .......... .......... .......... .......... .......... .......... .......... 
#330I_{Cluster_7}  .......... .......... .......... .......... .......... .......... .......... .......... 
#34D_{Cluster_5}   .......... .......... .......... .......... .......... .......... .......... .......... 
#358I_{Cluster_2}  .......... .......... .......... .......... .......... .......... .......... .......... 
#36D_{Cluster_5}   .......... .......... .......... .......... .......... .......... .......... .......... 
#380I_{Cluster_3}  .......... .......... .......... .......... .......... .......... .......... .......... 
#38D_{Cluster_7}   .......... .......... .......... .......... .......... .......... .......... .......... 
#395I_{Cluster_3}  .......... .......... .......... .......... .......... .......... .......... .......... 
#447B_{Cluster_2}  .......... .......... .......... .......... .......... .......... .......... .......... 
#453B_{Cluster_2}  .......... .....A.... .......... .......... .......... .......... .......... .......... 
#456B_{Cluster_5}  .......... .....A.... .......... .......... .......... .......... .......... .......... 
#457B_{Cluster_2}  .......... .......... .......... .......... .......... .......... .......... .......... 
#487I_{Cluster_2}  .......... .......... .......... .......... .......... .......... .......... .......... 
#4D_{Cluster_5}    .......... .....A.... .......... .......... .......... .......... .......... .......... 
#4R_{Cluster_8}    .......... .......... .......... .......... .......... .......... .......... .......... 
#511I_{Cluster_2}  .......... .......... .......... .......... .......... .......... .......... .......... 
#557I_{Cluster_3}  .......... .....A.... .......... .......... .......... .......... .......... .......... 
#591I_{Cluster_3}  .......... .....A.... .......... .......... .......... .......... .......... .......... 
#5B_{Cluster_2}    .......... .....A.... .......... .......... .......... .......... .......... .......... 
#70P_{Cluster_7}   .......... .......... .......... .......... .......... .......... .......... .......... 
#85S_{Cluster_6}   .......... .....A.... .......... .......... .......... .......... .......... .......... 
#93B_{Cluster_2}   .......... .......... .......... .......... .......... .......... .......... .......... 

#100S_{Cluster_3}  TGCAAAAAGT GTTTGGTAAA TTAATGAACA CTGATGATGA CGTTATAAAA CAACAAACAG CTAAATTACT TGAAAGAACA 
#104S_{Cluster_9}  .......... .......... .......... .......... .......... .......... .......... .......... 
#107S_{Cluster_2}  .......... .......... .......... .......... .......... .......... .......... .......... 
#10D_{Cluster_7}   .......... .......... .......... .......... .......... .......... .......... .......... 
#114B_{Cluster_2}  .......... .......... .......... .......... .......... .......... .......... .......... 
#11D_{Cluster_5}   .......... .......... .......... .......... .......... .......... .......... .......... 
#122G_{Cluster_3}  .......... .......... .......... .......... .......... .......... .......... .......... 
#127G_{Cluster_8}  .......... .......... .......... .......... .......... .......... .......... .......... 
#131B_{Cluster_2}  .......... .......... .......... .......... .......... .......... .......... .......... 
#13P_{Cluster_7}   .......... .......... .......... .......... .......... .......... .......... .......... 
#144B_{Cluster_2}  .......... .......... .......... .......... .......... .......... .......... .......... 
#15D_{Cluster_3}   .......... .......... .......... .......... .......... .......... .......... .......... 
#195B_{Cluster_2}  .......... .......... .......... .......... .......... .......... .......... .......... 
#2021C_{Cluster_2} .......... .......... .......... .......... .......... .......... .......... .......... 
#2080C_{Cluster_2} .......... .......... .......... .......... .......... .......... .......... .......... 
#227B_{Cluster_2}  .......... .......... .......... .......... .......... .......... .......... .......... 
#2316C_{Cluster_2} .......... .......... .......... .......... .......... .......... .......... .......... 
#25D_{Cluster_7}   .......... .......... .......... .......... .......... .......... .......... .......... 
#26D_{Cluster_7}   .......... .......... .......... .......... .......... .......... .......... .......... 
#29I_{Cluster_3}   .......... .......... .......... .......... .......... .......... .......... .......... 
#330I_{Cluster_7}  .......... .......... .......... .......... .......... .......... .......... .......... 
#34D_{Cluster_5}   .......... .......... .......... .......... .......... .......... .......... .......... 
#358I_{Cluster_2}  .......... .......... .......... .......... .......... .......... .......... .......... 
#36D_{Cluster_5}   .......... .......... .......... .......... .......... .......... .......... .......... 
#380I_{Cluster_3}  .......... .......... .......... .......... .......... .......... .......... .......... 
#38D_{Cluster_7}   .......... .......... .......... .......... .......... .......... .......... .......... 
#395I_{Cluster_3}  .......... .......... .......... .......... .......... .......... .......... .......... 
#447B_{Cluster_2}  .......... .......... .......... .......... .......... .......... .......... .......... 
#453B_{Cluster_2}  .......... .......... .......... .......... .......... .......... .......... .......... 
#456B_{Cluster_5}  .......... .......... .......... .......... .......... .......... .......... .......... 
#457B_{Cluster_2}  .......... .......... .......... .......... .......... .......... .......... .......... 
#487I_{Cluster_2}  .......... .......... .......... .......... .......... .......... .......... .......... 
#4D_{Cluster_5}    .......... .......... .......... .......... .......... .......... .......... .......... 
#4R_{Cluster_8}    .......... .......... .......... .......... .......... .......... .......... .......... 
#511I_{Cluster_2}  .......... .......... .......... .......... .......... .......... .......... .......... 
#557I_{Cluster_3}  .......... .......... .......... .......... .......... .......... .......... .......... 
#591I_{Cluster_3}  .......... .......... .......... .......... .......... .......... .......... .......... 
#5B_{Cluster_2}    .......... .......... .......... .......... .......... .......... .......... .......... 
#70P_{Cluster_7}   .......... .......... .......... .......... .......... .......... .......... .......... 
#85S_{Cluster_6}   .......... .......... .......... .......... .......... .......... .......... .......... 
#93B_{Cluster_2}   .......... .......... .......... .......... .......... .......... .......... .......... 

#100S_{Cluster_3}  GACCAGAAGA ACCTCAAGTG TTCAAGGATA TTGATTCTAG ATTACCGGGA GTTAATACAA AAGATTAAAC AAACAATTTC 
#104S_{Cluster_9}  .......... .......... .......... .......... .......... .......... .......... .......... 
#107S_{Cluster_2}  .......... .......... .......... .......... .......... .......... .......... .......... 
#10D_{Cluster_7}   .......... .......... .......... .......... .......... .......... .......... .......... 
#114B_{Cluster_2}  .......... .......... .......... .......... .......... .......... .......... .......... 
#11D_{Cluster_5}   .......... .......... .......... .......... .......... .......... .......... .......... 
#122G_{Cluster_3}  .......... .......... .......... .......... .......... .......... .......... .......... 
#127G_{Cluster_8}  .......... .......... .......... .......... .......... .......... .......... .......... 
#131B_{Cluster_2}  ..AA..GG.. .......... .......... .......... ......AA.. .......... GG........ .......... 
#13P_{Cluster_7}   .......... .......... .......... .......... .......... .......... .......... .......... 
#144B_{Cluster_2}  .......... .......... .......... .......... .......... .......... .......... .......... 
#15D_{Cluster_3}   .......... .......... .......... .......... .......... .......... .......... .......... 
#195B_{Cluster_2}  .......... .......... .......... .......... .......... .......... .......... .......... 
#2021C_{Cluster_2} ..A....G.. .......... .......... .......... ......A... .......... .G........ .......... 
#2080C_{Cluster_2} .......... .......... .......... .......... .......... .......... .......... .......... 
#227B_{Cluster_2}  .......... .......... .......... .......... .......... .......... .......... .......... 
#2316C_{Cluster_2} .......... .......... .......... .......... .......... .......... .......... .......... 
#25D_{Cluster_7}   .......... .......... .......... .......... .......... .......... .......... .......... 
#26D_{Cluster_7}   .......... .......... .......... .......... .......... .......... .......... .......... 
#29I_{Cluster_3}   .......... .......... .......... .......... .......... .......... .......... .......... 
#330I_{Cluster_7}  .......... .......... .......... .......... .......... .......... .......... .......... 
#34D_{Cluster_5}   .......... .......... .......... .......... .......... .......... .......... .......... 
#358I_{Cluster_2}  .......... .......... .......... .......... .......... .......... .......... .......... 
#36D_{Cluster_5}   .......... .......... .......... .......... .......... .......... .......... .......... 
#380I_{Cluster_3}  .......... .......... .......... .......... .......... .......... .......... .......... 
#38D_{Cluster_7}   .......... .......... .......... .......... .......... .......... .......... .......... 
#395I_{Cluster_3}  .......... .......... .......... .......... .......... .......... .......... .......... 
#447B_{Cluster_2}  .......... .......... .......... .......... .......... .......... .......... .......... 
#453B_{Cluster_2}  .......... .......... .......... .......... .......... .......... .......... .......... 
#456B_{Cluster_5}  .......... .......... .......... .......... .......... .......... .......... .......... 
#457B_{Cluster_2}  .......... .......... .......... .......... .......... .......... .......... .......... 
#487I_{Cluster_2}  .......... .......... .......... .......... .......... .......... .......... .......... 
#4D_{Cluster_5}    .......... .......... .......... .......... .......... .......... .......... .......... 
#4R_{Cluster_8}    ..AA..GG.. .......... .......... .......... ......AA.. .......... GG........ .......... 
#511I_{Cluster_2}  ..AA..GGC. .......... .......... .......... .......... .......... .......... .......... 
#557I_{Cluster_3}  .......... .......... .......... .......... .......... .......... .......... .......... 
#591I_{Cluster_3}  .......... .......... .......... .......... .......... .......... .......... .......... 
#5B_{Cluster_2}    .......... .......... .......... .......... .......... .......... .......... .......... 
#70P_{Cluster_7}   .......... .......... .......... .......... .......... .......... .......... .......... 
#85S_{Cluster_6}   .......... .......... .......... .......... .......... .......... .......... .......... 
#93B_{Cluster_2}   .......... .......... .......... .......... .......... .......... .......... .......... 

#100S_{Cluster_3}  CTAATGACAT CGGATTATTT TGTGGATGTC TCTTATTGAA CCACGTTGGT TTGAACAAAG GGGAAGCACC TTGATATGAA 
#104S_{Cluster_9}  .......... .......... .......... .......... .......... .......... .......... .......... 
#107S_{Cluster_2}  .......... .......... .......... .......... .......... .......... .......... .......... 
#10D_{Cluster_7}   .......... .......... .......... .......... .......... .......... .......... .......... 
#114B_{Cluster_2}  .......... .......... .......... .......... .......... .......... .......... .......... 
#11D_{Cluster_5}   .......... .......... .......... .......... .......... .......... .......... .......... 
#122G_{Cluster_3}  .......... .......... .......... .......... .......... .......... .......... .......... 
#127G_{Cluster_8}  .......... .......... .......... .......... .......... .......... .......... .......... 
#131B_{Cluster_2}  .......... .......... .......... .......... .......... .......... .......... .......... 
#13P_{Cluster_7}   .......... .......... .......... .......... .......... .......... .......... .......... 
#144B_{Cluster_2}  .......... .......... .......... .......... .......... .......... .......... .......... 
#15D_{Cluster_3}   .......... .......... .......... .......... .......... .......... .......... .......... 
#195B_{Cluster_2}  .......... .......... .......... .......... .......... .......... .......... .......... 
#2021C_{Cluster_2} .......... .......... .......... .......... .......... .......... .......... .......... 
#2080C_{Cluster_2} .......... .......... .......... .......... .......... .......... .......... .......... 
#227B_{Cluster_2}  .......... .......... .......... .......... .......... .......... .......... .......... 
#2316C_{Cluster_2} .......... .......... .......... .......... .......... .......... .......... .......... 
#25D_{Cluster_7}   .......... .......... .......... .......... .......... .......... .......... .......... 
#26D_{Cluster_7}   .......... .......... .......... .......... .......... .......... .......... .......... 
#29I_{Cluster_3}   .......... .......... .......... .......... .......... .......... .......... .......... 
#330I_{Cluster_7}  .......... .......... .......... .......... .......... .......... .......... .......... 
#34D_{Cluster_5}   .......... .......... .......... .......... .......... .......... .......... .......... 
#358I_{Cluster_2}  .......... .......... .......... .......... .......... .......... .......... .......... 
#36D_{Cluster_5}   .......... .......... .......... .......... .......... .......... .......... .......... 
#380I_{Cluster_3}  .......... .......... .......... .......... .......... .......... .......... .......... 
#38D_{Cluster_7}   .......... .......... .......... .......... .......... .......... .......... .......... 
#395I_{Cluster_3}  .......... .......... .......... .......... .......... .......... .......... .......... 
#447B_{Cluster_2}  .......... .......... .......... .......... .......... .......... .......... .......... 
#453B_{Cluster_2}  .......... .......... .......... .......... .......... .......... .......... .......... 
#456B_{Cluster_5}  .......... .......... .......... .......... .......... .......... .......... .......... 
#457B_{Cluster_2}  .......... .......... .......... .......... .......... .......... .......... .......... 
#487I_{Cluster_2}  .......... .......... .......... .......... .......... .......... .......... .......... 
#4D_{Cluster_5}    .......... .......... .......... .......... .......... .......... .......... .......... 
#4R_{Cluster_8}    .......... .......... .......... .......... .......... .......... .......... .......... 
#511I_{Cluster_2}  .......... .......... .......... .......... .......... .......... .......... .......... 
#557I_{Cluster_3}  .......... .......... .......... .......... .......... .......... .......... .......... 
#591I_{Cluster_3}  .......... .......... .......... .......... .......... .......... .......... .......... 
#5B_{Cluster_2}    .......... .......... .......... .......... .......... .......... .......... .......... 
#70P_{Cluster_7}   .......... .......... .......... .......... .......... .......... .......... .......... 
#85S_{Cluster_6}   .......... .......... .......... .......... .......... .......... .......... .......... 
#93B_{Cluster_2}   .......... .......... .......... .......... .......... .......... .......... .......... 

#100S_{Cluster_3}  AATCAAACCT TTTGAAGCAC GAGCAATTAA CTGGTCCCAC GGATCTTAAT GCTGAGGTAC ATATTGAGCA TTATATAAAT 
#104S_{Cluster_9}  .......... .......... .......... .......... .......... .......... .......... .......... 
#107S_{Cluster_2}  .......... .......... .......... .......... .......... .......... .......... .......... 
#10D_{Cluster_7}   .......... .......... .......... .......... .......... .......... .......... .......... 
#114B_{Cluster_2}  .......... .......... .......... .......... .......... .......... .......... .......... 
#11D_{Cluster_5}   .......... .......... .......... .......... .......... .......... .......... .......... 
#122G_{Cluster_3}  .......... .......... .......... .......... .......... .......... .......... .......... 
#127G_{Cluster_8}  .......... .......... .......... .......... .......... .......... .......... .......... 
#131B_{Cluster_2}  .......... .......... .......... ......AA.. .......... .......... .......... .......... 
#13P_{Cluster_7}   .......... .......... .......... .......... .......... .......... .......... .......... 
#144B_{Cluster_2}  .......... .......... .......... .......... .......... .......... .......... .......... 
#15D_{Cluster_3}   .......... .......... .......... .......... .......... .......... .......... .......... 
#195B_{Cluster_2}  .......... .......... .......... .......... .......... .......... .......... .......... 
#2021C_{Cluster_2} .......... .......... .......... ......A... .......... .......... .......... .......... 
#2080C_{Cluster_2} .......... .......... .......... .......... .......... .......... .......... .......... 
#227B_{Cluster_2}  .......... .......... .......... .......... .......... .......... .......... .......... 
#2316C_{Cluster_2} .......... .......... .......... .......... .......... .......... .......... .......... 
#25D_{Cluster_7}   .......... .......... .......... ......A... .......... .......... .......... .......... 
#26D_{Cluster_7}   .......... .......... .......... ......A... .......... .......... .......... .......... 
#29I_{Cluster_3}   .......... .......... .......... .......... .......... .......... .......... .......... 
#330I_{Cluster_7}  .......... .......... .......... .......... .......... .......... .......... .......... 
#34D_{Cluster_5}   .......... .......... .......... .......... .......... .......... .......... .......... 
#358I_{Cluster_2}  .......... .......... .......... .......... .......... .......... .......... .......... 
#36D_{Cluster_5}   .......... .......... .......... .......... .......... .......... .......... .......... 
#380I_{Cluster_3}  .......... .......... .......... .......... .......... .......... .......... .......... 
#38D_{Cluster_7}   .......... .......... .......... .......... .......... .......... .......... .......... 
#395I_{Cluster_3}  .......... .......... .......... ......A... .......... .......... .......... .......... 
#447B_{Cluster_2}  .......... .......... .......... .......... .......... .......... .......... .......... 
#453B_{Cluster_2}  .......... .......... .......... .......... .......... .......... .......... .......... 
#456B_{Cluster_5}  .......... .......... .......... .......... .......... .......... .......... .......... 
#457B_{Cluster_2}  .......... .......... .......... .......... .......... .......... .......... .......... 
#487I_{Cluster_2}  .......... .......... .......... .......... .......... .......... .......... .......... 
#4D_{Cluster_5}    .......... .......... .......... .......... .......... .......... .......... .......... 
#4R_{Cluster_8}    .......... .......... .......... ......AA.. .......... .......... .......... .......... 
#511I_{Cluster_2}  .......... .......... .......... ......A... .......... .......... .......... .......... 
#557I_{Cluster_3}  .......... .......... .......... .......... .......... .......... .......... .......... 
#591I_{Cluster_3}  .......... .......... .......... .......... .......... .......... .......... .......... 
#5B_{Cluster_2}    .......... .......... .......... .......... .......... .......... .......... .......... 
#70P_{Cluster_7}   .......... .......... .......... .......... .......... .......... .......... .......... 
#85S_{Cluster_6}   .......... .......... .......... .......... .......... .......... .......... .......... 
#93B_{Cluster_2}   .......... .......... .......... .......... .......... .......... .......... .......... 

#100S_{Cluster_3}  ATATTCAATT ATGCACGATC ATCTTGGGAG CCATTGGTTG AAAAGTTGGC CAATAGCAGT TTACATGTCA AAATCCCGAC 
#104S_{Cluster_9}  .......... .......... .......... .......... .......... .......... .......... .......... 
#107S_{Cluster_2}  .......... .......... .......... .......... .......... .......... .......... .......... 
#10D_{Cluster_7}   .......... .......... .......... .......... .......... .......... .......... .......... 
#114B_{Cluster_2}  .......... .......... .......... .......... .......... .......... .......... .......... 
#11D_{Cluster_5}   .......... .......... .......... .......... .......... .......... .......... .......... 
#122G_{Cluster_3}  .......... .......... .......... .......... .......... .......... .......... .......... 
#127G_{Cluster_8}  .......... .......... .......... .......... .......... .......... .......... .......... 
#131B_{Cluster_2}  .......... .......... .......... .......... .......... .......... .......... .......... 
#13P_{Cluster_7}   .......... .......... .......... .......... .......... .......... .......... .......... 
#144B_{Cluster_2}  .......... .......... .......... .......... .......... .......... .......... .......... 
#15D_{Cluster_3}   .......... .......... .......... .......... .......... .......... .......... .......... 
#195B_{Cluster_2}  .......... .......... .......... .......... ..TT...... .......... .......... .......... 
#2021C_{Cluster_2} .......... .......... .......... .......... .......... .......... .......... .......... 
#2080C_{Cluster_2} .......... .......... .......... .......... .......... .......... .......... .......... 
#227B_{Cluster_2}  .......... .......... .......... .......... .......... .......... .......... .......... 
#2316C_{Cluster_2} .......... .......... .......... .......... .......... .......... .......... .......... 
#25D_{Cluster_7}   .......... .......... .......... .......... .......... .......... .......... .......... 
#26D_{Cluster_7}   .......... .......... .......... .......... .......... .......... .......... .......... 
#29I_{Cluster_3}   .......... .......... .......... .......... .......... .......... .......... .......... 
#330I_{Cluster_7}  .......... .......... .......... .......... .......... .......... .......... .......... 
#34D_{Cluster_5}   .......... .......... .......... .......... ...T...... .......... .......... .......... 
#358I_{Cluster_2}  .......... .......... .......... .......... .......... .......... .......... .......... 
#36D_{Cluster_5}   .......... .......... .......... .......... ...T...... .......... .......... .......... 
#380I_{Cluster_3}  .......... .......... .......... .......... ...T...... .......... .......... .......... 
#38D_{Cluster_7}   .......... .......... .......... .......... .......... .......... .......... .......... 
#395I_{Cluster_3}  .......... .......... .......... .......... .......... .......... .......... .......... 
#447B_{Cluster_2}  .......... .......... .......... .......... ...T...... .......... .......... .......... 
#453B_{Cluster_2}  .......... .......... .......... .......... .......... .......... .......... .......... 
#456B_{Cluster_5}  .......... .......... .......... .......... .......... .......... .......... .......... 
#457B_{Cluster_2}  .......... .......... .......... .......... ...T...... .......... .......... .......... 
#487I_{Cluster_2}  .......... .......... .......... .......... ...T...... .......... .......... .......... 
#4D_{Cluster_5}    .......... .......... .......... .......... .......... .......... .......... .......... 
#4R_{Cluster_8}    .......... .......... .......... .......... .......... .......... .......... .......... 
#511I_{Cluster_2}  .......... .......... .......... .......... .......... .......... .......... .......... 
#557I_{Cluster_3}  .......... .......... .......... .......... .......... .......... .......... .......... 
#591I_{Cluster_3}  .......... .......... .......... .......... .......... .......... .......... .......... 
#5B_{Cluster_2}    .......... .......... .......... .......... .......... .......... .......... .......... 
#70P_{Cluster_7}   .......... .......... .......... .......... .......... .......... .......... .......... 
#85S_{Cluster_6}   .......... .......... .......... .......... .......... .......... .......... .......... 
#93B_{Cluster_2}   .......... .......... .......... .......... ...T...... .......... .......... .......... 

#100S_{Cluster_3}  ACCCAAAGCC TCAATTATTA GTAGAGGTGA TTTCTAGACA GGGGTAGCTT CAAGTGACGC TTACATCCAA AGCAGGTAGC 
#104S_{Cluster_9}  .......... .......... .......... .......... ........C. .......... .......... ....A..... 
#107S_{Cluster_2}  .......... .......... .......... .......... ........C. .......... .......... ....A..... 
#10D_{Cluster_7}   .......... .......... .......... .......... ..A....... .......... .......... ...G...... 
#114B_{Cluster_2}  .......... .......... .......... .......... ........C. .......... .......... .......... 
#11D_{Cluster_5}   .......... .......... .......... .......... ........C. .......... .......... ....A..... 
#122G_{Cluster_3}  .......... .......... .......... .......... ........C. .......... .......... ....A..... 
#127G_{Cluster_8}  .......... .......... .......... .......... ........C. .......... .......... ....A..... 
#131B_{Cluster_2}  .......... .......... .......... .......... .......... .......... .......... ....A..... 
#13P_{Cluster_7}   .......... .......... .......... .......... .......... .......... .......... .......... 
#144B_{Cluster_2}  .......... .......... .......... .......... ........C. .......... .......... ....A..... 
#15D_{Cluster_3}   .......... .......... .......... .......... .......... .......... .......... ....A..... 
#195B_{Cluster_2}  .......... .......... .......... .......... .......... .......... .......... ....A..... 
#2021C_{Cluster_2} .......... .......... .......... .......... .......... .......... .......... .......... 
#2080C_{Cluster_2} .......... .......... .......... .......... ........C. .......... .......... ....A..... 
#227B_{Cluster_2}  .......... .......... .......... .......... ........C. .......... .......... ....A..... 
#2316C_{Cluster_2} .......... .......... .......... .......... .......... .......... .......... ....A..... 
#25D_{Cluster_7}   .......... .......... .......... .......... ........C. .......... .......... ....A..... 
#26D_{Cluster_7}   .......... .......... .......... .......... ........C. .......... .......... ....A..... 
#29I_{Cluster_3}   .......... .......... .......... .......... .......... .......... .......... ....A..... 
#330I_{Cluster_7}  .......... .......... .......... .......... ..A.....C. .......... .......... .......... 
#34D_{Cluster_5}   .......... .......... .......... .......... .......... .......... .......... ....A..... 
#358I_{Cluster_2}  .......... .......... .......... .......... .......... .......... .......... ...G...... 
#36D_{Cluster_5}   .......... .......... .......... .......... .......... .......... .......... ....A..... 
#380I_{Cluster_3}  .......... .......... .......... .......... .......... .......... .......... ....A..... 
#38D_{Cluster_7}   .......... .......... .......... .......... .......... .......... .......... ....A..... 
#395I_{Cluster_3}  .......... .......... .......... .......... .......... .......... .......... .......... 
#447B_{Cluster_2}  .......... .......... .......... .......... .......... .......... .......... ....A..... 
#453B_{Cluster_2}  .......... .......... .......... .......... ........C. .......... .......... ....A..... 
#456B_{Cluster_5}  .......... .......... .......... .......... ........CC .......... .......... ....A..... 
#457B_{Cluster_2}  .......... .......... .......... .......... .......... .......... .......... ....A..... 
#487I_{Cluster_2}  .......... .......... .......... .......... .......... .......... .......... ....A..... 
#4D_{Cluster_5}    .......... .......... .......... .......... ........C. .......... .......... ....A..... 
#4R_{Cluster_8}    .......... .......... .......... .......... .......... .......... .......... ....A..... 
#511I_{Cluster_2}  .......... .......... .......... .......... A......... .......... .......... ....A..... 
#557I_{Cluster_3}  .......... .......... .......... .......... ........C. .......... .......... ....A..... 
#591I_{Cluster_3}  .......... .......... .......... .......... .......... .......... .......... ....A..... 
#5B_{Cluster_2}    .......... .......... .......... .......... ........C. .......... .......... ....A..... 
#70P_{Cluster_7}   .......... .......... .......... .......... ........CC .......... .......... ....A..... 
#85S_{Cluster_6}   .......... .......... .......... .......... ........C. .......... .......... ....A..... 
#93B_{Cluster_2}   .......... .......... .......... .......... .......... .......... .......... ....A..... 

#100S_{Cluster_3}  ATTGCTATCT CAAGTATCCG ATTTGATTAC TTCCAGGGAG AAAAATTAAA ACCAAGAGGT GAAGATTACC CATACGGTGT 
#104S_{Cluster_9}  .......... .......... .......... .......... .......... .......... .......... .......... 
#107S_{Cluster_2}  .......... .......... .......... .......... .......... .......... .......... .......... 
#10D_{Cluster_7}   .......... .......... .......... ....G.A... .......... .......... .......... ........T. 
#114B_{Cluster_2}  .......... .......... .......... ....G..... .......... .......... .......... ........T. 
#11D_{Cluster_5}   .......... .......... .......... .......... .......... .......... .......... .......... 
#122G_{Cluster_3}  .......... .......... .......... .......... .......... .......... .......... .......... 
#127G_{Cluster_8}  .......... .......... .......... .......... .......... .......... .......... .......... 
#131B_{Cluster_2}  .......... .......... .......... ....G..... .......... .......... .......... .....AA.T. 
#13P_{Cluster_7}   .......... .......... .......... .......... .......... .......... .......... .......... 
#144B_{Cluster_2}  .......... .......... .......... .......... .......... .......... .......... .......... 
#15D_{Cluster_3}   .......... .......... .......... .....A.... .......... .......... .......... .........G 
#195B_{Cluster_2}  .......... .......... .......... .....A.... .......... .......... .......... ........T. 
#2021C_{Cluster_2} .......... .......... .......... ....G.A... .......... .......... .......... .....A..T. 
#2080C_{Cluster_2} .......... .......... .......... .......... .......... .......... .......... .......... 
#227B_{Cluster_2}  .......... .......... .......... .......... .......... .......... .......... .........G 
#2316C_{Cluster_2} .......... .......... .......... .....A.... .......... .......... .......... .........G 
#25D_{Cluster_7}   .......... .......... .......... ....G..... .......... .......... .......... .....A..T. 
#26D_{Cluster_7}   .......... .......... .......... ....G..... .......... .......... .......... .....A..T. 
#29I_{Cluster_3}   .......... .......... .......... .....A.... .......... .......... .......... ........T. 
#330I_{Cluster_7}  .......... .......... .......... ....G..... .......... .......... .......... ........T. 
#34D_{Cluster_5}   .......... .......... .......... .....A.... .......... .......... .......... ........T. 
#358I_{Cluster_2}  .......... .......... .......... ....G..... .......... .......... .......... ........T. 
#36D_{Cluster_5}   .......... .......... .......... .....A.... .......... .......... .......... ........T. 
#380I_{Cluster_3}  .......... .......... .......... .....A.... .......... .......... .......... ........T. 
#38D_{Cluster_7}   .......... .......... .......... .....A.... .......... .......... .......... ........T. 
#395I_{Cluster_3}  .......... .......... .......... ....G.A... .......... .......... .......... .....A..T. 
#447B_{Cluster_2}  .......... .......... .......... .....A.... .......... .......... .......... ........T. 
#453B_{Cluster_2}  .......... .......... .......... .......... .......... .......... .......... .......... 
#456B_{Cluster_5}  .......... .......... .......... ....G..... .......... .......... .......... ........T. 
#457B_{Cluster_2}  .......... .......... .......... .....A.... .......... .......... .......... ........T. 
#487I_{Cluster_2}  .......... .......... .......... .....A.... .......... .......... .......... ........T. 
#4D_{Cluster_5}    .......... .......... .......... .......... .......... .......... .......... .......... 
#4R_{Cluster_8}    .......... .......... .......... ....G..... .......... .......... .......... .....A..T. 
#511I_{Cluster_2}  .......... .......... .......... ....G..... .......... .......... .......... .....A..T. 
#557I_{Cluster_3}  .......... .......... .......... .......... .......... .......... .......... .......... 
#591I_{Cluster_3}  .......... .......... .......... .....A.... .......... .......... .......... .........G 
#5B_{Cluster_2}    .......... .......... .......... .......... .......... .......... .......... ........T. 
#70P_{Cluster_7}   .......... .......... .......... ....G..... .......... .......... .......... ........T. 
#85S_{Cluster_6}   .......... .......... .......... .......... .......... .......... .......... .......... 
#93B_{Cluster_2}   .......... .......... .......... .....A.... .......... .......... .......... ........T. 

#100S_{Cluster_3}  ATAGTGAATG AGGACTGGTT TAGATTTGGA AGTTTGGAAT GATGCAAATT GAATTTCGAA ACCAAAACTG GAATCAAATC 
#104S_{Cluster_9}  .......... .......... .......... .......... ........A. ....C..... .......... .......... 
#107S_{Cluster_2}  .......... .......... .......... .......... ........A. ....C..... .......... .......... 
#10D_{Cluster_7}   .......... .A........ .......... .......... .......... ....CC.... .......... .......... 
#114B_{Cluster_2}  .......... .......... .......... .......... .......... ....CC.... .......... .......... 
#11D_{Cluster_5}   .......... .......... .......... .......... .......... .......... .......... .......... 
#122G_{Cluster_3}  .......... .......... .......... .......... .......... ....C..... .......... .......... 
#127G_{Cluster_8}  .......... .......... .......... .......... ........A. ....C..... .......... .......... 
#131B_{Cluster_2}  .......... .......... .......... .......... ........AA ....CC.... .......... .......... 
#13P_{Cluster_7}   .......... .......... .......... .......... .......... ....CC.... .......... .......... 
#144B_{Cluster_2}  .......... .......... .......... .......... .......... ....C..... .......... .......... 
#15D_{Cluster_3}   .......... .......... .......... .......... .......... .......... .......... .......... 
#195B_{Cluster_2}  .......... .......... .......... .......... .......... ....CC.... .......... .......... 
#2021C_{Cluster_2} .......... .......... .......... .......... ........A. ....CC.... .......... .......... 
#2080C_{Cluster_2} .......... .......... .......... .......... ........A. ....C..... .......... .......... 
#227B_{Cluster_2}  .......... .......... .......... .......... .......... .......... .......... .......... 
#2316C_{Cluster_2} .......... .......... .......... .......... .......... ....CC.... .......... .......... 
#25D_{Cluster_7}   .......... .......... .......... .......... ........AA ....CC.... .......... .......... 
#26D_{Cluster_7}   .......... .......... .......... .......... ........AA ....CC.... .......... .......... 
#29I_{Cluster_3}   .......... .......... .......... .......... .......... ....CC.... .......... .......... 
#330I_{Cluster_7}  .......... .A........ .......... .......... ........AA ....CC.... .......... .......... 
#34D_{Cluster_5}   .......... .......... .......... .......... .......... ....CC.... .......... .......... 
#358I_{Cluster_2}  .......... .......... .......... .......... .......... ....CC.... .......... .......... 
#36D_{Cluster_5}   .......... .......... .......... .......... .......... ....CC.... .......... .......... 
#380I_{Cluster_3}  .......... .......... .......... .......... .......... ....CC.... .......... .......... 
#38D_{Cluster_7}   .......... .......... .......... .......... .......... ....CC.... .......... .......... 
#395I_{Cluster_3}  .......... .......... .......... .......... .......... ....CC.... .......... .......... 
#447B_{Cluster_2}  .......... .......... .......... .......... .......... ....CC.... .......... .......... 
#453B_{Cluster_2}  .......... .......... .......... .......... .......... ....C..... .......... .......... 
#456B_{Cluster_5}  .......... .......... .......... .......... ........AA ....CC.... .......... .......... 
#457B_{Cluster_2}  .......... .......... .......... .......... .......... ....CC.... .......... .......... 
#487I_{Cluster_2}  .......... .......... .......... .......... .......... ....CC.... .......... .......... 
#4D_{Cluster_5}    .......... .......... .......... .......... .......... ....C..... .......... .......... 
#4R_{Cluster_8}    .......... .......... .......... .......... ........A. ....CC.... .......... .......... 
#511I_{Cluster_2}  .......... .......... .......... .......... ........AA ....CC.... .......... .......... 
#557I_{Cluster_3}  .......... .......... .......... .......... ........A. ....C..... .......... .......... 
#591I_{Cluster_3}  .......... .......... .......... .......... .......... .......... .......... .......... 
#5B_{Cluster_2}    .......... .......... .......... .......... ........A. ....CC.... .......... .......... 
#70P_{Cluster_7}   .......... .......... .......... .......... ........AA ....CC.... .......... .......... 
#85S_{Cluster_6}   .......... .......... .......... .......... ........A. ....C..... .......... .......... 
#93B_{Cluster_2}   .......... .......... .......... .......... .......... ....CC.... .......... .......... 

#100S_{Cluster_3}  ATGGTTTTGA GGGTCATCTG TTGTTCAAAC CTCTTATGGT GAAATTTTTG CTAAACATAG AGAACCAAAT TTGGAAATTA 
#104S_{Cluster_9}  .......... .......... .......... .......... .......... .......... .......... .......... 
#107S_{Cluster_2}  .......... .......... .......... .......... .......... .......... .......... .......... 
#10D_{Cluster_7}   .......... .A........ .......... .......... .......... .......... .......... .......... 
#114B_{Cluster_2}  .......... .......... .......... .......... .......... .......... .......... .......... 
#11D_{Cluster_5}   .......... .......... .......... .......... .......... .......... .......... .......... 
#122G_{Cluster_3}  .......... .......... .......... .......... .......... .......... .......... .......... 
#127G_{Cluster_8}  .......... .......... .......... .......... .......... .......... .......... .......... 
#131B_{Cluster_2}  .......... .......... .......... .......... .......... .......... .......... .......... 
#13P_{Cluster_7}   .......... .......... .......... .......... .......... .......... .......... .......... 
#144B_{Cluster_2}  .......... .......... .......... .......... .......... .......... .......... .......... 
#15D_{Cluster_3}   .......... .......... .......... .......... .......... .......... .......... .......... 
#195B_{Cluster_2}  .......... .......... .......... .......... .......... .......... .......... .......... 
#2021C_{Cluster_2} .......... .A........ .......... .......... .......... .......... .......... .......... 
#2080C_{Cluster_2} .......... .......... .......... .......... .......... .......... .......... .......... 
#227B_{Cluster_2}  .......... .......... .......... .......... .......... .......... .......... .......... 
#2316C_{Cluster_2} .......... .......... .......... .......... .......... .......... .......... .......... 
#25D_{Cluster_7}   .......... .AA....... .......... .......... .......... .......... .......... .......... 
#26D_{Cluster_7}   .......... .AA....... .......... .......... .......... .......... .......... .......... 
#29I_{Cluster_3}   .......... .......... .......... .......... .......... .......... .......... .......... 
#330I_{Cluster_7}  .......... .......... .......... .......... .......... .......... .......... .......... 
#34D_{Cluster_5}   .......... .......... .......... .......... .......... .......... .......... .......... 
#358I_{Cluster_2}  .......... .......... .......... .......... .......... .......... .......... .......... 
#36D_{Cluster_5}   .......... .......... .......... .......... .......... .......... .......... .......... 
#380I_{Cluster_3}  .......... .......... .......... .......... .......... .......... .......... .......... 
#38D_{Cluster_7}   .......... .......... .......... .......... .......... .......... .......... .......... 
#395I_{Cluster_3}  .......... .A........ .......... .......... .......... .......... .......... .......... 
#447B_{Cluster_2}  .......... .......... .......... .......... .......... .......... .......... .......... 
#453B_{Cluster_2}  .......... .......... .......... .......... .......... .......... .......... .......... 
#456B_{Cluster_5}  .......... .......... .......... .......... .......... .......... .......... .......... 
#457B_{Cluster_2}  .......... .......... .......... .......... .......... .......... .......... .......... 
#487I_{Cluster_2}  .......... .......... .......... .......... .......... .......... .......... .......... 
#4D_{Cluster_5}    .......... .......... .......... .......... .......... .......... .......... .......... 
#4R_{Cluster_8}    .......... .......... .......... .......... .......... .......... .......... .......... 
#511I_{Cluster_2}  .......... .A........ .......... .......... .......... .......... .......... .......... 
#557I_{Cluster_3}  .......... .......... .......... .......... .......... .......... .......... .......... 
#591I_{Cluster_3}  .......... .......... .......... .......... .......... .......... .......... .......... 
#5B_{Cluster_2}    .......... .......... .......... .......... .......... .......... .......... .......... 
#70P_{Cluster_7}   .......... .......... .......... .......... .......... .......... .......... .......... 
#85S_{Cluster_6}   .......... .......... .......... .......... .......... .......... .......... .......... 
#93B_{Cluster_2}   .......... .......... .......... .......... .......... .......... .......... .......... 

#100S_{Cluster_3}  TTCGTGAGGT TGTTGATTCC AAACATATTG TTTTTGATGT GTTGGCACAA TTCTTAATCA ATCCAGACCC ATGGGTTGCC 
#104S_{Cluster_9}  .......... .......... .......... .......... .......... .......... .......... .......... 
#107S_{Cluster_2}  .......... .......... .......... .......... .......... .......... .......... .......... 
#10D_{Cluster_7}   .......... .......... .......... .......... .......... .......... .......... .......... 
#114B_{Cluster_2}  .......... .......... .......... .......... .......... .......... .......... .......... 
#11D_{Cluster_5}   .......... .......... .......... .......... .......... .......... .......... .......... 
#122G_{Cluster_3}  .......... .......... .......... .......... .......... .......... .......... .......... 
#127G_{Cluster_8}  .......... .......... .......... .......... .......... .......... .......... .......... 
#131B_{Cluster_2}  .......... .......... .......... .......... .......... .......... .......... .......... 
#13P_{Cluster_7}   .......... .......... .......... .......... .......... .......... .......... .......... 
#144B_{Cluster_2}  .......... .......... .......... .......... .......... .......... .......... .......... 
#15D_{Cluster_3}   .......... .......... .......... .......... .......... .......... .......... .......... 
#195B_{Cluster_2}  .......... .......... .......... .......... .......... .......... .......... .......... 
#2021C_{Cluster_2} .......... .......... .......... .......... .......... .......... .......... .......... 
#2080C_{Cluster_2} .......... .......... .......... .......... .......... .......... .......... .......... 
#227B_{Cluster_2}  .......... .......... .......... .......... .......... .......... .......... .......... 
#2316C_{Cluster_2} .......... .......... .......... .......... .......... .......... .......... .......... 
#25D_{Cluster_7}   .......... .......... .......... .......... .......... .......... .......... .......... 
#26D_{Cluster_7}   .......... .......... .......... .......... .......... .......... .......... .......... 
#29I_{Cluster_3}   .......... .......... .......... .......... .......... .......... .......... .......... 
#330I_{Cluster_7}  .......... .......... .......... .......... .......... .......... .......... .......... 
#34D_{Cluster_5}   .......... .......... .......... .......... .......... .......... .......... .......... 
#358I_{Cluster_2}  .......... .......... .......... .......... .......... .......... .......... .......... 
#36D_{Cluster_5}   .......... .......... .......... .......... .......... .......... .......... .......... 
#380I_{Cluster_3}  .......... .......... .......... .......... .......... .......... .......... .......... 
#38D_{Cluster_7}   .......... .......... .......... .......... .......... .......... .......... .......... 
#395I_{Cluster_3}  .......... .......... .......... .......... .......... .......... .......... .......... 
#447B_{Cluster_2}  .......... .......... .......... .......... .......... .......... .......... .......... 
#453B_{Cluster_2}  .......... .......... .......... .......... .......... .......... .......... .......... 
#456B_{Cluster_5}  .......... .......... .......... .......... .......... .......... .......... .......... 
#457B_{Cluster_2}  .......... .......... .......... .......... .......... .......... .......... .......... 
#487I_{Cluster_2}  .......... .......... .......... .......... .......... .......... .......... .......... 
#4D_{Cluster_5}    .......... .......... .......... .......... .......... .......... .......... .......... 
#4R_{Cluster_8}    .......... .......... .......... .......... .......... .......... .......... .......... 
#511I_{Cluster_2}  .......... .......... .......... .......... .......... .......... .......... .......... 
#557I_{Cluster_3}  .......... .......... .......... .......... .......... .......... .......... .......... 
#591I_{Cluster_3}  .......... .......... .......... .......... .......... .......... .......... .......... 
#5B_{Cluster_2}    .......... .......... .......... .......... .......... .......... .......... .......... 
#70P_{Cluster_7}   .......... .......... .......... .......... .......... .......... .......... .......... 
#85S_{Cluster_6}   .......... .......... .......... .......... .......... .......... .......... .......... 
#93B_{Cluster_2}   .......... .......... .......... .......... .......... .......... .......... .......... 

#100S_{Cluster_3}  ATTGCTGCCG CTGAAGTTTA TGTCAGACGT TCATACCGTG CTTATGATTT GGGTACCAAT TGAATATCAT GTTAATGACA 
#104S_{Cluster_9}  .......... .......... .......... .......... .......... .......... .......... .......... 
#107S_{Cluster_2}  .......... .......... .......... .......... .......... .....AA... .......... .......... 
#10D_{Cluster_7}   .......... .......... .......... .......... .......... .....AA... .......... .......... 
#114B_{Cluster_2}  .......... .......... .......... .......... .......... .....AA... .......... .......... 
#11D_{Cluster_5}   .......... .......... .......... .......... .......... .....A.... .......... .......... 
#122G_{Cluster_3}  .......... .......... .......... .......... .......... .......... .......... .......... 
#127G_{Cluster_8}  .......... .......... .......... .......... .......... .....A.... .......... .......... 
#131B_{Cluster_2}  .......... .......... .......... .......... .......... .....A.... .......... .......... 
#13P_{Cluster_7}   .......... .......... .......... .......... .......... .......... .......... .......... 
#144B_{Cluster_2}  .......... .......... .......... .......... .......... .....A.... .......... .......... 
#15D_{Cluster_3}   .......... .......... .......... .......... .......... .....AA... .......... .......... 
#195B_{Cluster_2}  .......... .......... .......... .......... .......... .....AA... .......... .......... 
#2021C_{Cluster_2} .......... .......... .......... .......... .......... .....AA... .......... .......... 
#2080C_{Cluster_2} .......... .......... .......... .......... .......... .....AA... .......... .......... 
#227B_{Cluster_2}  .......... .......... .......... .......... .......... .....A.... .......... .......... 
#2316C_{Cluster_2} .......... .......... .......... .......... .......... .....AA... .......... .......... 
#25D_{Cluster_7}   .......... .......... .......... .......... .......... .....AA... .......... .......... 
#26D_{Cluster_7}   .......... .......... .......... .......... .......... .....AA... .......... .......... 
#29I_{Cluster_3}   .......... .......... .......... .......... .......... .....AA... .......... .......... 
#330I_{Cluster_7}  .......... .......... .......... .......... .......... .....AA... .......... .......... 
#34D_{Cluster_5}   .......... .......... .......... .......... .......... .....AA... .......... .......... 
#358I_{Cluster_2}  .......... .......... .......... .......... .......... .....A.... .......... .......... 
#36D_{Cluster_5}   .......... .......... .......... .......... .......... .....AA... .......... .......... 
#380I_{Cluster_3}  .......... .......... .......... .......... .......... .....AA... .......... .......... 
#38D_{Cluster_7}   .......... .......... .......... .......... .......... .....AA... .......... .......... 
#395I_{Cluster_3}  .......... .......... .......... .......... .......... .....AA... .......... .......... 
#447B_{Cluster_2}  .......... .......... .......... .......... .......... .....AA... .......... .......... 
#453B_{Cluster_2}  .......... .......... .......... .......... .......... .......... .......... .......... 
#456B_{Cluster_5}  .......... .......... .......... .......... .......... .....AA... .......... .......... 
#457B_{Cluster_2}  .......... .......... .......... .......... .......... .....AA... .......... .......... 
#487I_{Cluster_2}  .......... .......... .......... .......... .......... .....AA... .......... .......... 
#4D_{Cluster_5}    .......... .......... .......... .......... .......... .....A.... .......... .......... 
#4R_{Cluster_8}    .......... .......... .......... .......... .......... .....AA... .......... .......... 
#511I_{Cluster_2}  .......... .......... .......... .......... .......... .....AA... .......... .......... 
#557I_{Cluster_3}  .......... .......... .......... .......... .......... .....A.... .......... .......... 
#591I_{Cluster_3}  .......... .......... .......... .......... .......... .....AA... .......... .......... 
#5B_{Cluster_2}    .......... .......... .......... .......... .......... .....AA... .......... .......... 
#70P_{Cluster_7}   .......... .......... .......... .......... .......... .....A.... .......... .......... 
#85S_{Cluster_6}   .......... .......... .......... .......... .......... .....AA... .......... .......... 
#93B_{Cluster_2}   .......... .......... .......... .......... .......... .....AA... .......... .......... 

#100S_{Cluster_3}  GACTTCCTAT TGTTGAATGG AAATTCAAGT TGGCTAATAT GGGAGCCCCT GGTGTAAACG ATGCTCAACA GGCTGCTGCT 
#104S_{Cluster_9}  .......... .......... .......... .......... .......... .......... .......... .......... 
#107S_{Cluster_2}  .......... .......... .......... .......... .......... .......... .......... .......... 
#10D_{Cluster_7}   .......... .......... .......... .......... .......T.. .......... .......... .......... 
#114B_{Cluster_2}  .......... .......... .......... .......... ......TT.. .......... .......... .......... 
#11D_{Cluster_5}   .......... .......... .......... .......... .......... .......... .......... .......... 
#122G_{Cluster_3}  .......... .......... .......... .......... .......... .......... .......... .......... 
#127G_{Cluster_8}  .......... .......... .......... .......... .......... .......... .......... .......... 
#131B_{Cluster_2}  .......... .......... .......... .......... .......... .......... .......... .......... 
#13P_{Cluster_7}   .......... .......... .......... .......... .......... .......... .......... .......... 
#144B_{Cluster_2}  .......... .......... .......... .......... .......... .......... .......... .......... 
#15D_{Cluster_3}   .......... .......... .......... .......... .......... .......... .......... .......... 
#195B_{Cluster_2}  .......... .......... .......... .......... .......T.. .......... .......... .......... 
#2021C_{Cluster_2} .......... .......... .......... .......... .......T.. .......... .......... .......... 
#2080C_{Cluster_2} .......... .......... .......... .......... .......... .......... .......... .......... 
#227B_{Cluster_2}  .......... .......... .......... .......... .......... .......... .......... .......... 
#2316C_{Cluster_2} .......... .......... .......... .......... .......T.. .......... .......... .......... 
#25D_{Cluster_7}   .......... .......... .......... .......... .......... .......... .......... .......... 
#26D_{Cluster_7}   .......... .......... .......... .......... .......... .......... .......... .......... 
#29I_{Cluster_3}   .......... .......... .......... .......... ......TT.. .......... .......... .......... 
#330I_{Cluster_7}  .......... .......... .......... .......... .......T.. .......... .......... .......... 
#34D_{Cluster_5}   .......... .......... .......... .......... ......TT.. .......... .......... .......... 
#358I_{Cluster_2}  .......... .......... .......... .......... .......T.. .......... .......... .......... 
#36D_{Cluster_5}   .......... .......... .......... .......... ......TT.. .......... .......... .......... 
#380I_{Cluster_3}  .......... .......... .......... .......... .......T.. .......... .......... .......... 
#38D_{Cluster_7}   .......... .......... .......... .......... ......TT.. .......... .......... .......... 
#395I_{Cluster_3}  .......... .......... .......... .......... .......T.. .......... .......... .......... 
#447B_{Cluster_2}  .......... .......... .......... .......... .......T.. .......... .......... .......... 
#453B_{Cluster_2}  .......... .......... .......... .......... .......... .......... .......... .......... 
#456B_{Cluster_5}  .......... .......... .......... .......... .......... .......... .......... .......... 
#457B_{Cluster_2}  .......... .......... .......... .......... .......T.. .......... .......... .......... 
#487I_{Cluster_2}  .......... .......... .......... .......... .......T.. .......... .......... .......... 
#4D_{Cluster_5}    .......... .......... .......... .......... .......... .......... .......... .......... 
#4R_{Cluster_8}    .......... .......... .......... .......... .......... .......... .......... .......... 
#511I_{Cluster_2}  .......... .......... .......... .......... .......... .......... .......... .......... 
#557I_{Cluster_3}  .......... .......... .......... .......... .......... .......... .......... .......... 
#591I_{Cluster_3}  .......... .......... .......... .......... .......... .......... .......... .......... 
#5B_{Cluster_2}    .......... .......... .......... .......... .......... .......... .......... .......... 
#70P_{Cluster_7}   .......... .......... .......... .......... .......... .......... .......... .......... 
#85S_{Cluster_6}   .......... .......... .......... .......... .......... .......... .......... .......... 
#93B_{Cluster_2}   .......... .......... .......... .......... .......T.. .......... .......... .......... 

#100S_{Cluster_3}  GCTTGGTGGC GATGATTCGA CATCTATGAA ACATGCAGCT TCTGTGTCTG ATTTGACCTT TGTTGTTGAT TCTAAAACCC 
#104S_{Cluster_9}  ..CC...... .......... .......... .......... .......... .......... .......... .......... 
#107S_{Cluster_2}  ..CC...... .......... .......... .......... .......... .......... .......... .......... 
#10D_{Cluster_7}   ..CC...... .......... .......... .......... .......... .......... .......... .........T 
#114B_{Cluster_2}  ..CC...... .......... .......... .......... .......... .......... .......... .......... 
#11D_{Cluster_5}   ..C....... .......... .......... .......... .......... .......... .......... .......... 
#122G_{Cluster_3}  .......... .......... .......... .......... .......... .......... .......... .......... 
#127G_{Cluster_8}  ..C....... .......... .......... .......... .......... .......... .......... .......... 
#131B_{Cluster_2}  .......... .......... .......... .......... .......... .......... .......... .......... 
#13P_{Cluster_7}   .......... .......... .......... .......... .......... .......... .......... .......... 
#144B_{Cluster_2}  ..C....... .......... .......... .......... .......... .......... .......... .......... 
#15D_{Cluster_3}   ..CC...... .......... .......... .......... .......... .......... .......... .......... 
#195B_{Cluster_2}  ..CC...... .......... .......... .......... .......... .......... .......... .......... 
#2021C_{Cluster_2} ..CC...... .......... .......... .......... .......... .......... .......... .........T 
#2080C_{Cluster_2} ..CC...... .......... .......... .......... .......... .......... .......... .......... 
#227B_{Cluster_2}  ..C....... .......... .......... .......... .......... .......... .......... .......... 
#2316C_{Cluster_2} ..CC...... .......... .......... .......... .......... .......... .......... .......... 
#25D_{Cluster_7}   ..CC...... .......... .......... .......... .......... .......... .......... ........TT 
#26D_{Cluster_7}   ..CC...... .......... .......... .......... .......... .......... .......... ........TT 
#29I_{Cluster_3}   ..CC...... .......... .......... .......... .......... .......... .......... .......... 
#330I_{Cluster_7}  ..CC...... .......... .......... .......... .......... .......... .......... .......... 
#34D_{Cluster_5}   ..CC...... .......... .......... .......... .......... .......... .......... .......... 
#358I_{Cluster_2}  ..C....... .......... .......... .......... .......... .......... .......... .......... 
#36D_{Cluster_5}   ..CC...... .......... .......... .......... .......... .......... .......... .......... 
#380I_{Cluster_3}  ..CC...... .......... .......... .......... .......... .......... .......... .......... 
#38D_{Cluster_7}   ..CC...... .......... .......... .......... .......... .......... .......... .......... 
#395I_{Cluster_3}  ..CC...... .......... .......... .......... .......... .......... .......... .........T 
#447B_{Cluster_2}  ..CC...... .......... .......... .......... .......... .......... .......... .......... 
#453B_{Cluster_2}  .......... .......... .......... .......... .......... .......... .......... .......... 
#456B_{Cluster_5}  ..C....... .......... .......... .......... .......... .......... .......... .......... 
#457B_{Cluster_2}  ..CC...... .......... .......... .......... .......... .......... .......... .......... 
#487I_{Cluster_2}  ..CC...... .......... .......... .......... .......... .......... .......... .......... 
#4D_{Cluster_5}    ..C....... .......... .......... .......... .......... .......... .......... .......... 
#4R_{Cluster_8}    .......... .......... .......... .......... .......... .......... .......... .......... 
#511I_{Cluster_2}  ..CC...... .......... .......... .......... .......... .......... .......... .......... 
#557I_{Cluster_3}  ..C....... .......... .......... .......... .......... .......... .......... .......... 
#591I_{Cluster_3}  ..CC...... .......... .......... .......... .......... .......... .......... .......... 
#5B_{Cluster_2}    ..CC...... .......... .......... .......... .......... .......... .......... .......... 
#70P_{Cluster_7}   ..C....... .......... .......... .......... .......... .......... .......... .......... 
#85S_{Cluster_6}   ..CC...... .......... .......... .......... .......... .......... .......... .......... 
#93B_{Cluster_2}   ..CC...... .......... .......... .......... .......... .......... .......... .......... 

#100S_{Cluster_3}  GAGCATTCCA CAAGAATTGA AATGGAATGA TATTCCATTG GCTTCCACCA GACAAAATTT TGGGTATTTC TGAAGCTTAT 
#104S_{Cluster_9}  .......... .......... .G........ .......... .......... ......G... .......... .......... 
#107S_{Cluster_2}  .......... .......... .......... .......... .......... .....GG... .......... .......... 
#10D_{Cluster_7}   .......... .......... .......... .......... ...C...... ......G... .......... .......... 
#114B_{Cluster_2}  .......... .......... .......... .......... ...C...... ......G... .......... .......... 
#11D_{Cluster_5}   .......... .......... .......... .......... .......... .....GG... .......... .......... 
#122G_{Cluster_3}  .......... .......... .G........ .......... .......... ......G... .......... .......... 
#127G_{Cluster_8}  .......... .......... .G........ .......... .......... .......... .......... .......... 
#131B_{Cluster_2}  .......... .......... .......... .......... .......... .......... .......... .......... 
#13P_{Cluster_7}   .......... .......... .......... .......... .......... .......... .......... .......... 
#144B_{Cluster_2}  .......... .......... .G........ .......... .......... ......G... .......... .......... 
#15D_{Cluster_3}   .......... .......... .G........ .......... .......... ......G... .......... .......... 
#195B_{Cluster_2}  .......... .......... .......... .......... ...C...... .....GG... .......... .......... 
#2021C_{Cluster_2} .......... .......... .......... .......... .......... .......... .......... .......... 
#2080C_{Cluster_2} .......... .......... .......... .......... .......... .....GG... .......... .......... 
#227B_{Cluster_2}  .......... .......... .G........ .......... .......... ......G... .......... .......... 
#2316C_{Cluster_2} .......... .......... .......... .......... ..CC...... .....GG... .......... .......... 
#25D_{Cluster_7}   .......... .......... .......... .......... .......... .......... .......... .......... 
#26D_{Cluster_7}   .......... .......... .......... .......... .......... .......... .......... .......... 
#29I_{Cluster_3}   .......... .......... .......... .......... ...C...... .....GG... .......... .......... 
#330I_{Cluster_7}  .......... .......... .......... .......... ...C...... ......G... .......... .......... 
#34D_{Cluster_5}   .......... .......... .......... .......... ...C...... .....GG... .......... .......... 
#358I_{Cluster_2}  .......... .......... .......... .......... .......... .......... .......... .......... 
#36D_{Cluster_5}   .......... .......... .......... .......... ...C...... .....GG... .......... .......... 
#380I_{Cluster_3}  .......... .......... .......... .......... ...C...... .....GG... .......... .......... 
#38D_{Cluster_7}   .......... .......... .......... .......... .......... .....GG... .......... .......... 
#395I_{Cluster_3}  .......... .......... .......... .......... .......... .......... .......... .......... 
#447B_{Cluster_2}  .......... .......... .......... .......... ...C...... .....GG... .......... .......... 
#453B_{Cluster_2}  .......... .......... .G........ .......... .......... ......G... .......... .......... 
#456B_{Cluster_5}  .......... .......... .......... .......... .......... .......... .......... .......... 
#457B_{Cluster_2}  .......... .......... .......... .......... ...C...... .....GG... .......... .......... 
#487I_{Cluster_2}  .......... .......... .......... .......... ...C...... .....GG... .......... .......... 
#4D_{Cluster_5}    .......... .......... .G........ .......... .......... ......G... .......... .......... 
#4R_{Cluster_8}    .......... .......... .......... .......... .......... .......... .......... .......... 
#511I_{Cluster_2}  .......... .......... .......... .......... .......... .....GG... .......... .......... 
#557I_{Cluster_3}  .......... .......... .......... .......... .......... .....GG... .......... .......... 
#591I_{Cluster_3}  .......... .......... .G........ .......... .......... .......... .......... .......... 
#5B_{Cluster_2}    .......... .......... .......... .......... .......... .......... .......... .......... 
#70P_{Cluster_7}   .......... .......... .G........ .......... .......... ......G... .......... .......... 
#85S_{Cluster_6}   .......... .......... .G........ .......... .......... ......G... .......... .......... 
#93B_{Cluster_2}   .......... .......... .......... .......... ..CC...... .....GG... .......... .......... 

#100S_{Cluster_3}  AACAACCGAT TCTAACCCTC AAAAAAATCA ATTTGGGGGT TGGTGCTTAT AGAGATAATT CCCGGTAAAC CAATTATTTT 
#104S_{Cluster_9}  .....TT... .......... ......G... .......... .......... .......... ..T....... .......... 
#107S_{Cluster_2}  .....TT... .......... .....GG... .......... .......... .......... .TT....... .......... 
#10D_{Cluster_7}   .....TT... .......... .......... .......... .......... .......... ..T....... .......... 
#114B_{Cluster_2}  ......T... .......... .......... .......... .......... .......... ..T....... .......... 
#11D_{Cluster_5}   .....TT... .......... .....GG... .......... .......... .......... .TT....... .......... 
#122G_{Cluster_3}  .....TT... .......... ......G... .......... .......... .......... ..T....... .......... 
#127G_{Cluster_8}  .....TT... .......... .......... .......... .......... .......... .......... .......... 
#131B_{Cluster_2}  ......T... .......... .......... .......... .......... .......... .......... .......... 
#13P_{Cluster_7}   .......... .......... .......... .......... .......... .......... .......... .......... 
#144B_{Cluster_2}  .....TT... .......... ......G... .......... .......... .......... ..T....... .......... 
#15D_{Cluster_3}   .....TT... .......... ......G... .......... .......... .......... ..T....... .......... 
#195B_{Cluster_2}  .....TT... .......... .......... .......... .......... .......... .TT....... .......... 
#2021C_{Cluster_2} .....TT... .......... .......... .......... .......... .......... .......... .......... 
#2080C_{Cluster_2} .....TT... .......... .....GG... .......... .......... .......... .TT....... .......... 
#227B_{Cluster_2}  .....TT... .......... ......G... .......... .......... .......... ..T....... .......... 
#2316C_{Cluster_2} .....TT... .......... .......... .......... .......... .......... ..T....... .......... 
#25D_{Cluster_7}   .....TT... .......... .......... .......... .......... .......... .......... .......... 
#26D_{Cluster_7}   .....TT... .......... .......... .......... .......... .......... .......... .......... 
#29I_{Cluster_3}   .....TT... .......... ......G... .......... .......... .......... .TT....... .......... 
#330I_{Cluster_7}  ......T... .......... .......... .......... .......... .......... ..T....... .......... 
#34D_{Cluster_5}   .....TT... .......... ......G... .......... .......... .......... .TT....... .......... 
#358I_{Cluster_2}  .......... .......... .......... .......... .......... .......... .......... .......... 
#36D_{Cluster_5}   .....TT... .......... ......G... .......... .......... .......... .TT....... .......... 
#380I_{Cluster_3}  .....TT... .......... ......G... .......... .......... .......... .TT....... .......... 
#38D_{Cluster_7}   .....TT... .......... .....GG... .......... .......... .......... .TT....... .......... 
#395I_{Cluster_3}  .....TT... .......... .......... .......... .......... .......... .......... .......... 
#447B_{Cluster_2}  .....TT... .......... ......G... .......... .......... .......... .TT....... .......... 
#453B_{Cluster_2}  .....TT... .......... ......G... .......... .......... .......... ..T....... .......... 
#456B_{Cluster_5}  .....TT... .......... .......... .......... .......... .......... .......... .......... 
#457B_{Cluster_2}  .....TT... .......... ......G... .......... .......... .......... .TT....... .......... 
#487I_{Cluster_2}  .....TT... .......... ......G... .......... .......... .......... .TT....... .......... 
#4D_{Cluster_5}    .....TT... .......... ......G... .......... .......... .......... ..T....... .......... 
#4R_{Cluster_8}    ......T... .......... .......... .......... .......... .......... .......... .......... 
#511I_{Cluster_2}  .....TT... .......... .......... .......... .......... .......... .TT....... .......... 
#557I_{Cluster_3}  .....TT... .......... .....GG... .......... .......... .......... .TT....... .......... 
#591I_{Cluster_3}  .....TT... .......... .......... .......... .......... .......... .......... .......... 
#5B_{Cluster_2}    .....TT... .......... .......... .......... .......... .......... .......... .......... 
#70P_{Cluster_7}   .....TT... .......... ......G... .......... .......... .......... ..T....... .......... 
#85S_{Cluster_6}   .....TT... .......... ......G... .......... .......... .......... ..T....... .......... 
#93B_{Cluster_2}   .....TT... .......... .......... .......... .......... .......... .TT....... .......... 

#100S_{Cluster_3}  CCCATCAGTT AAAAAAGCTG AAGAAATTTT ATTGGGTAAA GAAACTGAAA AGGAATATAC TGCCATTGTT GGTTCCAAAA 
#104S_{Cluster_9}  .......... .......... .......... .......... .......... .......... .......... .......... 
#107S_{Cluster_2}  .......... .......... .......... .......... .......... .......... .......... .......... 
#10D_{Cluster_7}   .......... .......... .......... .......... .......... .......... .......... .......... 
#114B_{Cluster_2}  .......... .......... .......... .......... .......... .......... .......... .......... 
#11D_{Cluster_5}   .......... .......... .......... .......... .......... .......... .......... .......... 
#122G_{Cluster_3}  .......... .......... .......... .......... .......... .......... .......... .......... 
#127G_{Cluster_8}  .......... .......... .......... .......... .......... .......... .......... .......... 
#131B_{Cluster_2}  .......... .......... .......... .......... .......... .......... .......... .......... 
#13P_{Cluster_7}   .......... .......... .......... .......... .......... .......... .......... .......... 
#144B_{Cluster_2}  .......... .......... .......... .......... .......... .......... .......... .......... 
#15D_{Cluster_3}   .......... .......... .......... .......... .......... .......... .......... .......... 
#195B_{Cluster_2}  .......... .......... .......... .......... .......... .......... .......... .......... 
#2021C_{Cluster_2} .......... .......... .......... .......... .......... .......... .......... .......... 
#2080C_{Cluster_2} .......... .......... .......... .......... .......... .......... .......... .......... 
#227B_{Cluster_2}  .......... .......... .......... .......... .......... .......... .......... .......... 
#2316C_{Cluster_2} .......... .......... .......... .......... .......... .......... .......... .......... 
#25D_{Cluster_7}   .......... .......... .......... .......... .......... .......... .......... .......... 
#26D_{Cluster_7}   .......... .......... .......... .......... .......... .......... .......... .......... 
#29I_{Cluster_3}   .......... .......... .......... .......... .......... .......... .......... .......... 
#330I_{Cluster_7}  .......... .......... .......... .......... .......... .......... .......... .......... 
#34D_{Cluster_5}   .......... .......... .......... .......... .......... .......... .......... .......... 
#358I_{Cluster_2}  .......... .......... .......... .......... .......... .......... .......... .......... 
#36D_{Cluster_5}   .......... .......... .......... .......... .......... .......... .......... .......... 
#380I_{Cluster_3}  .......... .......... .......... .......... .......... .......... .......... .......... 
#38D_{Cluster_7}   .......... .......... .......... .......... .......... .......... .......... .......... 
#395I_{Cluster_3}  .......... .......... .......... .......... .......... .......... .......... .......... 
#447B_{Cluster_2}  .......... .......... .......... .......... .......... .......... .......... .......... 
#453B_{Cluster_2}  .......... .......... .......... .......... .......... .......... .......... .......... 
#456B_{Cluster_5}  .......... .......... .......... .......... .......... .......... .......... .......... 
#457B_{Cluster_2}  .......... .......... .......... .......... .......... .......... .......... .......... 
#487I_{Cluster_2}  .......... .......... .......... .......... .......... .......... .......... .......... 
#4D_{Cluster_5}    .......... .......... .......... .......... .......... .......... .......... .......... 
#4R_{Cluster_8}    .......... .......... .......... .......... .......... .......... .......... .......... 
#511I_{Cluster_2}  .......... .......... .......... .......... .......... .......... .......... .......... 
#557I_{Cluster_3}  .......... .......... .......... .......... .......... .......... .......... .......... 
#591I_{Cluster_3}  .......... .......... .......... .......... .......... .......... .......... .......... 
#5B_{Cluster_2}    .......... .......... .......... .......... .......... .......... .......... .......... 
#70P_{Cluster_7}   .......... .......... .......... .......... .......... .......... .......... .......... 
#85S_{Cluster_6}   .......... .......... .......... .......... .......... .......... .......... .......... 
#93B_{Cluster_2}   .......... .......... .......... .......... .......... .......... .......... .......... 

#100S_{Cluster_3}  ATTTCCAATC AATTGTGAAA AATTTCATTT TCAACAATTC TAATAAAGAT GCCAATGGTA AACAATTAAT TGATGATGGT 
#104S_{Cluster_9}  .......... .......... .......... .......... .......... .......... .......... .......... 
#107S_{Cluster_2}  .......... .......... .......... .......... .......... .......... .......... .......... 
#10D_{Cluster_7}   .......... .......... .......... .......... .......... .......... .......... .......... 
#114B_{Cluster_2}  .......... .......... .......... .......... .......... .......... .......... .......... 
#11D_{Cluster_5}   .......... .......... .......... .......... .......... .......... .......... .......... 
#122G_{Cluster_3}  .......... .......... .......... .......... .......... .......... .......... .......... 
#127G_{Cluster_8}  .......... .......... .......... .......... .......... .......... .......... .......... 
#131B_{Cluster_2}  .......... .......... .......... .......... .......... .......... .......... .......... 
#13P_{Cluster_7}   .......... .......... .......... .......... .......... .......... .......... .......... 
#144B_{Cluster_2}  .......... .......... .......... .......... .......... .......... .......... .......... 
#15D_{Cluster_3}   .......... .......... .......... .......... .......... .......... .......... .......... 
#195B_{Cluster_2}  .......... .......... .......... .......... .......... .......... .......... .......... 
#2021C_{Cluster_2} .......... .......... .......... .......... .......... .......... .......... .......... 
#2080C_{Cluster_2} .......... .......... .......... .......... .......... .......... .......... .......... 
#227B_{Cluster_2}  .......... .......... .......... .......... .......... .......... .......... .......... 
#2316C_{Cluster_2} .......... .......... .......... .......... .......... .......... .......... .......... 
#25D_{Cluster_7}   .......... .......... .......... .......... .......... .......... .......... .......... 
#26D_{Cluster_7}   .......... .......... .......... .......... .......... .......... .......... .......... 
#29I_{Cluster_3}   .......... .......... .......... .......... .......... .......... .......... .......... 
#330I_{Cluster_7}  .......... .......... .......... .......... .......... .......... .......... .......... 
#34D_{Cluster_5}   .......... .......... .......... .......... .......... .......... .......... .......... 
#358I_{Cluster_2}  .......... .......... .......... .......... .......... .......... .......... .......... 
#36D_{Cluster_5}   .......... .......... .......... .......... .......... .......... .......... .......... 
#380I_{Cluster_3}  .......... .......... .......... .......... .......... .......... .......... .......... 
#38D_{Cluster_7}   .......... .......... .......... .......... .......... .......... .......... .......... 
#395I_{Cluster_3}  .......... .......... .......... .......... .......... .......... .......... .......... 
#447B_{Cluster_2}  .......... .......... .......... .......... .......... .......... .......... .......... 
#453B_{Cluster_2}  .......... .......... .......... .......... .......... .......... .......... .......... 
#456B_{Cluster_5}  .......... .......... .......... .......... .......... .......... .......... .......... 
#457B_{Cluster_2}  .......... .......... .......... .......... .......... .......... .......... .......... 
#487I_{Cluster_2}  .......... .......... .......... .......... .......... .......... .......... .......... 
#4D_{Cluster_5}    .......... .......... .......... .......... .......... .......... .......... .......... 
#4R_{Cluster_8}    .......... .......... .......... .......... .......... .......... .......... .......... 
#511I_{Cluster_2}  .......... .......... .......... .......... .......... .......... .......... .......... 
#557I_{Cluster_3}  .......... .......... .......... .......... .......... .......... .......... .......... 
#591I_{Cluster_3}  .......... .......... .......... .......... .......... .......... .......... .......... 
#5B_{Cluster_2}    .......... .......... .......... .......... .......... .......... .......... .......... 
#70P_{Cluster_7}   .......... .......... .......... .......... .......... .......... .......... .......... 
#85S_{Cluster_6}   .......... .......... .......... .......... .......... .......... .......... .......... 
#93B_{Cluster_2}   .......... .......... .......... .......... .......... .......... .......... .......... 

#100S_{Cluster_3}  AGAATTGTTA CTGCTCAAAC CATCCCTGGT ACTGGATCAC TTAGAGTTAT CCGCTGATTT CCTTGAATCT GTTCC
#104S_{Cluster_9}  .......... .......... .......... .......... .......... .......... .........C .....
#107S_{Cluster_2}  .......... .......... .......... .......... .......... .......... .........C .....
#10D_{Cluster_7}   .......... .......... .......... .......... .......... .......... .........C .....
#114B_{Cluster_2}  .......... .......... ....T..... .......... .......... .......... .........C .....
#11D_{Cluster_5}   .......... .......... .......... .......... .......... .......... .........C .....
#122G_{Cluster_3}  .......... .......... .......... .......... .......... .......... .........C .....
#127G_{Cluster_8}  .......... .......... .......... .......... .......... .......... .........C .....
#131B_{Cluster_2}  .......... .......... .......... .......... .......... .......... .........C .....
#13P_{Cluster_7}   .......... .......... .......... .......... .......... .......... .......... .....
#144B_{Cluster_2}  .......... .......... .......... .......... .......... .......... .........C .....
#15D_{Cluster_3}   .......... .......... .......... .......... .......... .......... .........C .....
#195B_{Cluster_2}  .......... .......... ...TT..... .......... .......... .......... .........C .....
#2021C_{Cluster_2} .......... .......... .......... .......... .......... .......... .........C .....
#2080C_{Cluster_2} .......... .......... .......... .......... .......... .......... .........C .....
#227B_{Cluster_2}  .......... .......... .......... .......... .......... .......... .........C .....
#2316C_{Cluster_2} .......... .......... .......... .......... .......... .......... .........C .....
#25D_{Cluster_7}   .......... .......... .......... .......... .......... .......... .........C .....
#26D_{Cluster_7}   .......... .......... .......... .......... .......... .......... .........C .....
#29I_{Cluster_3}   .......... .......... ....T..... .......... .......... .......... .........C .....
#330I_{Cluster_7}  .......... .......... .......... .......... .......... .T........ .T.......C ....T
#34D_{Cluster_5}   .......... .......... ....T..... .......... .......... .......... .........C .....
#358I_{Cluster_2}  .......... .......... .......... .......... .......... .......... .......... .....
#36D_{Cluster_5}   .......... .......... ....T..... .......... .......... .......... .........C .....
#380I_{Cluster_3}  .......... .......... ....T..... .......... .......... .......... .........C .....
#38D_{Cluster_7}   .......... .......... .......... .......... .......... .......... .........C .....
#395I_{Cluster_3}  .......... .......... .......... .......... .......... .......... .........C .....
#447B_{Cluster_2}  .......... .......... ....T..... .......... .......... .......... .........C .....
#453B_{Cluster_2}  .......... .......... .......... .......... .......... .......... .........C .....
#456B_{Cluster_5}  .......... .......... .......... .......... .......... .......... .........C .....
#457B_{Cluster_2}  .......... .......... ....T..... .......... .......... .......... .........C .....
#487I_{Cluster_2}  .......... .......... ....T..... .......... .......... .......... .........C .....
#4D_{Cluster_5}    .......... .......... .......... .......... .......... .......... .........C .....
#4R_{Cluster_8}    .......... .......... .......... .......... .......... .......... .........C .....
#511I_{Cluster_2}  .......... .......... .......... .......... .......... .......... .........C .....
#557I_{Cluster_3}  .......... .......... .......... .......... .......... .......... .........C .....
#591I_{Cluster_3}  .......... .......... .......... .......... .......... .......... .........C .....
#5B_{Cluster_2}    .......... .......... .......... .......... .......... .......... .........C .....
#70P_{Cluster_7}   .......... .......... .......... .......... .......... .......... .........C .....
#85S_{Cluster_6}   .......... .......... .......... .......... .......... .......... .........C .....
#93B_{Cluster_2}   .......... .......... ...TT..... .......... .......... .......... .........C .....
#MEGA
!Title C. dubliniensis;
!Format
   DataType=Nucleotide
   NSeqs=39 NSites=3494
   Identical=. Missing=? Indel=-;


!Domain=Data;
#1017W_{Cluster_3} ATTGAAATGG AATGAAATTC CATTAGCTCC ACCAGATAAA ATTTTGGGTA TTTCTGAAGC TTATAATAAT GATTCTAATC 
#113O_{Cluster_5}  .......... .......... .......... .......... .......... .......... .......... .......... 
#125H_{Cluster_5}  .......... .......... .......... .......... .......... .......... .......... .......... 
#1280W_{Cluster_5} .......... .......... .......... .......... .......... .......... .......... .......... 
#142O_{Cluster_5}  .......... .......... .......... .......... .......... .......... .......... .......... 
#171O_{Cluster_5}  .......... .......... .......... .......... .......... .......... .......... .......... 
#198H_{Cluster_5}  .......... .......... .......... .......... .......... .......... .......... .......... 
#207B_{Cluster_3}  .......... .......... .......... .......... .......... .......... .......... .......... 
#256K_{Cluster_5}  .......... .......... .......... .......... .......... .......... .......... .......... 
#395H_{Cluster_5}  .......... .......... .......... .......... .......... .......... .......... .......... 
#409B_{Cluster_5}  .......... .......... .......... .......... .......... .......... .......... .......... 
#416H_{Cluster_5}  .......... .......... .......... .......... .......... .......... .......... .......... 
#419H_{Cluster_5}  .......... .......... .......... .......... .......... .......... .......... .......... 
#424I_{Cluster_3}  .......... .......... .......... .......... .......... .......... .......... .......... 
#428H_{Cluster_5}  .......... .......... .......... .......... .......... .......... .......... .......... 
#435H_{Cluster_5}  .......... .......... .......... .......... .......... .......... .......... .......... 
#442H_{Cluster_5}  .......... .......... .......... .......... .......... .......... .......... .......... 
#451H_{Cluster_5}  .......... .......... .......... .......... .......... .......... .......... .......... 
#454H_{Cluster_5}  .......... .......... .......... .......... .......... .......... .......... .......... 
#459H_{Cluster_5}  .......... .......... .......... .......... .......... .......... .......... .......... 
#462I_{Cluster_5}  .......... .......... .......... .......... .......... .......... .......... .......... 
#468H_{Cluster_5}  .......... .......... .......... .......... .......... .......... .......... .......... 
#470H_{Cluster_5}  .......... .......... .......... .......... .......... .......... .......... .......... 
#473H_{Cluster_5}  .......... .......... .......... .......... .......... .......... .......... .......... 
#477B_{Cluster_5}  .......... .......... .......... .......... .......... .......... .......... .......... 
#479B_{Cluster_5}  .......... .......... .......... .......... .......... .......... .......... .......... 
#484H_{Cluster_3}  .......... .......... .......... .......... .......... .......... .......... .......... 
#493H_{Cluster_3}  .......... .......... .......... .......... .......... .......... .......... .......... 
#53H_{Cluster_5}   .......... .......... .......... .......... .......... .......... .......... .......... 
#542H_{Cluster_5}  .......... .......... .......... .......... .......... .......... .......... .......... 
#547H_{Cluster_5}  .......... .......... .......... .......... .......... .......... .......... .......... 
#551I_{Cluster_5}  .......... .......... .......... .......... .......... .......... .......... .......... 
#561W_{Cluster_3}  .......... .......... .......... .......... .......... .......... .......... .......... 
#60R_{Cluster_5}   .......... .......... .......... .......... .......... .......... .......... .......... 
#691H_{Cluster_5}  .......... .......... .......... .......... .......... .......... .......... .......... 
#77O_{Cluster_5}   .......... .......... .......... .......... .......... .......... .......... .......... 
#82O_{Cluster_5}   .......... .......... .......... .......... .......... .......... .......... .......... 
#899W_{Cluster_3}  .......... .......... .......... .......... .......... .......... .......... .......... 
#89R_{Cluster_5}   .......... .......... .......... .......... .......... .......... .......... .......... 

#1017W_{Cluster_3} CACAAAAAAT TAATTTAGGA GTTGGTGCTT ATAGAGATAA TTCTGGTAAA CCAATTATTT TCCCATCAGT TAAAAAAGCT 
#113O_{Cluster_5}  .......... .......... .......... .......... .......... .......... .......... .......... 
#125H_{Cluster_5}  .......... .......... .......... .......... .......... .......... .......... .......... 
#1280W_{Cluster_5} .......... .......... .......... .......... .......... .......... .......... .......... 
#142O_{Cluster_5}  .......... .......... .......... .......... .......... .......... .......... .......... 
#171O_{Cluster_5}  .......... .......... .......... .......... .......... .......... .......... .......... 
#198H_{Cluster_5}  .......... .......... .......... .......... .......... .......... .......... .......... 
#207B_{Cluster_3}  .......... .......... .......... .......... .......... .......... .......... .......... 
#256K_{Cluster_5}  .......... .......... .......... .......... .......... .......... .......... .......... 
#395H_{Cluster_5}  .......... .......... .......... .......... .......... .......... .......... .......... 
#409B_{Cluster_5}  .......... .......... .......... .......... .......... .......... .......... .......... 
#416H_{Cluster_5}  .......... .......... .......... .......... .......... .......... .......... .......... 
#419H_{Cluster_5}  .......... .......... .......... .......... .......... .......... .......... .......... 
#424I_{Cluster_3}  .......... .......... .......... .......... .......... .......... .......... .......... 
#428H_{Cluster_5}  .......... .......... .......... .......... .......... .......... .......... .......... 
#435H_{Cluster_5}  .......... .......... .......... .......... .......... .......... .......... .......... 
#442H_{Cluster_5}  .......... .......... .......... .......... .......... .......... .......... .......... 
#451H_{Cluster_5}  .......... .......... .......... .......... .......... .......... .......... .......... 
#454H_{Cluster_5}  .......... .......... .......... .......... .......... .......... .......... .......... 
#459H_{Cluster_5}  .......... .......... .......... .......... .......... .......... .......... .......... 
#462I_{Cluster_5}  .......... .......... .......... .......... .......... .......... .......... .......... 
#468H_{Cluster_5}  .......... .......... .......... .......... .......... .......... .......... .......... 
#470H_{Cluster_5}  .......... .......... .......... .......... .......... .......... .......... .......... 
#473H_{Cluster_5}  .......... .......... .......... .......... .......... .......... .......... .......... 
#477B_{Cluster_5}  .......... .......... .......... .......... .......... .......... .......... .......... 
#479B_{Cluster_5}  .......... .......... .......... .......... .......... .......... .......... .......... 
#484H_{Cluster_3}  .......... .......... .......... .......... .......... .......... .......... .......... 
#493H_{Cluster_3}  .......... .......... .......... .......... .......... .......... .......... .......... 
#53H_{Cluster_5}   .......... .......... .......... .......... .......... .......... .......... .......... 
#542H_{Cluster_5}  .......... .......... .......... .......... .......... .......... .......... .......... 
#547H_{Cluster_5}  .......... .......... .......... .......... .......... .......... .......... .......... 
#551I_{Cluster_5}  .......... .......... .......... .......... .......... .......... .......... .......... 
#561W_{Cluster_3}  .......... .......... .......... .......... .......... .......... .......... .......... 
#60R_{Cluster_5}   .......... .......... .......... .......... .......... .......... .......... .......... 
#691H_{Cluster_5}  .......... .......... .......... .......... .......... .......... .......... .......... 
#77O_{Cluster_5}   .......... .......... .......... .......... .......... .......... .......... .......... 
#82O_{Cluster_5}   .......... .......... .......... .......... .......... .......... .......... .......... 
#899W_{Cluster_3}  .......... .......... .......... .......... .......... .......... .......... .......... 
#89R_{Cluster_5}   .......... .......... .......... .......... .......... .......... .......... .......... 

#1017W_{Cluster_3} GAAGAAATTT TATTAAATAA AGAAACTGAA AAAGAATATA CTGCTATTAT TGGTTCAAAA AATTTCCAAT CAATTGTGAA 
#113O_{Cluster_5}  .......... .......... .......... .......... .......... .......... .......... .......... 
#125H_{Cluster_5}  .......... .......... .......... .......... .......... .......... .......... .......... 
#1280W_{Cluster_5} .......... .......... .......... .......... .......... .......... .......... .......... 
#142O_{Cluster_5}  .......... .......... .......... .......... .......... .......... .......... .......... 
#171O_{Cluster_5}  .......... .......... .......... .......... .......... .......... .......... .......... 
#198H_{Cluster_5}  .......... .......... .......... .......... .......... .......... .......... .......... 
#207B_{Cluster_3}  .......... .......... .......... .......... .......... .......... .......... .......... 
#256K_{Cluster_5}  .......... .......... .......... .......... .......... .......... .......... .......... 
#395H_{Cluster_5}  .......... .......... .......... .......... .......... .......... .......... .......... 
#409B_{Cluster_5}  .......... .......... .......... .......... .......... .......... .......... .......... 
#416H_{Cluster_5}  .......... .......... .......... .......... .......... .......... .......... .......... 
#419H_{Cluster_5}  .......... .......... .......... .......... .......... .......... .......... .......... 
#424I_{Cluster_3}  .......... .......... .......... .......... .......... .......... .......... .......... 
#428H_{Cluster_5}  .......... .......... .......... .......... .......... .......... .......... .......... 
#435H_{Cluster_5}  .......... .......... .......... .......... .......... .......... .......... .......... 
#442H_{Cluster_5}  .......... .......... .......... .......... .......... .......... .......... .......... 
#451H_{Cluster_5}  .......... .......... .......... .......... .......... .......... .......... .......... 
#454H_{Cluster_5}  .......... .......... .......... .......... .......... .......... .......... .......... 
#459H_{Cluster_5}  .......... .......... .......... .......... .......... .......... .......... .......... 
#462I_{Cluster_5}  .......... .......... .......... .......... .......... .......... .......... .......... 
#468H_{Cluster_5}  .......... .......... .......... .......... .......... .......... .......... .......... 
#470H_{Cluster_5}  .......... .......... .......... .......... .......... .......... .......... .......... 
#473H_{Cluster_5}  .......... .......... .......... .......... .......... .......... .......... .......... 
#477B_{Cluster_5}  .......... .......... .......... .......... .......... .......... .......... .......... 
#479B_{Cluster_5}  .......... .......... .......... .......... .......... .......... .......... .......... 
#484H_{Cluster_3}  .......... .......... .......... .......... .......... .......... .......... .......... 
#493H_{Cluster_3}  .......... .......... .......... .......... .......... .......... .......... .......... 
#53H_{Cluster_5}   .......... .......... .......... .......... .......... .......... .......... .......... 
#542H_{Cluster_5}  .......... .......... .......... .......... .......... .......... .......... .......... 
#547H_{Cluster_5}  .......... .......... .......... .......... .......... .......... .......... .......... 
#551I_{Cluster_5}  .......... .......... .......... .......... .......... .......... .......... .......... 
#561W_{Cluster_3}  .......... .......... .......... .......... .......... .......... .......... .......... 
#60R_{Cluster_5}   .......... .......... .......... .......... .......... .......... .......... .......... 
#691H_{Cluster_5}  .......... .......... .......... .......... .......... .......... .......... .......... 
#77O_{Cluster_5}   .......... .......... .......... .......... .......... .......... .......... .......... 
#82O_{Cluster_5}   .......... .......... .......... .......... .......... .......... .......... .......... 
#899W_{Cluster_3}  .......... .......... .......... .......... .......... .......... .......... .......... 
#89R_{Cluster_5}   .......... .......... .......... .......... .......... .......... .......... .......... 

#1017W_{Cluster_3} AAATTTTATT TTTAATAATT CTAATAAAGA TATTAATGGT AAACAATTAA TTGATGATAA TAGAATTGTT ACTGCTCAAA 
#113O_{Cluster_5}  .......... .......... .......... .......... .......... .......... .......... .......... 
#125H_{Cluster_5}  .......... .......... .......... .......... .......... .......... .......... .......... 
#1280W_{Cluster_5} .......... .......... .......... .......... .......... .......... .......... .......... 
#142O_{Cluster_5}  .......... .......... .......... .......... .......... .......... .......... .......... 
#171O_{Cluster_5}  .......... .......... .......... .......... .......... .......... .......... .......... 
#198H_{Cluster_5}  .......... .......... .......... .......... .......... .......... .......... .......... 
#207B_{Cluster_3}  .......... .......... .......... .......... .......... .......... .......... .......... 
#256K_{Cluster_5}  .......... .......... .......... .......... .......... .......... .......... .......... 
#395H_{Cluster_5}  .......... .......... .......... .......... .......... .......... .......... .......... 
#409B_{Cluster_5}  .......... .......... .......... .......... .......... .......... .......... .......... 
#416H_{Cluster_5}  .......... .......... .......... .......... .......... .......... .......... .......... 
#419H_{Cluster_5}  .......... .......... .......... .......... .......... .......... .......... .......... 
#424I_{Cluster_3}  .......... .......... .......... .......... .......... .......... .......... .......... 
#428H_{Cluster_5}  .......... .......... .......... .......... .......... .......... .......... .......... 
#435H_{Cluster_5}  .......... .......... .......... .......... .......... .......... .......... .......... 
#442H_{Cluster_5}  .......... .......... .......... .......... .......... .......... .......... .......... 
#451H_{Cluster_5}  .......... .......... .......... .......... .......... .......... .......... .......... 
#454H_{Cluster_5}  .......... .......... .......... .......... .......... .......... .......... .......... 
#459H_{Cluster_5}  .......... .......... .......... .......... .......... .......... .......... .......... 
#462I_{Cluster_5}  .......... .......... .......... .......... .......... .......... .......... .......... 
#468H_{Cluster_5}  .......... .......... .......... .......... .......... .......... .......... .......... 
#470H_{Cluster_5}  .......... .......... .......... .......... .......... .......... .......... .......... 
#473H_{Cluster_5}  .......... .......... .......... .......... .......... .......... .......... .......... 
#477B_{Cluster_5}  .......... .......... .......... .......... .......... .......... .......... .......... 
#479B_{Cluster_5}  .......... .......... .......... .......... .......... .......... .......... .......... 
#484H_{Cluster_3}  .......... .......... .......... .......... .......... .......... .......... .......... 
#493H_{Cluster_3}  .......... .......... .......... .......... .......... .......... .......... .......... 
#53H_{Cluster_5}   .......... .......... .......... .......... .......... .......... .......... .......... 
#542H_{Cluster_5}  .......... .......... .......... .......... .......... .......... .......... .......... 
#547H_{Cluster_5}  .......... .......... .......... .......... .......... .......... .......... .......... 
#551I_{Cluster_5}  .......... .......... .......... .......... .......... .......... .......... .......... 
#561W_{Cluster_3}  .......... .......... .......... .......... .......... .......... .......... .......... 
#60R_{Cluster_5}   .......... .......... .......... .......... .......... .......... .......... .......... 
#691H_{Cluster_5}  .......... .......... .......... .......... .......... .......... .......... .......... 
#77O_{Cluster_5}   .......... .......... .......... .......... .......... .......... .......... .......... 
#82O_{Cluster_5}   .......... .......... .......... .......... .......... .......... .......... .......... 
#899W_{Cluster_3}  .......... .......... .......... .......... .......... .......... .......... .......... 
#89R_{Cluster_5}   .......... .......... .......... .......... .......... .......... .......... .......... 

#1017W_{Cluster_3} CCATTTCTGG TACTGGATCA CTTAGAGTTA TTGCTGATTT TTTAAATCGA TTTTTTTGAG ATCATCTGTT GTTCAAACCT 
#113O_{Cluster_5}  .......... .......... .......... .......... .......... .......... .......... .......... 
#125H_{Cluster_5}  .......... .......... .......... .......... .......... .......... .......... .......... 
#1280W_{Cluster_5} .......... .......... .......... .......... .......... .......... .......... .......... 
#142O_{Cluster_5}  .......... .......... .......... .......... .......... .......... .......... .......... 
#171O_{Cluster_5}  .......... .......... .......... .......... .......... .......... .......... .......... 
#198H_{Cluster_5}  .......... .......... .......... .......... .......... .......... .......... .......... 
#207B_{Cluster_3}  .......... .......... .......... .......... .......... .......... .......... .......... 
#256K_{Cluster_5}  .......... .......... .......... .......... .......... .......... .......... .......... 
#395H_{Cluster_5}  .......... .......... .......... .......... .......... .......... .......... .......... 
#409B_{Cluster_5}  .......... .......... .......... .......... .......... .......... .......... .......... 
#416H_{Cluster_5}  .......... .......... .......... .......... .......... .......... .......... .......... 
#419H_{Cluster_5}  .......... .......... .......... .......... .......... .......... .......... .......... 
#424I_{Cluster_3}  .......... .......... .......... .......... .......... .......... .......... .......... 
#428H_{Cluster_5}  .......... .......... .......... .......... .......... .......... .......... .......... 
#435H_{Cluster_5}  .......... .......... .......... .......... .......... .......... .......... .......... 
#442H_{Cluster_5}  .......... .......... .......... .......... .......... .......... .......... .......... 
#451H_{Cluster_5}  .......... .......... .......... .......... .......... .......... .......... .......... 
#454H_{Cluster_5}  .......... .......... .......... .......... .......... .......... .......... .......... 
#459H_{Cluster_5}  .......... .......... .......... .......... .......... .......... .......... .......... 
#462I_{Cluster_5}  .......... .......... .......... .......... .......... .......... .......... .......... 
#468H_{Cluster_5}  .......... .......... .......... .......... .......... .......... .......... .......... 
#470H_{Cluster_5}  .......... .......... .......... .......... .......... .......... .......... .......... 
#473H_{Cluster_5}  .......... .......... .......... .......... .......... .......... .......... .......... 
#477B_{Cluster_5}  .......... .......... .......... .......... .......... .......... .......... .......... 
#479B_{Cluster_5}  .......... .......... .......... .......... .......... .......... .......... .......... 
#484H_{Cluster_3}  .......... .......... .......... .......... .......... .......... .......... .......... 
#493H_{Cluster_3}  .......... .......... .......... .......... .......... .......... .......... .......... 
#53H_{Cluster_5}   .......... .......... .......... .......... .......... .......... .......... .......... 
#542H_{Cluster_5}  .......... .......... .......... .......... .......... .......... .......... .......... 
#547H_{Cluster_5}  .......... .......... .......... .......... .......... .......... .......... .......... 
#551I_{Cluster_5}  .......... .......... .......... .......... .......... .......... .......... .......... 
#561W_{Cluster_3}  .......... .......... .......... .......... .......... .......... .......... .......... 
#60R_{Cluster_5}   .......... .......... .......... .......... .......... .......... .......... .......... 
#691H_{Cluster_5}  .......... .......... .......... .......... .......... .......... .......... .......... 
#77O_{Cluster_5}   .......... .......... .......... .......... .......... .......... .......... .......... 
#82O_{Cluster_5}   .......... .......... .......... .......... .......... .......... .......... .......... 
#899W_{Cluster_3}  .......... .......... .......... .......... .......... .......... .......... .......... 
#89R_{Cluster_5}   .......... .......... .......... .......... .......... .......... .......... .......... 

#1017W_{Cluster_3} CGTATGGTGA AATTTTTGCT AAACATAGAG AACCAAATTT GGAAATTATT CGTGAAGTTG TTGATTCCAA ACACATTGTT 
#113O_{Cluster_5}  .......... .......... .......... .......... .......... .......... .......... .......... 
#125H_{Cluster_5}  .......... .......... .......... .......... .......... .......... .......... .......... 
#1280W_{Cluster_5} .......... .......... .......... .......... .......... .......... .......... .......... 
#142O_{Cluster_5}  .......... .......... .......... .......... .......... .......... .......... .......... 
#171O_{Cluster_5}  .......... .......... .......... .......... .......... .......... .......... .......... 
#198H_{Cluster_5}  .......... .......... .......... .......... .......... .......... .......... .......... 
#207B_{Cluster_3}  .......... .......... .......... .......... .......... .......... .......... .......... 
#256K_{Cluster_5}  .......... .......... .......... .......... .......... .......... .......... .......... 
#395H_{Cluster_5}  .......... .......... .......... .......... .......... .......... .......... .......... 
#409B_{Cluster_5}  .......... .......... .......... .......... .......... .......... .......... .......... 
#416H_{Cluster_5}  .......... .......... .......... .......... .......... .......... .......... .......... 
#419H_{Cluster_5}  .......... .......... .......... .......... .......... .......... .......... .......... 
#424I_{Cluster_3}  .......... .......... .......... .......... .......... .......... .......... .......... 
#428H_{Cluster_5}  .......... .......... .......... .......... .......... .......... .......... .......... 
#435H_{Cluster_5}  .......... .......... .......... .......... .......... .......... .......... .......... 
#442H_{Cluster_5}  .......... .......... .......... .......... .......... .......... .......... .......... 
#451H_{Cluster_5}  .......... .......... .......... .......... .......... .......... .......... .......... 
#454H_{Cluster_5}  .......... .......... .......... .......... .......... .......... .......... .......... 
#459H_{Cluster_5}  .......... .......... .......... .......... .......... .......... .......... .......... 
#462I_{Cluster_5}  .......... .......... .......... .......... .......... .......... .......... .......... 
#468H_{Cluster_5}  .......... .......... .......... .......... .......... .......... .......... .......... 
#470H_{Cluster_5}  .......... .......... .......... .......... .......... .......... .......... .......... 
#473H_{Cluster_5}  .......... .......... .......... .......... .......... .......... .......... .......... 
#477B_{Cluster_5}  .......... .......... .......... .......... .......... .......... .......... .......... 
#479B_{Cluster_5}  .......... .......... .......... .......... .......... .......... .......... .......... 
#484H_{Cluster_3}  .......... .......... .......... .......... .......... .......... .......... .......... 
#493H_{Cluster_3}  .......... .......... .......... .......... .......... .......... .......... .......... 
#53H_{Cluster_5}   .......... .......... .......... .......... .......... .......... .......... .......... 
#542H_{Cluster_5}  .......... .......... .......... .......... .......... .......... .......... .......... 
#547H_{Cluster_5}  .......... .......... .......... .......... .......... .......... .......... .......... 
#551I_{Cluster_5}  .......... .......... .......... .......... .......... .......... .......... .......... 
#561W_{Cluster_3}  .......... .......... .......... .......... .......... .......... .......... .......... 
#60R_{Cluster_5}   .......... .......... .......... .......... .......... .......... .......... .......... 
#691H_{Cluster_5}  .......... .......... .......... .......... .......... .......... .......... .......... 
#77O_{Cluster_5}   .......... .......... .......... .......... .......... .......... .......... .......... 
#82O_{Cluster_5}   .......... .......... .......... .......... .......... .......... .......... .......... 
#899W_{Cluster_3}  .......... .......... .......... .......... .......... .......... .......... .......... 
#89R_{Cluster_5}   .......... .......... .......... .......... .......... .......... .......... .......... 

#1017W_{Cluster_3} TTTGATGTGT TGTCACAATT TTTGATCAAT CCAGATCCAT GGGTTGCCAT TGCTGCAGCT GAAGTGTATG TCAGACGTTC 
#113O_{Cluster_5}  .......... .......... .......... .......... .......... .......... .......... .......... 
#125H_{Cluster_5}  .......... .......... .......... .......... .......... .......... .......... .......... 
#1280W_{Cluster_5} .......... .......... .......... .......... .......... .......... .......... .......... 
#142O_{Cluster_5}  .......... .......... .......... .......... .......... .......... .......... .......... 
#171O_{Cluster_5}  .......... .......... .......... .......... .......... .......... .......... .......... 
#198H_{Cluster_5}  .......... .......... .......... .......... .......... .......... .......... .......... 
#207B_{Cluster_3}  .......... .......... .......... .......... .......... .......... .......... .......... 
#256K_{Cluster_5}  .......... .......... .......... .......... .......... .......... .......... .......... 
#395H_{Cluster_5}  .......... .......... .......... .......... .......... .......... .......... .......... 
#409B_{Cluster_5}  .......... .......... .......... .......... .......... .......... .......... .......... 
#416H_{Cluster_5}  .......... .......... .......... .......... .......... .......... .......... .......... 
#419H_{Cluster_5}  .......... .......... .......... .......... .......... .......... .......... .......... 
#424I_{Cluster_3}  .......... .......... C......... .......... .......... .......... .......... .......... 
#428H_{Cluster_5}  .......... .......... .......... .......... .......... .......... .......... .......... 
#435H_{Cluster_5}  .......... .......... .......... .......... .......... .......... .......... .......... 
#442H_{Cluster_5}  .......... .......... .......... .......... .......... .......... .......... .......... 
#451H_{Cluster_5}  .......... .......... .......... .......... .......... .......... .......... .......... 
#454H_{Cluster_5}  .......... .......... .......... .......... .......... .......... .......... .......... 
#459H_{Cluster_5}  .......... .......... .......... .......... .......... .......... .......... .......... 
#462I_{Cluster_5}  .......... .......... .......... .......... .......... .......... .......... .......... 
#468H_{Cluster_5}  .......... .......... .......... .......... .......... .......... .......... .......... 
#470H_{Cluster_5}  .......... .......... .......... .......... .......... .......... .......... .......... 
#473H_{Cluster_5}  .......... .......... .......... .......... .......... .......... .......... .......... 
#477B_{Cluster_5}  .......... .......... .......... .......... .......... .......... .......... .......... 
#479B_{Cluster_5}  .......... .......... .......... .......... .......... .......... .......... .......... 
#484H_{Cluster_3}  .......... .......... .......... .......... .......... .......... .......... .......... 
#493H_{Cluster_3}  .......... .......... .......... .......... .......... .......... .......... .......... 
#53H_{Cluster_5}   .......... .......... .......... .......... .......... .......... .......... .......... 
#542H_{Cluster_5}  .......... .......... .......... .......... .......... .......... .......... .......... 
#547H_{Cluster_5}  .......... .......... .......... .......... .......... .......... .......... .......... 
#551I_{Cluster_5}  .......... .......... .......... .......... .......... .......... .......... .......... 
#561W_{Cluster_3}  .......... .......... .......... .......... .......... .......... .......... .......... 
#60R_{Cluster_5}   .......... .......... .......... .......... .......... .......... .......... .......... 
#691H_{Cluster_5}  .......... .......... .......... .......... .......... .......... .......... .......... 
#77O_{Cluster_5}   .......... .......... .......... .......... .......... .......... .......... .......... 
#82O_{Cluster_5}   .......... .......... .......... .......... .......... .......... .......... .......... 
#899W_{Cluster_3}  .......... .......... .......... .......... .......... .......... .......... .......... 
#89R_{Cluster_5}   .......... .......... .......... .......... .......... .......... .......... .......... 

#1017W_{Cluster_3} ATACCGTGCT TATGATTTGG GTAAAATTGA ATATCATGTT AACGACAGAC TTCCTATTGT TGAATGGAAA TTCAAGTTAG 
#113O_{Cluster_5}  .......... .......... .......... .......... .......... .......... .......... .......... 
#125H_{Cluster_5}  .......... .......... .......... .......... .......... .......... .......... .......... 
#1280W_{Cluster_5} .......... .......... .......... .......... .......... .......... .......... .......... 
#142O_{Cluster_5}  .......... .......... .......... .......... .......... .......... .......... .......... 
#171O_{Cluster_5}  .......... .......... .......... .......... .......... .......... .......... .......... 
#198H_{Cluster_5}  .......... .......... .......... .......... .......... .......... .......... .......... 
#207B_{Cluster_3}  .......... .......... .......... .......... .......... .......... .......... .......... 
#256K_{Cluster_5}  .......... .......... .......... .......... .......... .......... .......... .......... 
#395H_{Cluster_5}  .......... .......... .......... .......... .......... .......... .......... .......... 
#409B_{Cluster_5}  .......... .......... .......... .......... .......... .......... .......... .......... 
#416H_{Cluster_5}  .......... .......... .......... .......... .......... .......... .......... .......... 
#419H_{Cluster_5}  .......... .......... .......... .......... .......... .......... .......... .......... 
#424I_{Cluster_3}  .......... .......... .......... .......... .......... .......... .......... .......... 
#428H_{Cluster_5}  .......... .......... .......... .......... .......... .......... .......... .......... 
#435H_{Cluster_5}  .......... .......... .......... .......... .......... .......... .......... .......... 
#442H_{Cluster_5}  .......... .......... .......... .......... .......... .......... .......... .......... 
#451H_{Cluster_5}  .......... .......... .......... .......... .......... .......... .......... .......... 
#454H_{Cluster_5}  .......... .......... .......... .......... .......... .......... .......... .......... 
#459H_{Cluster_5}  .......... .......... .......... .......... .......... .......... .......... .......... 
#462I_{Cluster_5}  .......... .......... .......... .......... .......... .......... .......... .......... 
#468H_{Cluster_5}  .......... .......... .......... .......... .......... .......... .......... .......... 
#470H_{Cluster_5}  .......... .......... .......... .......... .......... .......... .......... .......... 
#473H_{Cluster_5}  .......... .......... .......... .......... .......... .......... .......... .......... 
#477B_{Cluster_5}  .......... .......... .......... .......... .......... .......... .......... .......... 
#479B_{Cluster_5}  .......... .......... .......... .......... .......... .......... .......... .......... 
#484H_{Cluster_3}  .......... .......... .......... .......... .......... .......... .......... .......... 
#493H_{Cluster_3}  .......... .......... .......... .......... .......... .......... .......... .......... 
#53H_{Cluster_5}   .......... .......... .......... .......... .......... .......... .......... .......... 
#542H_{Cluster_5}  .......... .......... .......... .......... .......... .......... .......... .......... 
#547H_{Cluster_5}  .......... .......... .......... .......... .......... .......... .......... .......... 
#551I_{Cluster_5}  .......... .......... .......... .......... .......... .......... .......... .......... 
#561W_{Cluster_3}  .......... .......... .......... .......... .......... .......... .......... .......... 
#60R_{Cluster_5}   .......... .......... .......... .......... .......... .......... .......... .......... 
#691H_{Cluster_5}  .......... .......... .......... .......... .......... .......... .......... .......... 
#77O_{Cluster_5}   .......... .......... .......... .......... .......... .......... .......... .......... 
#82O_{Cluster_5}   .......... .......... .......... .......... .......... .......... .......... .......... 
#899W_{Cluster_3}  .......... .......... .......... .......... .......... .......... .......... .......... 
#89R_{Cluster_5}   .......... .......... .......... .......... .......... .......... .......... .......... 

#1017W_{Cluster_3} CTAGTATGGG AGCCGCTGGA GTAAATGATG CTCAACAGGC TGCTGTTGCT GGTGGTGATG ACTCAACATC AATGAAACAT 
#113O_{Cluster_5}  .......... .......... .......... .......... .......... .......... .......... .......... 
#125H_{Cluster_5}  .......... .......... .......... .......... .......... .......... .......... .......... 
#1280W_{Cluster_5} .......... .......... .......... .......... .......... .......... .......... .......... 
#142O_{Cluster_5}  .......... .......... .......... .......... .......... .......... .......... .......... 
#171O_{Cluster_5}  .......... .......... .......... .......... .......... .......... .......... .......... 
#198H_{Cluster_5}  .......... .......... .......... .......... .......... .......... .......... .......... 
#207B_{Cluster_3}  .......... .......... .......... .......... .......... .......... .......... .......... 
#256K_{Cluster_5}  .......... .......... .......... .......... .......... .......... .......... .......... 
#395H_{Cluster_5}  .......... .......... .......... .......... .......... .......... .......... .......... 
#409B_{Cluster_5}  .......... .......... .......... .......... .......... .......... .......... .......... 
#416H_{Cluster_5}  .......... .......... .......... .......... .......... .......... .......... .......... 
#419H_{Cluster_5}  .......... .......... .......... .......... .......... .......... .......... .......... 
#424I_{Cluster_3}  .......... .......... .......... .......... .....C.... .......... .......... .......... 
#428H_{Cluster_5}  .......... .......... .......... .......... .......... .......... .......... .......... 
#435H_{Cluster_5}  .......... .......... .......... .......... .......... .......... .......... .......... 
#442H_{Cluster_5}  .......... .......... .......... .......... .......... .......... .......... .......... 
#451H_{Cluster_5}  .......... .......... .......... .......... .......... .......... .......... .......... 
#454H_{Cluster_5}  .......... .......... .......... .......... .......... .......... .......... .......... 
#459H_{Cluster_5}  .......... .......... .......... .......... .......... .......... .......... .......... 
#462I_{Cluster_5}  .......... .......... .......... .......... .......... .......... .......... .......... 
#468H_{Cluster_5}  .......... .......... .......... .......... .......... .......... .......... .......... 
#470H_{Cluster_5}  .......... .......... .......... .......... .......... .......... .......... .......... 
#473H_{Cluster_5}  .......... .......... .......... .......... .......... .......... .......... .......... 
#477B_{Cluster_5}  .......... .......... .......... .......... .......... .......... .......... .......... 
#479B_{Cluster_5}  .......... .......... .......... .......... .......... .......... .......... .......... 
#484H_{Cluster_3}  .......... .......... .......... .......... .......... .......... .......... .......... 
#493H_{Cluster_3}  .......... .......... .......... .......... .......... .......... .......... .......... 
#53H_{Cluster_5}   .......... .......... .......... .......... .......... .......... .......... .......... 
#542H_{Cluster_5}  .......... .......... .......... .......... .......... .......... .......... .......... 
#547H_{Cluster_5}  .......... .......... .......... .......... .......... .......... .......... .......... 
#551I_{Cluster_5}  .......... .......... .......... .......... .......... .......... .......... .......... 
#561W_{Cluster_3}  .......... .......... .......... .......... .......... .......... .......... .......... 
#60R_{Cluster_5}   .......... .......... .......... .......... .......... .......... .......... .......... 
#691H_{Cluster_5}  .......... .......... .......... .......... .......... .......... .......... .......... 
#77O_{Cluster_5}   .......... .......... .......... .......... .......... .......... .......... .......... 
#82O_{Cluster_5}   .......... .......... .......... .......... .......... .......... .......... .......... 
#899W_{Cluster_3}  .......... .......... .......... .......... .......... .......... .......... .......... 
#89R_{Cluster_5}   .......... .......... .......... .......... .......... .......... .......... .......... 

#1017W_{Cluster_3} GCTGCTTCAG TTTCTGATTT GACCTTTGTT GTTGATTCCA AAACCGAGCA TACTACAAGA AGTGTATCCA TAAAAGTGAA 
#113O_{Cluster_5}  .......... .......... .......... .......... .......... .......... .......... .......... 
#125H_{Cluster_5}  .......... .......... .......... .......... .......... .......... .......... .......... 
#1280W_{Cluster_5} .......... .......... .......... .......... .......... .......... .......... .......... 
#142O_{Cluster_5}  .......... .......... .......... .......... .......... .......... .......... .......... 
#171O_{Cluster_5}  .......... .......... .......... .......... .......... .......... .......... .......... 
#198H_{Cluster_5}  .......... .......... .......... .......... .......... .......... .......... .......... 
#207B_{Cluster_3}  .......... .......... .......... .......... .......... .......... .......... .......... 
#256K_{Cluster_5}  .......... .......... .......... .......... .......... .......... .......... .......... 
#395H_{Cluster_5}  .......... .......... .......... .......... .......... .......... .......... .......... 
#409B_{Cluster_5}  .......... .......... .......... .......... .......... .......... .......... .......... 
#416H_{Cluster_5}  .......... .......... .......... .......... .......... .......... .......... .......... 
#419H_{Cluster_5}  .......... .......... .......... .......... .......... .......... .......... .......... 
#424I_{Cluster_3}  .......... .......... .......... .......... .......... .......... .......... .......... 
#428H_{Cluster_5}  .......... .......... .......... .......... .......... .......... .......... .......... 
#435H_{Cluster_5}  .......... .......... .......... .......... .......... .......... .......... .......... 
#442H_{Cluster_5}  .......... .......... .......... .......... .......... .......... .......... .......... 
#451H_{Cluster_5}  .......... .......... .......... .......... .......... .......... .......... .......... 
#454H_{Cluster_5}  .......... .......... .......... .......... .......... .......... .......... .......... 
#459H_{Cluster_5}  .......... .......... .......... .......... .......... .......... .......... .......... 
#462I_{Cluster_5}  .......... .......... .......... .......... .......... .......... .......... .......... 
#468H_{Cluster_5}  .......... .......... .......... .......... .......... .......... .......... .......... 
#470H_{Cluster_5}  .......... .......... .......... .......... .......... .......... .......... .......... 
#473H_{Cluster_5}  .......... .......... .......... .......... .......... .......... .......... .......... 
#477B_{Cluster_5}  .......... .......... .......... .......... .......... .......... .......... .......... 
#479B_{Cluster_5}  .......... .......... .......... .......... .......... .......... .......... .......... 
#484H_{Cluster_3}  .......... .......... .......... .......... .......... .......... .......... .......... 
#493H_{Cluster_3}  .......... .......... .......... .......... .......... .......... .......... .......... 
#53H_{Cluster_5}   .......... .......... .......... .......... .......... .......... .......... .......... 
#542H_{Cluster_5}  .......... .......... .......... .......... .......... .......... .......... .......... 
#547H_{Cluster_5}  .......... .......... .......... .......... .......... .......... .......... .......... 
#551I_{Cluster_5}  .......... .......... .......... .......... .......... .......... .......... .......... 
#561W_{Cluster_3}  .......... .......... .......... .......... .......... .......... .......... .......... 
#60R_{Cluster_5}   .......... .......... .......... .......... .......... .......... .......... .......... 
#691H_{Cluster_5}  .......... .......... .......... .......... .......... .......... .......... .......... 
#77O_{Cluster_5}   .......... .......... .......... .......... .......... .......... .......... .......... 
#82O_{Cluster_5}   .......... .......... .......... .......... .......... .......... .......... .......... 
#899W_{Cluster_3}  .......... .......... .......... .......... .......... .......... .......... .......... 
#89R_{Cluster_5}   .......... .......... .......... .......... .......... .......... .......... .......... 

#1017W_{Cluster_3} ATACCAGGTT ACACTATCCC AGAGAATCCA AAGTTCACTC TTGGTAATTT GTTTGTGATA ATTGGGGTCT TGTTGGTTTG 
#113O_{Cluster_5}  .......... .......... .......... .......... .......... .......... .......... .......... 
#125H_{Cluster_5}  .......... .......... .......... .......... .......... .......... .......... .......... 
#1280W_{Cluster_5} .......... .......... .......... .......... .......... .......... .......... .......... 
#142O_{Cluster_5}  .......... .......... .......... .......... .......... .......... .......... .......... 
#171O_{Cluster_5}  .......... .......... .......... .......... .......... .......... .......... .......... 
#198H_{Cluster_5}  .......... .......... .......... .......... .......... .......... .......... .......... 
#207B_{Cluster_3}  .......... .......... .......... .......... .......... .......... .......... .......... 
#256K_{Cluster_5}  .......... .......... .......... .......... .......... .......... .......... .......... 
#395H_{Cluster_5}  .......... .......... .......... .......... .......... .......... .......... .......... 
#409B_{Cluster_5}  .......... .......... .......... .......... .......... .......... .......... .......... 
#416H_{Cluster_5}  .......... .......... .......... .......... .......... .......... .......... .......... 
#419H_{Cluster_5}  .......... .......... .......... .......... .......... .......... .......... .......... 
#424I_{Cluster_3}  .......... .......... .......... .......... .......... .......... .......... .......... 
#428H_{Cluster_5}  .......... .......... .......... .......... .......... .......... .......... .......... 
#435H_{Cluster_5}  .......... .......... .......... .......... .......... .......... .......... .......... 
#442H_{Cluster_5}  .......... .......... .......... .......... .......... .......... .......... .......... 
#451H_{Cluster_5}  .......... .......... .......... .......... .......... .......... .......... .......... 
#454H_{Cluster_5}  .......... .......... .......... .......... .......... .......... .......... .......... 
#459H_{Cluster_5}  .......... .......... .......... .......... .......... .......... .......... .......... 
#462I_{Cluster_5}  .......... .......... .......... .......... .......... .......... .......... .......... 
#468H_{Cluster_5}  .......... .......... .......... .......... .......... .......... .......... .......... 
#470H_{Cluster_5}  .......... .......... .......... .......... .......... .......... .......... .......... 
#473H_{Cluster_5}  .......... .......... .......... .......... .......... .......... .......... .......... 
#477B_{Cluster_5}  .......... .......... .......... .......... .......... .......... .......... .......... 
#479B_{Cluster_5}  .......... .......... .......... .......... .......... .......... .......... .......... 
#484H_{Cluster_3}  .......... .......... .......... .......... .......... .......... .......... .......... 
#493H_{Cluster_3}  .......... .......... .......... .......... .......... .......... .......... .......... 
#53H_{Cluster_5}   .......... .......... .......... .......... .......... .......... .......... .......... 
#542H_{Cluster_5}  .......... .......... .......... .......... .......... .......... .......... .......... 
#547H_{Cluster_5}  .......... .......... .......... .......... .......... .......... .......... .......... 
#551I_{Cluster_5}  .......... .......... .......... .......... .......... .......... .......... .......... 
#561W_{Cluster_3}  .......... .......... .......... .......... .......... .......... .......... .......... 
#60R_{Cluster_5}   .......... .......... .......... .......... .......... .......... .......... .......... 
#691H_{Cluster_5}  .......... .......... .......... .......... .......... .......... .......... .......... 
#77O_{Cluster_5}   .......... .......... .......... .......... .......... .......... .......... .......... 
#82O_{Cluster_5}   .......... .......... .......... .......... .......... .......... .......... .......... 
#899W_{Cluster_3}  .......... .......... .......... .......... .......... .......... .......... .......... 
#89R_{Cluster_5}   .......... .......... .......... .......... .......... .......... .......... .......... 

#1017W_{Cluster_3} TGTTTTGGCA GTTGTCTCTC TCTTGAGAAA TATTAGTGAG TCGGCCTTGT TCAAGAAAAA TGGGTATGAG CCATTGGATT 
#113O_{Cluster_5}  .......... .......... .......... .......... .......... .......... .......... .......... 
#125H_{Cluster_5}  .......... .......... .......... .......... .......... .......... .......... .......... 
#1280W_{Cluster_5} .......... .......... .......... .......... .......... .......... .......... .......... 
#142O_{Cluster_5}  .......... .......... .......... .......... .......... .......... .......... .......... 
#171O_{Cluster_5}  .......... .......... .......... .......... .......... .......... .......... .......... 
#198H_{Cluster_5}  .......... .......... .......... .......... .......... .......... .......... .......... 
#207B_{Cluster_3}  .......... .......... .......... .......... .......... .......... .......... .......... 
#256K_{Cluster_5}  .......... .......... .......... .......... .......... .......... .......... .......... 
#395H_{Cluster_5}  .......... .......... .......... .......... .......... .......... .......... .......... 
#409B_{Cluster_5}  .......... .......... .......... .......... .......... .......... .......... .......... 
#416H_{Cluster_5}  .......... .......... .......... .......... .......... .......... .......... .......... 
#419H_{Cluster_5}  .......... .......... .......... .......... .......... .......... .......... .......... 
#424I_{Cluster_3}  .......... .......... .......... .......... .......... .......... .......... .......... 
#428H_{Cluster_5}  .......... .......... .......... .......... .......... .......... .......... .......... 
#435H_{Cluster_5}  .......... .......... .......... .......... .......... .......... .......... .......... 
#442H_{Cluster_5}  .......... .......... .......... .......... .......... .......... .......... .......... 
#451H_{Cluster_5}  .......... .......... .......... .......... .......... .......... .......... .......... 
#454H_{Cluster_5}  .......... .......... .......... .......... .......... .......... .......... .......... 
#459H_{Cluster_5}  .......... .......... .......... .......... .......... .......... .......... .......... 
#462I_{Cluster_5}  .......... .......... .......... .......... .......... .......... .......... .......... 
#468H_{Cluster_5}  .......... .......... .......... .......... .......... .......... .......... .......... 
#470H_{Cluster_5}  .......... .......... .......... .......... .......... .......... .......... .......... 
#473H_{Cluster_5}  .......... .......... .......... .......... .......... .......... .......... .......... 
#477B_{Cluster_5}  .......... .......... .......... .......... .......... .......... .......... .......... 
#479B_{Cluster_5}  .......... .......... .......... .......... .......... .......... .......... .......... 
#484H_{Cluster_3}  .......... .......... .......... .......... .......... .......... .......... .......... 
#493H_{Cluster_3}  .......... .......... .......... .......... .......... .......... .......... .......... 
#53H_{Cluster_5}   .......... .......... .......... .......... .......... .......... .......... .......... 
#542H_{Cluster_5}  .......... .......... .......... .......... .......... .......... .......... .......... 
#547H_{Cluster_5}  .......... .......... .......... .......... .......... .......... .......... .......... 
#551I_{Cluster_5}  .......... .......... .......... .......... .......... .......... .......... .......... 
#561W_{Cluster_3}  .......... .......... .......... .......... .......... .......... .......... .......... 
#60R_{Cluster_5}   .......... .......... .......... .......... .......... .......... .......... .......... 
#691H_{Cluster_5}  .......... .......... .......... .......... .......... .......... .......... .......... 
#77O_{Cluster_5}   .......... .......... .......... .......... .......... .......... .......... .......... 
#82O_{Cluster_5}   .......... .......... .......... .......... .......... .......... .......... .......... 
#899W_{Cluster_3}  .......... .......... .......... .......... .......... .......... .......... .......... 
#89R_{Cluster_5}   .......... .......... .......... .......... .......... .......... .......... .......... 

#1017W_{Cluster_3} CAGATCCTAG CGTCATGAAT CAAAACTTTG AGCCTACAAC ATTGTCGTTT GAAGATATAA AGTATGAGGT TGCTGGTGGT 
#113O_{Cluster_5}  .......... .......... .......... .......... .......... .......... .......... .......... 
#125H_{Cluster_5}  .......... .......... .......... .......... .......... .......... .......... .......... 
#1280W_{Cluster_5} .......... .......... .......... .......... .......... .......... .......... .......... 
#142O_{Cluster_5}  .......... .......... .......... .......... .......... .......... .......... .......... 
#171O_{Cluster_5}  .......... .......... .......... .......... .......... .......... .......... .......... 
#198H_{Cluster_5}  .......... .......... .......... .......... .......... .......... .......... .......... 
#207B_{Cluster_3}  .......... .......... .......... .......... .......... .......... .......... .......... 
#256K_{Cluster_5}  .......... .......... .......... .......... .......... .......... .......... .......... 
#395H_{Cluster_5}  .......... .......... .......... .......... .......... .......... .......... .......... 
#409B_{Cluster_5}  .......... .......... .......... .......... .......... .......... .......... .......... 
#416H_{Cluster_5}  .......... .......... .......... .......... .......... .......... .......... .......... 
#419H_{Cluster_5}  .......... .......... .......... .......... .......... .......... .......... .......... 
#424I_{Cluster_3}  .......... .......... .......... .......... .......... .......... .......... .......... 
#428H_{Cluster_5}  .......... .......... .......... .......... .......... .......... .......... .......... 
#435H_{Cluster_5}  .......... .......... .......... .......... .......... .......... .......... .......... 
#442H_{Cluster_5}  .......... .......... .......... .......... .......... .......... .......... .......... 
#451H_{Cluster_5}  .......... .......... .......... .......... .......... .......... .......... .......... 
#454H_{Cluster_5}  .......... .......... .......... .......... .......... .......... .......... .......... 
#459H_{Cluster_5}  .......... .......... .......... .......... .......... .......... .......... .......... 
#462I_{Cluster_5}  .......... .......... .......... .......... .......... .......... .......... .......... 
#468H_{Cluster_5}  .......... .......... .......... .......... .......... .......... .......... .......... 
#470H_{Cluster_5}  .......... .......... .......... .......... .......... .......... .......... .......... 
#473H_{Cluster_5}  .......... .......... .......... .......... .......... .......... .......... .......... 
#477B_{Cluster_5}  .......... .......... .......... .......... .......... .......... .......... .......... 
#479B_{Cluster_5}  .......... .......... .......... .......... .......... .......... .......... .......... 
#484H_{Cluster_3}  .......... .......... .......... .......... .......... .......... .......... .......... 
#493H_{Cluster_3}  .......... .......... .......... .......... .......... .......... .......... .......... 
#53H_{Cluster_5}   .......... .......... .......... .......... .......... .......... .......... .......... 
#542H_{Cluster_5}  .......... .......... .......... .......... .......... .......... .......... .......... 
#547H_{Cluster_5}  .......... .......... .......... .......... .......... .......... .......... .......... 
#551I_{Cluster_5}  .......... .......... .......... .......... .......... .......... .......... .......... 
#561W_{Cluster_3}  .......... .......... .......... .......... .......... .......... .......... .......... 
#60R_{Cluster_5}   .......... .......... .......... .......... .......... .......... .......... .......... 
#691H_{Cluster_5}  .......... .......... .......... .......... .......... .......... .......... .......... 
#77O_{Cluster_5}   .......... .......... .......... .......... .......... .......... .......... .......... 
#82O_{Cluster_5}   .......... .......... .......... .......... .......... .......... .......... .......... 
#899W_{Cluster_3}  .......... .......... .......... .......... .......... .......... .......... .......... 
#89R_{Cluster_5}   .......... .......... .......... .......... .......... .......... .......... .......... 

#1017W_{Cluster_3} CGACAAATTT TGAATGGAGT CTTTGGGTTT GTAAAACCAA GAGAATGTTT GGCAATAATG GGGGGTTCGG GTGCTGGTAA 
#113O_{Cluster_5}  .......... .......... .......... .......... .......... .......... .......... .......... 
#125H_{Cluster_5}  .......... .......... .......... .......... .......... .......... .......... .......... 
#1280W_{Cluster_5} .......... .......... .......... .......... .......... .......... .......... .......... 
#142O_{Cluster_5}  .......... .......... .......... .......... .......... .......... .......... .......... 
#171O_{Cluster_5}  .......... .......... .......... .......... .......... .......... .......... .......... 
#198H_{Cluster_5}  .......... .......... .......... .......... .......... .......... .......... .......... 
#207B_{Cluster_3}  .......... .......... .......... .......... .......... .......... .......... .......... 
#256K_{Cluster_5}  .......... .......... .......... .......... .......... .......... .......... .......... 
#395H_{Cluster_5}  .......... .......... .......... .......... .......... .......... .......... .......... 
#409B_{Cluster_5}  .......... .......... .......... .......... .......... .......... .......... .......... 
#416H_{Cluster_5}  .......... .......... .......... .......... .......... .......... .......... .......... 
#419H_{Cluster_5}  .......... .......... .......... .......... .......... .......... .......... .......... 
#424I_{Cluster_3}  .......... .......... .......... .......... .......... .......... .......... .......... 
#428H_{Cluster_5}  .......... .......... .......... .......... .......... .......... .......... .......... 
#435H_{Cluster_5}  .......... .......... .......... .......... .......... .......... .......... .......... 
#442H_{Cluster_5}  .......... .......... .......... .......... .......... .......... .......... .......... 
#451H_{Cluster_5}  .......... .......... .......... .......... .......... .......... .......... .......... 
#454H_{Cluster_5}  .......... .......... .......... .......... .......... .......... .......... .......... 
#459H_{Cluster_5}  .......... .......... .......... .......... .......... .......... .......... .......... 
#462I_{Cluster_5}  .......... .......... .......... .......... .......... .......... .......... .......... 
#468H_{Cluster_5}  .......... .......... .......... .......... .......... .......... .......... .......... 
#470H_{Cluster_5}  .......... .......... .......... .......... .......... .......... .......... .......... 
#473H_{Cluster_5}  .......... .......... .......... .......... .......... .......... .......... .......... 
#477B_{Cluster_5}  .......... .......... .......... .......... .......... .......... .......... .......... 
#479B_{Cluster_5}  .......... .......... .......... .......... .......... .......... .......... .......... 
#484H_{Cluster_3}  .......... .......... .......... .......... .......... .......... .......... .......... 
#493H_{Cluster_3}  .......... .......... .......... .......... .......... .......... .......... .......... 
#53H_{Cluster_5}   .......... .......... .......... .......... .......... .......... .......... .......... 
#542H_{Cluster_5}  .......... .......... .......... .......... .......... .......... .......... .......... 
#547H_{Cluster_5}  .......... .......... .......... .......... .......... .......... .......... .......... 
#551I_{Cluster_5}  .......... .......... .......... .......... .......... .......... .......... .......... 
#561W_{Cluster_3}  .......... .......... .......... .......... ..T....... .......... .......... .......... 
#60R_{Cluster_5}   .......... .......... .......... .......... .......... .......... .......... .......... 
#691H_{Cluster_5}  .......... .......... .......... .......... .......... .......... .......... .......... 
#77O_{Cluster_5}   .......... .......... .......... .......... .......... .......... .......... .......... 
#82O_{Cluster_5}   .......... .......... .......... .......... .......... .......... .......... .......... 
#899W_{Cluster_3}  .......... .......... .......... .......... .......... .......... .......... .......... 
#89R_{Cluster_5}   .......... .......... .......... .......... .......... .......... .......... .......... 

#1017W_{Cluster_3} AACTACGTTA TTGGATATTT TGGCCGGTAA GAACAAGGAT GGTATGATTA ATGGATCGAT TTATGTTAAT GGAAATCCAA 
#113O_{Cluster_5}  .......... .......... .......... .......... .......... .......... .......... .......... 
#125H_{Cluster_5}  .......... .......... .......... .......... .......... .......... .......... .......... 
#1280W_{Cluster_5} .......... .......... .......... .......... .......... .......... .......... .......... 
#142O_{Cluster_5}  .......... .......... .......... .......... .......... .......... .......... .......... 
#171O_{Cluster_5}  .......... .......... .......... .......... .......... .......... .......... .......... 
#198H_{Cluster_5}  .......... .......... .......... .......... .......... .......... .......... .......... 
#207B_{Cluster_3}  .......... .......... .......... .......... .......... .......... .......... .......... 
#256K_{Cluster_5}  .......... .......... .......... .......... .......... .......... .......... .......... 
#395H_{Cluster_5}  .......... .......... .......... .......... .......... .......... .......... .......... 
#409B_{Cluster_5}  .......... .......... .......... .......... .......... .......... .......... .......... 
#416H_{Cluster_5}  .......... .......... .......... .......... .......... .......... .......... .......... 
#419H_{Cluster_5}  .......... .......... .......... .......... .......... .......... .......... .......... 
#424I_{Cluster_3}  .......... .......... .......... .......... .......... .......... .......... .......... 
#428H_{Cluster_5}  .......... .......... .......... .......... .......... .......... .......... .......... 
#435H_{Cluster_5}  .......... .......... .......... .......... .......... .......... .......... .......... 
#442H_{Cluster_5}  .......... .......... .......... .......... .......... .......... .......... .......... 
#451H_{Cluster_5}  .......... .......... .......... .......... .......... .......... .......... .......... 
#454H_{Cluster_5}  .......... .......... .......... .......... .......... .......... .......... .......... 
#459H_{Cluster_5}  .......... .......... .......... .......... .......... .......... .......... .......... 
#462I_{Cluster_5}  .......... .......... .......... .......... .......... .......... .......... .......... 
#468H_{Cluster_5}  .......... .......... .......... .......... .......... .......... .......... .......... 
#470H_{Cluster_5}  .......... .......... .......... .......... .......... .......... .......... .......... 
#473H_{Cluster_5}  .......... .......... .......... .......... .......... .......... .......... .......... 
#477B_{Cluster_5}  .......... .......... .......... .......... .......... .......... .......... .......... 
#479B_{Cluster_5}  .......... .......... .......... .......... .......... .......... .......... .......... 
#484H_{Cluster_3}  .......... .......... .......... .......... .......... .......... .......... .......... 
#493H_{Cluster_3}  .......... .......... .......... .......... .......... .......... .......... .......... 
#53H_{Cluster_5}   .......... .......... .......... .......... .......... .......... .......... .......... 
#542H_{Cluster_5}  .......... .......... .......... .......... .......... .......... .......... .......... 
#547H_{Cluster_5}  .......... .......... .......... .......... .......... .......... .......... .......... 
#551I_{Cluster_5}  .......... .......... .......... .......... .......... .......... .......... .......... 
#561W_{Cluster_3}  .......... .......... .......... .......... .......... .......... .......... .......... 
#60R_{Cluster_5}   .......... .......... .......... .......... .......... .......... .......... .......... 
#691H_{Cluster_5}  .......... .......... .......... .......... .......... .......... .......... .......... 
#77O_{Cluster_5}   .......... .......... .......... .......... .......... .......... .......... .......... 
#82O_{Cluster_5}   .......... .......... .......... .......... .......... .......... .......... .......... 
#899W_{Cluster_3}  .......... .......... .......... .......... .......... .......... .......... .......... 
#89R_{Cluster_5}   .......... .......... .......... .......... .......... .......... .......... .......... 

#1017W_{Cluster_3} TTTAAGCCTT TGGATCAATT GGCTAAAACT TTGACTACAG TTCCTGAATT AAACGAAATT ATTGGTCAAG AATTGGTTGA 
#113O_{Cluster_5}  .......... .......... .......... .......... .......... .......... .......... .......... 
#125H_{Cluster_5}  .......... .......... .......... .......... .......... .......... .......... .......... 
#1280W_{Cluster_5} .......... .......... .......... .......... .......... .......... .......... .......... 
#142O_{Cluster_5}  .......... .......... .......... .......... .......... .......... .......... .......... 
#171O_{Cluster_5}  .......... .......... .......... .......... .......... .......... .......... .......... 
#198H_{Cluster_5}  .......... .......... .......... .......... .......... .......... .......... .......... 
#207B_{Cluster_3}  .......... .......... .......... .......... .......... .......... .......... .......... 
#256K_{Cluster_5}  .......... .......... .......... .......... .......... .......... .......... .......... 
#395H_{Cluster_5}  .......... .......... .......... .......... .......... .......... .......... .......... 
#409B_{Cluster_5}  .......... .......... .......... .......... .......... .......... .......... .......... 
#416H_{Cluster_5}  .......... .......... .......... .......... .......... .......... .......... .......... 
#419H_{Cluster_5}  .......... .......... .......... .......... .......... .......... .......... .......... 
#424I_{Cluster_3}  .......... .......... .......... .......... .......... .......... .......... .......... 
#428H_{Cluster_5}  .......... .......... .......... .......... .......... .......... .......... .......... 
#435H_{Cluster_5}  .......... .......... .......... .......... .......... .......... .......... .......... 
#442H_{Cluster_5}  .......... .......... .......... .......... .......... .......... .......... .......... 
#451H_{Cluster_5}  .......... .......... .......... .......... .......... .......... .......... .......... 
#454H_{Cluster_5}  .......... .......... .......... .......... .......... .......... .......... .......... 
#459H_{Cluster_5}  .......... .......... .......... .......... .......... .......... .......... .......... 
#462I_{Cluster_5}  .......... .......... .......... .......... .......... .......... .......... .......... 
#468H_{Cluster_5}  .......... ....A..... .......... .......... .......... .......... .......... .......... 
#470H_{Cluster_5}  .......... .......... .......... .......... .......... .......... .......... .......... 
#473H_{Cluster_5}  .......... .......... .......... .......... .......... .......... .......... .......... 
#477B_{Cluster_5}  .......... .......... .......... .......... .......... .......... .......... .......... 
#479B_{Cluster_5}  .......... .......... .......... .......... .......... .......... .......... .......... 
#484H_{Cluster_3}  .......... .......... .......... .......... .......... .......... .......... .......... 
#493H_{Cluster_3}  .......... .......... .......... .......... .......... .......... .......... .......... 
#53H_{Cluster_5}   .......... .......... .......... .......... .......... .......... .......... .......... 
#542H_{Cluster_5}  .......... .......... .......... .......... .......... .......... .......... .......... 
#547H_{Cluster_5}  .......... .......... .......... .......... .......... .......... .......... .......... 
#551I_{Cluster_5}  .......... .......... .......... .......... .......... .......... .......... .......... 
#561W_{Cluster_3}  .......... .......... .......... .......... .......... .......... .......... .......... 
#60R_{Cluster_5}   .......... .......... .......... .......... .......... .......... .......... .......... 
#691H_{Cluster_5}  .......... .......... .......... .......... .......... .......... .......... .......... 
#77O_{Cluster_5}   .......... .......... .......... .......... .......... .......... .......... .......... 
#82O_{Cluster_5}   .......... .......... .......... .......... .......... .......... .......... .......... 
#899W_{Cluster_3}  .......... .......... .......... .......... .......... .......... .......... .......... 
#89R_{Cluster_5}   .......... .......... .......... .......... .......... .......... .......... .......... 

#1017W_{Cluster_3} TGAATTTGTT AGTGGTATTA aAACTACCAG CAGAAATTGG AAGTCAAGAT GATGTTAACA ATAGAAAATT GTTACAAAAA 
#113O_{Cluster_5}  .......... .......... .g........ .......... .......... .......... .......... .......... 
#125H_{Cluster_5}  .......... .......... .g........ .......... .......... .......... .......... .......... 
#1280W_{Cluster_5} .......... .......... gG........ .......... .......... .......... .......... .......... 
#142O_{Cluster_5}  .......... .......... .g........ .......... .......... .......... .......... .......... 
#171O_{Cluster_5}  .......... .......... Aa........ .......... .......... .......... .......... .......... 
#198H_{Cluster_5}  .......... .......... .g........ .......... .......... .......... .......... .......... 
#207B_{Cluster_3}  .......... .......... .g........ .......... .......... .......... .......... .......... 
#256K_{Cluster_5}  .......... .......... .g........ .......... .......... .......... .......... .......... 
#395H_{Cluster_5}  .......... .......... .g........ .......... .......... .......... .......... .......... 
#409B_{Cluster_5}  .......... .......... Gg........ .......... .......... .......... .......... .......... 
#416H_{Cluster_5}  .......... .......... .g........ .......... .......... .......... .......... .......... 
#419H_{Cluster_5}  .......... .......... .......... .......... .......... .......... .......... .......... 
#424I_{Cluster_3}  .......... .......... gG........ .......... .......... .......... .......... .......... 
#428H_{Cluster_5}  .......... .......... .g........ .......... .......... .......... .......... .......... 
#435H_{Cluster_5}  .......... .......... .......... .......... .......... .......... .......... .......... 
#442H_{Cluster_5}  .......... .......... .g........ .......... .......... .......... .......... .......... 
#451H_{Cluster_5}  .......... .......... Aa........ .......... .......... .......... .......... .......... 
#454H_{Cluster_5}  .......... .......... Aa........ .......... .......... .......... .......... .......... 
#459H_{Cluster_5}  .......... .......... .g........ .......... .......... .......... .......... .......... 
#462I_{Cluster_5}  .......... .......... .g........ .......... .......... .......... .......... .......... 
#468H_{Cluster_5}  .......... .......... gG........ .......... .......... .......... .......... .......... 
#470H_{Cluster_5}  .......... .......... .g........ .......... .......... .......... .......... .......... 
#473H_{Cluster_5}  .......... .......... .......... .......... .......... .......... .......... .......... 
#477B_{Cluster_5}  .......... .......... .g........ .......... .......... .......... .......... .......... 
#479B_{Cluster_5}  .......... .......... .g........ .......... .......... .......... .......... .......... 
#484H_{Cluster_3}  .......... .......... .g........ .......... .......... .......... .......... .......... 
#493H_{Cluster_3}  .......... .......... .g........ .......... .......... .......... .......... .......... 
#53H_{Cluster_5}   .......... .......... gG........ .......... .......... .......... .......... .......... 
#542H_{Cluster_5}  .......... .......... .g........ .......... .......... .......... .......... .......... 
#547H_{Cluster_5}  .......... .......... gG........ .......... .......... .......... .......... .......... 
#551I_{Cluster_5}  .......... .......... gG........ .......... .......... .......... .......... .......... 
#561W_{Cluster_3}  .......... .......... Gg........ .......... .......... .......... .......... .......... 
#60R_{Cluster_5}   .......... .......... .......... .......... .......... .......... .......... .......... 
#691H_{Cluster_5}  .......... .......... Aa........ .......... .......... .......... .......... .......... 
#77O_{Cluster_5}   .......... .......... .g........ .......... .......... .......... .......... .......... 
#82O_{Cluster_5}   .......... .......... .g........ .......... .......... .......... .......... .......... 
#899W_{Cluster_3}  .......... .......... Aa........ .......... .......... .......... .......... .......... 
#89R_{Cluster_5}   .......... .......... .g........ .......... .......... .......... .......... .......... 

#1017W_{Cluster_3} GTGTTTGGTA AATTAATGAA CACCAATGAA GATATTATAA AGCAACAAAC TACTAAATTA CTTGAAAGAA CAGAAAGGGA 
#113O_{Cluster_5}  .......... .......... .......... .......... .......... .......... .......... .......... 
#125H_{Cluster_5}  .......... .......... .......... .......... .......... .......... .......... .......... 
#1280W_{Cluster_5} .......... .......... .......... .......... .......... .......... .......... .......... 
#142O_{Cluster_5}  .......... .......... .......... .......... .......... .......... .......... .......... 
#171O_{Cluster_5}  .......... .......... .......... .......... .......... .......... .......... .......... 
#198H_{Cluster_5}  .......... .......... .......... .......... .......... .......... .......... .......... 
#207B_{Cluster_3}  .......... .......... .......... .......... .......... .......... .......... .......... 
#256K_{Cluster_5}  .......... .......... .......... .......... .......... .......... .......... .......... 
#395H_{Cluster_5}  .......... .......... .......... .......... .......... .......... .......... .......... 
#409B_{Cluster_5}  .......... .......... .......... .......... .......... .......... .......... .......... 
#416H_{Cluster_5}  .......... .......... .......... .......... .......... .......... .......... .......... 
#419H_{Cluster_5}  .......... .......... .......... .......... .......... .......... .......... .......... 
#424I_{Cluster_3}  .......... .......... .......... .......... .......... .......... .......... .......... 
#428H_{Cluster_5}  .......... .......... .......... .......... .......... .......... .......... .......... 
#435H_{Cluster_5}  .......... .......... .......... .......... .......... .......... .......... .......... 
#442H_{Cluster_5}  .......... .......... .......... .......... .......... .......... .......... .......... 
#451H_{Cluster_5}  .......... .......... .......... .......... .......... .......... .......... .......... 
#454H_{Cluster_5}  .......... .......... .......... .......... .......... .......... .......... .......... 
#459H_{Cluster_5}  .......... .......... .......... .......... .......... .......... .......... .......... 
#462I_{Cluster_5}  .......... .......... .......... .......... .......... .......... .......... .......... 
#468H_{Cluster_5}  .......... .......... .......... .......... .......... .......... .......... .......... 
#470H_{Cluster_5}  .......... .......... .......... .......... .......... .......... .......... .......... 
#473H_{Cluster_5}  .......... .......... .......... .......... .......... .......... .......... .......... 
#477B_{Cluster_5}  .......... .......... .......... .......... .......... .......... .......... .......... 
#479B_{Cluster_5}  .......... .......... .......... .......... .......... .......... .......... .......... 
#484H_{Cluster_3}  .......... .......... .......... .......... .......... .......... .......... .......... 
#493H_{Cluster_3}  .......... .......... .......... .......... .......... .......... .......... .......... 
#53H_{Cluster_5}   .......... .......... .......... .......... .......... .......... .......... .......... 
#542H_{Cluster_5}  .......... .......... .......... .......... .......... .......... .......... .......... 
#547H_{Cluster_5}  .......... .......... .......... .......... .......... .......... .......... .......... 
#551I_{Cluster_5}  .......... .......... .......... .......... .......... .......... .......... .......... 
#561W_{Cluster_3}  .......... .......... .......... .......... .......... .......... .......... .......... 
#60R_{Cluster_5}   .......... .......... .......... .......... .......... .......... .......... .......... 
#691H_{Cluster_5}  .......... .......... .......... .......... .......... .......... .......... .......... 
#77O_{Cluster_5}   .......... .......... .......... .......... .......... .......... .......... .......... 
#82O_{Cluster_5}   .......... .......... .......... .......... .......... .......... .......... .......... 
#899W_{Cluster_3}  .......... .......... .......... .......... .......... .......... .......... .......... 
#89R_{Cluster_5}   .......... .......... .......... .......... .......... .......... .......... .......... 

#1017W_{Cluster_3} ACCTCAAGTG TTTAAAAACA TTGATTCTAG ATTACCAGAG TTAATACAAA GATTGAACAA GCAATTTCCT AATGATATTG 
#113O_{Cluster_5}  .......... .......... .......... .......... .......... .......... .......... .......... 
#125H_{Cluster_5}  .......... .......... .......... .......... .......... .......... .......... .......... 
#1280W_{Cluster_5} .......... .......... .......... .......... .......... .......... .......... .......... 
#142O_{Cluster_5}  .......... .......... .......... .......... .......... .......... .......... .......... 
#171O_{Cluster_5}  .......... .......... .......... .......... .......... .......... .......... .......... 
#198H_{Cluster_5}  .......... .......... .......... .......... .......... .......... .......... .......... 
#207B_{Cluster_3}  .......... .......... .......... .......... .......... .......... .......... .......... 
#256K_{Cluster_5}  .......... .......... .......... .......... .......... .......... .......... .......... 
#395H_{Cluster_5}  .......... .......... .......... .......... .......... .......... .......... .......... 
#409B_{Cluster_5}  .......... .......... .......... .......... .......... .......... .......... .......... 
#416H_{Cluster_5}  .......... .......... .......... .......... .......... .......... .......... .......... 
#419H_{Cluster_5}  .......... .......... .......... .......... .......... .......... .......... .......... 
#424I_{Cluster_3}  .......... .......... .......... .......... .......... .......... .......... .......... 
#428H_{Cluster_5}  .......... .......... .......... .......... .......... .......... .......... .......... 
#435H_{Cluster_5}  .......... .......... .......... .......... .......... .......... .......... .......... 
#442H_{Cluster_5}  .......... .......... .......... .......... .......... .......... .......... .......... 
#451H_{Cluster_5}  .......... .......... .......... .......... .......... .......... .......... .......... 
#454H_{Cluster_5}  .......... .......... .......... .......... .......... .......... .......... .......... 
#459H_{Cluster_5}  .......... .......... .......... .......... .......... .......... .......... .......... 
#462I_{Cluster_5}  .......... .......... .......... .......... .......... .......... .......... .......... 
#468H_{Cluster_5}  .......... .......... .......... .......... .......... .......... .......... .......... 
#470H_{Cluster_5}  .......... .......... .......... .......... .......... .......... .......... .......... 
#473H_{Cluster_5}  .......... .......... .......... .......... .......... .......... .......... .......... 
#477B_{Cluster_5}  .......... .......... .......... .......... .......... .......... .......... .......... 
#479B_{Cluster_5}  .......... .......... .......... .......... .......... .......... .......... .......... 
#484H_{Cluster_3}  .......... .......... .......... .......... .......... .......... .......... .......... 
#493H_{Cluster_3}  .......... .......... .......... .......... .......... .......... .......... .......... 
#53H_{Cluster_5}   .......... .......... .......... .......... .......... .......... .......... .......... 
#542H_{Cluster_5}  .......... .......... .......... .......... .......... .......... .......... .......... 
#547H_{Cluster_5}  .......... .......... .......... .......... .......... .......... .......... .......... 
#551I_{Cluster_5}  .......... .......... .......... .......... .......... .......... .......... .......... 
#561W_{Cluster_3}  .......... .......... .......... .......... .......... .......... .......... .......... 
#60R_{Cluster_5}   .......... .......... .......... .......... .......... .......... .......... .......... 
#691H_{Cluster_5}  .......... .......... .......... .......... .......... .......... .......... .......... 
#77O_{Cluster_5}   .......... .......... .......... .......... .......... .......... .......... .......... 
#82O_{Cluster_5}   .......... .......... .......... .......... .......... .......... .......... .......... 
#899W_{Cluster_3}  .......... .......... .......... .......... .......... .......... .......... .......... 
#89R_{Cluster_5}   .......... .......... .......... .......... .......... .......... .......... .......... 

#1017W_{Cluster_3} GATTATTTTG TGGATGTCTC TTGTTGAACC ACGTTGGCTT GAACAAAGGG GAAGCagTTG GTCCAAGTTT TCCGCTACTG 
#113O_{Cluster_5}  .......... .......... .......... .......... .......... .......... .......... .......... 
#125H_{Cluster_5}  .......... .......... .......... .......... .......... .......... .......... .......... 
#1280W_{Cluster_5} .......... .......... .......... .......... .......... ......A... .......... .......... 
#142O_{Cluster_5}  .......... .......... .......... .......... .......... .......... .......... .......... 
#171O_{Cluster_5}  .......... .......... .......... .......... .......... .......... .......... .......... 
#198H_{Cluster_5}  .......... .......... .......... .......... .......... .......... .......... .......... 
#207B_{Cluster_3}  .......... .......... .......... .......... .......... .......... .......... .......... 
#256K_{Cluster_5}  .......... .......... .......... .......... .......... .......... .......... .......... 
#395H_{Cluster_5}  .......... .......... .......... .......... .......... .......... .......... .......... 
#409B_{Cluster_5}  .......... .......... .......... .......... .......... ......A... .......... .......... 
#416H_{Cluster_5}  .......... .......... .......... .......... .......... .....gG... .......... .......... 
#419H_{Cluster_5}  .......... .......... .......... .......... .......... .....gG... .......... .......... 
#424I_{Cluster_3}  .......... .......... .......... .......... .......... ......A... .......... .......... 
#428H_{Cluster_5}  .......... .......... .......... .......... .......... .......... .......... .......... 
#435H_{Cluster_5}  .......... .......... .......... .......... .......... .....gG... .......... .......... 
#442H_{Cluster_5}  .......... .......... .......... .......... .......... .......... .......... .......... 
#451H_{Cluster_5}  .......... .......... .......... .......... .......... .....gG... .......... .......... 
#454H_{Cluster_5}  .......... .......... .......... .......... .......... .....gG... .......... .......... 
#459H_{Cluster_5}  .......... .......... .......... .......... .......... .......... .......... .......... 
#462I_{Cluster_5}  .......... .......... .......... .......... .......... .......... .......... .......... 
#468H_{Cluster_5}  .......... .......... .......... .......... .......... ......A... .......... .......... 
#470H_{Cluster_5}  .......... .......... .......... .......... .......... .......... .......... .......... 
#473H_{Cluster_5}  .......... .......... .......... .......... .......... .....gG... .......... .......... 
#477B_{Cluster_5}  .......... .......... .......... .......... .......... .......... .......... .......... 
#479B_{Cluster_5}  .......... .......... .......... .......... .......... .......... .......... .......... 
#484H_{Cluster_3}  .......... .......... .......... .......... .......... .......... .......... .......... 
#493H_{Cluster_3}  .......... .......... .......... .......... .......... .......... .......... .......... 
#53H_{Cluster_5}   .......... .......... .......... .......... .......... ......A... .......... .......... 
#542H_{Cluster_5}  .......... .......... .......... .......... .......... .......... .......... .......... 
#547H_{Cluster_5}  .......... .......... .......... .......... .......... ......A... .......... .......... 
#551I_{Cluster_5}  .......... .......... .......... .......... .......... ......A... .......... .......... 
#561W_{Cluster_3}  .......... .......... .......... .......... .......... ......A... .......... .......... 
#60R_{Cluster_5}   .......... .......... .......... .......... .......... .....gG... .......... .......... 
#691H_{Cluster_5}  .......... .......... .......... .......... .......... .....gG... .......... .......... 
#77O_{Cluster_5}   .......... .......... .......... .......... .......... .......... .......... .......... 
#82O_{Cluster_5}   .......... .......... .......... .......... .......... .......... .......... .......... 
#899W_{Cluster_3}  .......... .......... .......... .......... .......... ......A... .......... .......... 
#89R_{Cluster_5}   .......... .......... .......... .......... .......... .......... .......... .......... 

#1017W_{Cluster_3} CAGCATTGGG TGTTATTCAT AAAGGTAATT TGTCACAAGG ACGTACTATA TTGAAACCAT ATTTGCCAGG ATCATCTGGT 
#113O_{Cluster_5}  .......... .......... .......... .......... .......... .......... .......... .......... 
#125H_{Cluster_5}  .......... .......... .......... .......... .......... .......... .......... .......... 
#1280W_{Cluster_5} .......... .......... .......... .......... .......... .......... .......... .......... 
#142O_{Cluster_5}  .......... .......... .......... .......... .......... .......... .......... .......... 
#171O_{Cluster_5}  .......... .......... .......... .......... .......... .......... .......... .......... 
#198H_{Cluster_5}  .......... .......... .......... .......... .......... .......... .......... .......... 
#207B_{Cluster_3}  .......... .......... .......... .......... .......... .......... .......... .......... 
#256K_{Cluster_5}  .......... .......... .......... .......... .......... .......... .......... .......... 
#395H_{Cluster_5}  .......... .......... .......... .......... .......... .......... .......... .......... 
#409B_{Cluster_5}  .......... .......... .......... .......... .......... .......... .......... .......... 
#416H_{Cluster_5}  .......... .......... .......... .......... .......... .......... .......... .......... 
#419H_{Cluster_5}  .......... .......... .......... .......... .......... .......... .......... .......... 
#424I_{Cluster_3}  .......... .......... .......... .......... .......... .......... .......... .......... 
#428H_{Cluster_5}  .......... .......... .......... .......... .......... .......... .......... .......... 
#435H_{Cluster_5}  .......... .......... .......... .......... .......... .......... .......... .......... 
#442H_{Cluster_5}  .......... .......... .......... .......... .......... .......... .......... .......... 
#451H_{Cluster_5}  .......... .......... .......... .......... .......... .......... .......... .......... 
#454H_{Cluster_5}  .......... .......... .......... .......... .......... .......... .......... .......... 
#459H_{Cluster_5}  .......... .......... .......... .......... .......... .......... .......... .......... 
#462I_{Cluster_5}  .......... .......... .......... .......... .......... .......... .......... .......... 
#468H_{Cluster_5}  .......... .......... .......... .......... .......... .......... .......... .......... 
#470H_{Cluster_5}  .......... .......... .......... .......... .......... .......... .......... .......... 
#473H_{Cluster_5}  .......... .......... .......... .......... .......... .......... .......... .......... 
#477B_{Cluster_5}  .......... .......... .......... .......... .......... .......... .......... .......... 
#479B_{Cluster_5}  .......... .......... .......... .......... .......... .......... .......... .......... 
#484H_{Cluster_3}  .......... .......... .......... .......... .......... .......... .......... .......... 
#493H_{Cluster_3}  .......... .......... .......... .......... .......... .......... .......... .......... 
#53H_{Cluster_5}   .......... .......... .......... .......... .......... .......... .......... .......... 
#542H_{Cluster_5}  .......... .......... .......... .......... .......... .......... .......... .......... 
#547H_{Cluster_5}  .......... .......... .......... .......... .......... .......... .......... .......... 
#551I_{Cluster_5}  .......... .......... .......... .......... .......... .......... .......... .......... 
#561W_{Cluster_3}  .......... .......... .......... .......... .......... .......... .......... .......... 
#60R_{Cluster_5}   .......... .......... .......... .......... .......... .......... .......... .......... 
#691H_{Cluster_5}  .......... .......... .......... .......... .......... .......... .......... .......... 
#77O_{Cluster_5}   .......... .......... .......... .......... .......... .......... .......... .......... 
#82O_{Cluster_5}   .......... .......... .......... .......... .......... .......... .......... .......... 
#899W_{Cluster_3}  .......... .......... .......... .......... .......... .......... .......... .......... 
#89R_{Cluster_5}   .......... .......... .......... .......... .......... .......... .......... .......... 

#1017W_{Cluster_3} TCAGCCAATA ACAAAGGTGG TTCCTTATTT GCCCTTGGAT TAATCTTTGC TGGCCATGGT AGAGAAGTCA TTAAAACTTT 
#113O_{Cluster_5}  .......... .......... .......... .......... .......... .......... .......... .......... 
#125H_{Cluster_5}  .......... .......... .......... .......... .......... .......... .......... .......... 
#1280W_{Cluster_5} .......... .......... .......... .......... .......... .......... .......... .......... 
#142O_{Cluster_5}  .......... .......... .......... .......... .......... .......... .......... .......... 
#171O_{Cluster_5}  .......... .......... .......... .......... .......... .......... .......... .......... 
#198H_{Cluster_5}  .......... .......... .......... ..T....... .......... .......... .......... .......... 
#207B_{Cluster_3}  .......... .......... .......... .......... .......... .......... .......... .......... 
#256K_{Cluster_5}  .......... .......... .......... .......... .......... .......... .......... .......... 
#395H_{Cluster_5}  .......... .......... .......... .......... .......... .......... .......... .......... 
#409B_{Cluster_5}  .......... .......... .......... ..T....... .......... .......... .......... .......... 
#416H_{Cluster_5}  .......... .......... .......... .......... .......... .......... .......... .......... 
#419H_{Cluster_5}  .......... .......... .......... .......... .......... .......... .......... .......... 
#424I_{Cluster_3}  .......... .......... .......... .......... .......... .......... .......... .......... 
#428H_{Cluster_5}  .......... .......... .......... .......... .......... .......... .......... .......... 
#435H_{Cluster_5}  .......... .......... .......... .......... .......... .......... .......... .......... 
#442H_{Cluster_5}  .......... .......... .......... .......... .......... .......... .......... .......... 
#451H_{Cluster_5}  .......... .......... .......... .......... .......... .......... .......... .......... 
#454H_{Cluster_5}  .......... .......... .......... .......... .......... .......... .......... .......... 
#459H_{Cluster_5}  .......... .......... .......... .......... .......... .......... .......... .......... 
#462I_{Cluster_5}  .......... .......... .......... .......... .......... .......... .......... .......... 
#468H_{Cluster_5}  .......... .......... .......... .......... .......... .......... .......... .......... 
#470H_{Cluster_5}  .......... .......... .......... .......... .......... .......... .......... .......... 
#473H_{Cluster_5}  .......... .......... .......... .......... .......... .......... .......... .......... 
#477B_{Cluster_5}  .......... .......... .......... .......... .......... .......... .......... .......... 
#479B_{Cluster_5}  .......... .......... .......... ..T....... .......... .......... .......... .......... 
#484H_{Cluster_3}  .......... .......... .......... .......... .......... .......... .......... .......... 
#493H_{Cluster_3}  .......... .......... .......... .......... .......... .......... .......... .......... 
#53H_{Cluster_5}   .......... .......... .......... .......... .......... .......... .......... .......... 
#542H_{Cluster_5}  .......... .......... .......... .......... .......... .......... .......... .......... 
#547H_{Cluster_5}  .......... .......... .......... .......... .......... .......... .......... .......... 
#551I_{Cluster_5}  .......... .......... .......... .......... .......... .......... .......... .......... 
#561W_{Cluster_3}  .......... .......... .......... .......... .......... .......... .......... .......... 
#60R_{Cluster_5}   .......... .......... .......... .......... .......... .......... .......... .......... 
#691H_{Cluster_5}  .......... .......... .......... .......... .......... .......... .......... .......... 
#77O_{Cluster_5}   .......... .......... .......... .......... .......... .......... .......... .......... 
#82O_{Cluster_5}   .......... .......... .......... .......... .......... .......... .......... .......... 
#899W_{Cluster_3}  .......... .......... .......... .......... .......... .......... .......... .......... 
#89R_{Cluster_5}   .......... .......... .......... .......... .......... .......... .......... .......... 

#1017W_{Cluster_3} GAAATCATTT ATTGACCAAA ATGGTAATGC AGCAGGCTCA AATGATATTG ATATTCAATT GCATGGGGCA GCTTTGGGTG 
#113O_{Cluster_5}  .......... .......... .......... .......... .......... .......... .......... .......... 
#125H_{Cluster_5}  .......... .......... .......... .......... .......... .......... .......... .......... 
#1280W_{Cluster_5} .......... .......... .......... .......... .......... .......... .......... .......... 
#142O_{Cluster_5}  .......... .......... .......... .......... .......... .......... .......... .......... 
#171O_{Cluster_5}  .......... .......... .......... .......... .......... .......... .......... .......... 
#198H_{Cluster_5}  .......... .......... .......... .......... .......... .......... .......... .......... 
#207B_{Cluster_3}  .......... .......... .......... .......... .......... .......... .......... .......... 
#256K_{Cluster_5}  .......... .......... .......... .......... .......... .......... .......... .......... 
#395H_{Cluster_5}  .......... .......... .......... .......... .......... .......... .......... .......... 
#409B_{Cluster_5}  .......... .......... .......... .......... .......... .......... .......... .......... 
#416H_{Cluster_5}  .......... .......... .......... .......... .......... .......... .......... .......... 
#419H_{Cluster_5}  .......... .......... .......... .......... .......... .......... .......... .......... 
#424I_{Cluster_3}  .......... .......... .......... .......... .......... .......... .......... .......... 
#428H_{Cluster_5}  .......... .......... .......... .......... .......... .......... .......... .......... 
#435H_{Cluster_5}  .......... .......... .......... .......... .......... .......... .......... .......... 
#442H_{Cluster_5}  .......... .......... .......... .......... .......... .......... .......... .......... 
#451H_{Cluster_5}  .......... .......... .......... .......... .......... .......... .......... .......... 
#454H_{Cluster_5}  .......... .......... .......... .......... .......... .......... .......... .......... 
#459H_{Cluster_5}  .......... .......... .......... .......... .......... .......... .......... .......... 
#462I_{Cluster_5}  .......... .......... .......... .......... .......... .......... .......... .......... 
#468H_{Cluster_5}  .......... .......... .......... .......... .......... .......... .......... .......... 
#470H_{Cluster_5}  .......... .......... .......... .......... .......... .......... .......... .......... 
#473H_{Cluster_5}  .......... .......... .......... .......... .......... .......... .......... .......... 
#477B_{Cluster_5}  .......... .......... .......... .......... .......... .......... .......... .......... 
#479B_{Cluster_5}  .......... .......... .......... .......... .......... .......... .......... .......... 
#484H_{Cluster_3}  .......... .......... .......... .......... .......... .......... .......... .......... 
#493H_{Cluster_3}  .......... .......... .......... .......... .......... .......... .......... .......... 
#53H_{Cluster_5}   .......... .......... .......... .......... .......... .......... .......... .......... 
#542H_{Cluster_5}  .......... .......... .......... .......... .......... .......... .......... .......... 
#547H_{Cluster_5}  .......... .......... .......... .......... .......... .......... .......... .......... 
#551I_{Cluster_5}  .......... .......... .......... .......... .......... .......... .......... .......... 
#561W_{Cluster_3}  .......... .......... .......... .......... .......... .......... .......... .......... 
#60R_{Cluster_5}   .......... .......... .......... .......... .......... .......... .......... .......... 
#691H_{Cluster_5}  .......... .......... .......... .......... .......... .......... .......... .......... 
#77O_{Cluster_5}   .......... .......... .......... .......... .......... .......... .......... .......... 
#82O_{Cluster_5}   .......... .......... .......... .......... .......... .......... .......... .......... 
#899W_{Cluster_3}  .......... .......... .......... .......... .......... .......... .......... .......... 
#89R_{Cluster_5}   .......... .......... .......... .......... .......... .......... .......... .......... 

#1017W_{Cluster_3} CTGGTGTTGC TGGTATGGGT TCAAAAAGTG AAAGTCTTTA CGATAAATCC AAGGAATTAG GGGTTGCGTT AAAGAAATTA 
#113O_{Cluster_5}  .......... .......... .......... .......... .......... .......... .......... .......... 
#125H_{Cluster_5}  .......... .......... .......... .......... .......... .......... .......... .......... 
#1280W_{Cluster_5} .......... .......... .......... .......... .......... .......... .......... .......... 
#142O_{Cluster_5}  .......... .......... .......... .......... .......... .......... .......... .......... 
#171O_{Cluster_5}  .......... .......... .......... .......... .......... .......... .......... .......... 
#198H_{Cluster_5}  .......... .......... .......... .......... .......... .......... .......... .......... 
#207B_{Cluster_3}  .......... .......... .......... .......... .......... .......... .......... .......... 
#256K_{Cluster_5}  .......... .......... .......... .......... .......... .......... .......... .......... 
#395H_{Cluster_5}  .......... .......... .......... .......... .......... .......... .......... .......... 
#409B_{Cluster_5}  .......... .......... .......... .......... .......... .......... .......... .......... 
#416H_{Cluster_5}  .......... .......... .......... .......... .......... .......... .......... .......... 
#419H_{Cluster_5}  .......... .......... .......... .......... .......... .......... .......... .......... 
#424I_{Cluster_3}  .......... .......... .......... .......... .......... .......... .......... .......... 
#428H_{Cluster_5}  .......... .......... .......... .......... .......... .......... .......... .......... 
#435H_{Cluster_5}  .......... .......... .......... .......... .......... .......... .......... .......... 
#442H_{Cluster_5}  .......... .......... .......... .......... .......... .......... .......... .......... 
#451H_{Cluster_5}  .......... .......... .......... .......... .......... .......... .......... .......... 
#454H_{Cluster_5}  .......... .......... .......... .......... .......... .......... .......... .......... 
#459H_{Cluster_5}  .......... .......... .......... .......... .......... .......... .......... .......... 
#462I_{Cluster_5}  .......... .......... .......... .......... .......... .......... .......... .......... 
#468H_{Cluster_5}  .......... .......... .......... .......... .......... .......... .......... .......... 
#470H_{Cluster_5}  .......... .......... .......... .......... .......... .......... .......... .......... 
#473H_{Cluster_5}  .......... .......... .......... .......... .......... .......... .......... .......... 
#477B_{Cluster_5}  .......... .......... .......... .......... .......... .......... .......... .......... 
#479B_{Cluster_5}  .......... .......... .......... .......... .......... .......... .......... .......... 
#484H_{Cluster_3}  .......... .......... .......... .......... .......... .......... .......... .......... 
#493H_{Cluster_3}  .......... .......... .......... .......... .......... .......... .......... .......... 
#53H_{Cluster_5}   .......... .......... .......... .......... .......... .......... .......... .......... 
#542H_{Cluster_5}  .......... .......... .......... .......... .......... .......... .......... .......... 
#547H_{Cluster_5}  .......... .......... .......... .......... .......... .......... .......... .......... 
#551I_{Cluster_5}  .......... .......... .......... .......... .......... .......... .......... .......... 
#561W_{Cluster_3}  .......... .......... .......... .......... .......... .......... .......... .......... 
#60R_{Cluster_5}   .......... .......... .......... .......... .......... .......... .......... .......... 
#691H_{Cluster_5}  .......... .......... .......... .......... .......... .......... .......... .......... 
#77O_{Cluster_5}   .......... .......... .......... .......... .......... .......... .......... .......... 
#82O_{Cluster_5}   .......... .......... .......... .......... .......... .......... .......... .......... 
#899W_{Cluster_3}  .......... .......... .......... .......... .......... .......... .......... .......... 
#89R_{Cluster_5}   .......... .......... .......... .......... .......... .......... .......... .......... 

#1017W_{Cluster_3} TCAATTTCCG TATTGGATAA ACAAAGATTA ACTGAAAAAT TCAACAAATT GGATAAATCA ATCAAAGATA ATTTGAAGGC 
#113O_{Cluster_5}  .......... .......... .......... .......... .......... .......... .......... .......... 
#125H_{Cluster_5}  .......... .......... .......... .......... .......... .......... .......... .......... 
#1280W_{Cluster_5} .......... .......... .......... .......... .......... .......... .......... .......... 
#142O_{Cluster_5}  .......... .......... .......... .......... .......... .......... .......... .......... 
#171O_{Cluster_5}  .......... .......... .......... .......... .......... .......... .......... .......... 
#198H_{Cluster_5}  .......... .......... .......... .......... .......... .......... .......... .......... 
#207B_{Cluster_3}  .......... .......... .......... .......... .......... .......... .......... .......... 
#256K_{Cluster_5}  .......... .......... .......... .......... .......... .......... .......... .......... 
#395H_{Cluster_5}  .......... .......... .......... .......... .......... .......... .......... .......... 
#409B_{Cluster_5}  .......... .......... .......... .......... .......... .......... .......... .......... 
#416H_{Cluster_5}  .......... .......... .......... .......... .......... .......... .......... .......... 
#419H_{Cluster_5}  .......... .......... .......... .......... .......... .......... .......... .......... 
#424I_{Cluster_3}  .......... .......... .......... .......... ....T..... .......... .......... .......... 
#428H_{Cluster_5}  .......... .......... .......... .......... .......... .......... .......... .......... 
#435H_{Cluster_5}  .......... .......... .......... .......... .......... .......... .......... .......... 
#442H_{Cluster_5}  .......... .......... .......... .......... .......... .......... .......... .......... 
#451H_{Cluster_5}  .......... .......... .......... .......... .......... .......... .......... .......... 
#454H_{Cluster_5}  .......... .......... .......... .......... .......... .......... .......... .......... 
#459H_{Cluster_5}  .......... .......... .......... .......... .......... .......... .......... .......... 
#462I_{Cluster_5}  .......... .......... .......... .......... .......... .......... .......... .......... 
#468H_{Cluster_5}  .......... .......... .......... .......... .......... .......... .......... .......... 
#470H_{Cluster_5}  .......... .......... .......... .......... .......... .......... .......... .......... 
#473H_{Cluster_5}  .......... .......... .......... .......... .......... .......... .......... .......... 
#477B_{Cluster_5}  .......... .......... .......... .......... .......... .......... .......... .......... 
#479B_{Cluster_5}  .......... .......... .......... .......... .......... .......... .......... .......... 
#484H_{Cluster_3}  .......... .......... .......... .......... .......... .......... .......... .......... 
#493H_{Cluster_3}  .......... .......... .......... .......... .......... .......... .......... .......... 
#53H_{Cluster_5}   .......... .......... .......... .......... .......... .......... .......... .......... 
#542H_{Cluster_5}  .......... .......... .......... .......... .......... .......... .......... .......... 
#547H_{Cluster_5}  .......... .......... .......... .......... .......... .......... .......... .......... 
#551I_{Cluster_5}  .......... .......... .......... .......... .......... .......... .......... .......... 
#561W_{Cluster_3}  .......... .......... .......... .......... .......... .......... .......... .......... 
#60R_{Cluster_5}   .......... .......... .......... .......... .......... .......... .......... .......... 
#691H_{Cluster_5}  .......... .......... .......... .......... .......... .......... .......... .......... 
#77O_{Cluster_5}   .......... .......... .......... .......... .......... .......... .......... .......... 
#82O_{Cluster_5}   .......... .......... .......... .......... .......... .......... .......... .......... 
#899W_{Cluster_3}  .......... .......... .......... .......... .......... .......... .......... .......... 
#89R_{Cluster_5}   .......... .......... .......... .......... .......... .......... .......... .......... 

#1017W_{Cluster_3} TAGACAAAAA GAGGAAACCA AAAAGACATT AGATGTAGTT AACAATTGGT TGAATGATAA AGAAAATGTT TCATCATTTT 
#113O_{Cluster_5}  .......... .......... .......... .......... .......... .......... .......... .......... 
#125H_{Cluster_5}  .......... .......... .......... .......... .......... .......... .......... .......... 
#1280W_{Cluster_5} .......... .......... .......... .......... .......... .......... .......... .......... 
#142O_{Cluster_5}  .......... .......... .......... .......... .......... .......... .......... .......... 
#171O_{Cluster_5}  .......... .......... .......... .......... .......... .......... .......... .......... 
#198H_{Cluster_5}  .......... .......... .......... .......... .......... .......... .......... .......... 
#207B_{Cluster_3}  .......... .......... .......... .......... .......... .......... .......... .......... 
#256K_{Cluster_5}  .......... .......... .......... .......... .......... .......... .......... .......... 
#395H_{Cluster_5}  .......... .......... .......... .......... .......... .......... .......... .......... 
#409B_{Cluster_5}  .......... .......... .......... .......... .......... .......... .......... .......... 
#416H_{Cluster_5}  .......... .......... .......... .......... .......... .......... .......... .......... 
#419H_{Cluster_5}  .......... .......... .......... .......... .......... .......... .......... .......... 
#424I_{Cluster_3}  .......... .......... .......... G......... .......... .......... ........C. .......... 
#428H_{Cluster_5}  .......... .......... .......... .......... .......... .......... .......... .......... 
#435H_{Cluster_5}  .......... .......... .......... .......... .......... .......... .......... .......... 
#442H_{Cluster_5}  .......... .......... .......... .......... .......... .......... .......... .......... 
#451H_{Cluster_5}  .......... .......... .......... .......... .......... .......... .......... .......... 
#454H_{Cluster_5}  .......... .......... .......... .......... .......... .......... .......... .......... 
#459H_{Cluster_5}  .......... .......... .......... .......... .......... .......... .......... .......... 
#462I_{Cluster_5}  .......... .......... .......... .......... .......... .......... .......... .......... 
#468H_{Cluster_5}  .......... .......... .......... .......... .......... .......... .......... .......... 
#470H_{Cluster_5}  .......... .......... .......... .......... .......... .......... .......... .......... 
#473H_{Cluster_5}  .......... .......... .......... .......... .......... .......... .......... .......... 
#477B_{Cluster_5}  .......... .......... .......... .......... .......... .......... .......... .......... 
#479B_{Cluster_5}  .......... .......... .......... .......... .......... .......... .......... .......... 
#484H_{Cluster_3}  .......... .......... .......... .......... .......... .......... .......... .......... 
#493H_{Cluster_3}  .......... .......... .......... .......... .......... .......... .......... .......... 
#53H_{Cluster_5}   .......... .......... .......... .......... .......... .......... .......... .......... 
#542H_{Cluster_5}  .......... .......... .......... .......... .......... .......... .......... .......... 
#547H_{Cluster_5}  .......... .......... .......... .......... .......... .......... .......... .......... 
#551I_{Cluster_5}  .......... .......... .......... .......... .......... .......... .......... .......... 
#561W_{Cluster_3}  .......... .......... .......... .......... .......... .......... .......... .......... 
#60R_{Cluster_5}   .......... .......... .......... .......... .......... .......... .......... .......... 
#691H_{Cluster_5}  .......... .......... .......... .......... .......... .......... .......... .......... 
#77O_{Cluster_5}   .......... .......... .......... .......... .......... .......... .......... .......... 
#82O_{Cluster_5}   .......... .......... .......... .......... .......... .......... .......... .......... 
#899W_{Cluster_3}  .......... .......... .......... .......... .......... .......... .......... .......... 
#89R_{Cluster_5}   .......... .......... .......... .......... .......... .......... .......... .......... 

#1017W_{Cluster_3} TGGTTTCTCA TGTTCCAATT ACTGCTAATG CAAAGGCAAT TACTGAAGCT ATTAACTTGA TCAAAAAGCA AGACAAATCT 
#113O_{Cluster_5}  .......... .......... .......... .......... .......... .......... .......... .......... 
#125H_{Cluster_5}  .......... .......... .......... .......... .......... .......... .......... .......... 
#1280W_{Cluster_5} .......... .......... .......... .......... .......... .......... .......... .......... 
#142O_{Cluster_5}  .......... .......... .......... .......... .......... .......... .......... .......... 
#171O_{Cluster_5}  .......... .......... .......... .......... .......... .......... .......... .......... 
#198H_{Cluster_5}  .......... .......... .......... .......... .......... .......... .......... .......... 
#207B_{Cluster_3}  .......... .......... .......... .......... .......... .......... .......... .......... 
#256K_{Cluster_5}  .......... .......... .......... .......... .......... .......... .......... .......... 
#395H_{Cluster_5}  .......... .......... .......... .......... .......... .......... .......... .......... 
#409B_{Cluster_5}  .......... .......... .......... .......... .......... .......... .......... .......... 
#416H_{Cluster_5}  .......... .......... .......... .......... .......... .......... .......... .......... 
#419H_{Cluster_5}  .......... .......... .......... .......... .......... .......... .......... .......... 
#424I_{Cluster_3}  .....G.... .......... .......... .......... .......... .......... .......... .......... 
#428H_{Cluster_5}  .......... .......... .......... .......... .......... .......... .......... .......... 
#435H_{Cluster_5}  .......... .......... .......... .......... .......... .......... .......... .......... 
#442H_{Cluster_5}  .......... .......... .......... .......... .......... .......... .......... .......... 
#451H_{Cluster_5}  .......... .......... .......... .......... .......... .......... .......... .......... 
#454H_{Cluster_5}  .......... .......... .......... .......... .......... .......... .......... .......... 
#459H_{Cluster_5}  .......... .......... .......... .......... .......... .......... .......... .......... 
#462I_{Cluster_5}  .......... .......... .......... .......... .......... .......... .......... .......... 
#468H_{Cluster_5}  .......... .......... .......... .......... .......... .......... .......... .......... 
#470H_{Cluster_5}  .......... .......... .......... .......... .......... .......... .......... .......... 
#473H_{Cluster_5}  .......... .......... .......... .......... .......... .......... .......... .......... 
#477B_{Cluster_5}  .......... .......... .......... .......... .......... .......... .......... .......... 
#479B_{Cluster_5}  .......... .......... .......... .......... .......... .......... .......... .......... 
#484H_{Cluster_3}  .......... .......... .......... .......... .......... .......... .......... .......... 
#493H_{Cluster_3}  .......... .......... .......... .......... .......... .......... .......... .......... 
#53H_{Cluster_5}   .......... .......... .......... .......... .......... .......... .......... .......... 
#542H_{Cluster_5}  .......... .......... .......... .......... .......... .......... .......... .......... 
#547H_{Cluster_5}  .......... .......... .......... .......... .......... .......... .......... .......... 
#551I_{Cluster_5}  .......... .......... .......... .......... .......... .......... .......... .......... 
#561W_{Cluster_3}  .......... .......... .......... .......... .......... .......... .......... .......... 
#60R_{Cluster_5}   .......... .......... .......... .......... .......... .......... .......... .......... 
#691H_{Cluster_5}  .......... .......... .......... .......... .......... .......... .......... .......... 
#77O_{Cluster_5}   .......... .......... .......... .......... .......... .......... .......... .......... 
#82O_{Cluster_5}   .......... .......... .......... .......... .......... .......... .......... .......... 
#899W_{Cluster_3}  .......... .......... .......... .......... .......... .......... .......... .......... 
#89R_{Cluster_5}   .......... .......... .......... .......... .......... .......... .......... .......... 

#1017W_{Cluster_3} AAATCAATTT ATTTGTTGAC CGGCGAAACC GATAAAGTTG CTCATGGATG TTATGTTAGT GATGAAGCTA TTGCCAAGGG 
#113O_{Cluster_5}  .......... .......... .......... .......... .......... .......... .......... .......... 
#125H_{Cluster_5}  .......... .......... .......... .......... .......... .......... .......... .......... 
#1280W_{Cluster_5} .......... .......... .......... .......... .......... .......... .......... .......... 
#142O_{Cluster_5}  .......... .......... .......... .......... .......... .......... .......... .......... 
#171O_{Cluster_5}  .......... .......... .......... .......... .......... .......... .......... .......... 
#198H_{Cluster_5}  .......... .......... .......... .......... .......... .......... .......... .......... 
#207B_{Cluster_3}  .......... .......... .......... .......... .......... .......... .......... .......... 
#256K_{Cluster_5}  .......... .......... .......... .......... .......... .......... .......... .......... 
#395H_{Cluster_5}  .......... .......... .......... .......... .......... .......... .......... .......... 
#409B_{Cluster_5}  .......... .......... .......... .......... .......... .......... .......... .......... 
#416H_{Cluster_5}  .......... .......... .......... .......... .......... .......... .......... .......... 
#419H_{Cluster_5}  .......... .......... .......... .......... .......... .......... .......... .......... 
#424I_{Cluster_3}  .......... .......... .......... .......... .......... .......... .......... .......... 
#428H_{Cluster_5}  .......... .......... .......... .......... .......... .......... .......... .......... 
#435H_{Cluster_5}  .......... .......... .......... .......... .......... .......... .......... .......... 
#442H_{Cluster_5}  .......... .......... .......... .......... .......... .......... .......... .......... 
#451H_{Cluster_5}  .......... .......... .......... .......... .......... .......... .......... .......... 
#454H_{Cluster_5}  .......... .......... .......... .......... .......... .......... .......... .......... 
#459H_{Cluster_5}  .......... .......... .......... .......... .......... .......... .......... .......... 
#462I_{Cluster_5}  .......... .......... .......... .......... .......... .......... .......... .......... 
#468H_{Cluster_5}  .......... .......... .......... .......... .......... .......... .......... .......... 
#470H_{Cluster_5}  .......... .......... .......... .......... .......... .......... .......... .......... 
#473H_{Cluster_5}  .......... .......... .......... .......... .......... .......... .......... .......... 
#477B_{Cluster_5}  .......... .......... .......... .......... .......... .......... .......... .......... 
#479B_{Cluster_5}  .......... .......... .......... .......... .......... .......... .......... .......... 
#484H_{Cluster_3}  .......... .......... .......... .......... .......... .......... .......... .......... 
#493H_{Cluster_3}  .......... .......... .......... .......... .......... .......... .......... .......... 
#53H_{Cluster_5}   .......... .......... .......... .......... .......... .......... .......... .......... 
#542H_{Cluster_5}  .......... .......... .......... .......... .......... .......... .......... .......... 
#547H_{Cluster_5}  .......... .......... .......... .......... .......... .......... .......... .......... 
#551I_{Cluster_5}  .......... .......... .......... .......... .......... .......... .......... .......... 
#561W_{Cluster_3}  .......... .......... .......... .......... .......... .......... .......... .......... 
#60R_{Cluster_5}   .......... .......... .......... .......... .......... .......... .......... .......... 
#691H_{Cluster_5}  .......... .......... .......... .......... .......... .......... .......... .......... 
#77O_{Cluster_5}   .......... .......... .......... .......... .......... .......... .......... .......... 
#82O_{Cluster_5}   .......... .......... .......... .......... .......... .......... .......... .......... 
#899W_{Cluster_3}  .......... .......... .......... .......... .......... .......... .......... .......... 
#89R_{Cluster_5}   .......... .......... .......... .......... .......... .......... .......... .......... 

#1017W_{Cluster_3} AATTAATGCC AATGAGTTAG CTAAGGCTGT ATCTTACCAA GGTATGGTTG AAGAGACATC AAATTCAGAA GAATTCCAGT 
#113O_{Cluster_5}  .......... .......... .......... .......... .......... .......... .......... .......... 
#125H_{Cluster_5}  .......... .......... .......... .......... .......... .......... .......... .......... 
#1280W_{Cluster_5} .......... .......... .......... .......... .......... .......... .......... .......... 
#142O_{Cluster_5}  .......... .......... .......... .......... .......... .......... .......... .......... 
#171O_{Cluster_5}  .......... .......... .......... .......... .......... .......... .......... .......... 
#198H_{Cluster_5}  .......... .......... .......... .......... .......... .......... .......... .......... 
#207B_{Cluster_3}  .......... .......... .......... .......... .......... .......... .......... .......... 
#256K_{Cluster_5}  .......... .......... .......... .......... .......... .......... .......... .......... 
#395H_{Cluster_5}  .......... .......... .......... .......... .......... .......... .......... .......... 
#409B_{Cluster_5}  .......... .......... .......... .......... .......... .......... .......... .......... 
#416H_{Cluster_5}  .......... .......... .......... .......... .......... .......... .......... .......... 
#419H_{Cluster_5}  .......... .......... .......... .......... .......... .......... .......... .......... 
#424I_{Cluster_3}  .......... .......... .......... .......... .......... .......... .......... .......... 
#428H_{Cluster_5}  .......... .......... .......... .......... .......... .......... .......... .......... 
#435H_{Cluster_5}  .......... .......... .......... .......... .......... .......... .......... .......... 
#442H_{Cluster_5}  .......... .......... .......... .......... .......... .......... .......... .......... 
#451H_{Cluster_5}  .......... .......... .......... .......... .......... .......... .......... .......... 
#454H_{Cluster_5}  .......... .......... .......... .......... .......... .......... .......... .......... 
#459H_{Cluster_5}  .......... .......... .......... .......... .......... .......... .......... .......... 
#462I_{Cluster_5}  .......... .......... .......... .......... .......... .......... .......... .......... 
#468H_{Cluster_5}  .......... .......... .......... .......... .......... .......... .......... .......... 
#470H_{Cluster_5}  .......... .......... .......... .......... .......... .......... .......... .......... 
#473H_{Cluster_5}  .......... .......... .......... .......... .......... .......... .......... .......... 
#477B_{Cluster_5}  .......... .......... .......... .......... .......... .......... .......... .......... 
#479B_{Cluster_5}  .......... .......... .......... .......... .......... .......... .......... .......... 
#484H_{Cluster_3}  .......... .......... .......... .......... .......... .......... .......... .......... 
#493H_{Cluster_3}  .......... .......... .......... .......... .......... .......... .......... .......... 
#53H_{Cluster_5}   .......... .......... .......... .......... .......... .......... .......... .......... 
#542H_{Cluster_5}  .......... .......... .......... .......... .......... .......... .......... .......... 
#547H_{Cluster_5}  .......... .......... .......... .......... .......... .......... .......... .......... 
#551I_{Cluster_5}  .......... .......... .......... .......... .......... .......... .......... .......... 
#561W_{Cluster_3}  .......... .......... .......... .......... .......... .......... .......... .......... 
#60R_{Cluster_5}   .......... .......... .......... .......... .......... .......... .......... .......... 
#691H_{Cluster_5}  .......... .......... .......... .......... .......... .......... .......... .......... 
#77O_{Cluster_5}   .......... .......... .......... .......... .......... .......... .......... .......... 
#82O_{Cluster_5}   .......... .......... .......... .......... .......... .......... .......... .......... 
#899W_{Cluster_3}  .......... .......... .......... .......... .......... .......... .......... .......... 
#89R_{Cluster_5}   .......... .......... .......... .......... .......... .......... .......... .......... 

#1017W_{Cluster_3} TCTCGAAGAA TTTCAAAAAG AGGCTTTCGC AGTATGCTCC TAGTGTGCTT TCAACATATT CTGATGAATC CGATTATGAG 
#113O_{Cluster_5}  .......... .......... .......... .......... .......... .......... .......... .......... 
#125H_{Cluster_5}  .......... .......... .......... .......... .......... .......... .......... .......... 
#1280W_{Cluster_5} .......... .......... .......... .......... .......... .......... .......... .......... 
#142O_{Cluster_5}  .......... .......... .......... .......... .......... .......... .......... .......... 
#171O_{Cluster_5}  .......... .......... .......... .......... .......... .......... .......... .......... 
#198H_{Cluster_5}  .......... .......... .......... .......... .......... .......... .......... .......... 
#207B_{Cluster_3}  .......... .......... .......... .......... .......... .......... .......... .......... 
#256K_{Cluster_5}  .......... .......... .......... .......... .......... .......... .......... .......... 
#395H_{Cluster_5}  .......... .......... .......... .......... .......... .......... .......... .......... 
#409B_{Cluster_5}  .......... .......... .......... .......... .......... .......... .......... .......... 
#416H_{Cluster_5}  .......... .......... .......... .......... .......... .......... .......... .......... 
#419H_{Cluster_5}  .......... .......... .......... .......... .......... .......... .......... .......... 
#424I_{Cluster_3}  .......... .......... .......... .......... .......... .......... .......... .......... 
#428H_{Cluster_5}  .......... .......... .......... .......... .......... .......... .......... .......... 
#435H_{Cluster_5}  .......... .......... .......... .......... .......... .......... .......... .......... 
#442H_{Cluster_5}  .......... .......... .......... .......... .......... .......... .......... .......... 
#451H_{Cluster_5}  .......... .......... .......... .......... .......... .......... .......... .......... 
#454H_{Cluster_5}  .......... .......... .......... .......... .......... .......... .......... .......... 
#459H_{Cluster_5}  .......... .......... .......... .......... .......... .......... .......... .......... 
#462I_{Cluster_5}  .......... .......... .......... .......... .......... .......... .......... .......... 
#468H_{Cluster_5}  .......... .......... .......... .......... .......... .......... .......... .......... 
#470H_{Cluster_5}  .......... .......... .......... .......... .......... .......... .......... .......... 
#473H_{Cluster_5}  .......... .......... .......... .......... .......... .......... .......... .......... 
#477B_{Cluster_5}  .......... .......... .......... .......... .......... .......... .......... .......... 
#479B_{Cluster_5}  .......... .......... .......... .......... .......... .......... .......... .......... 
#484H_{Cluster_3}  .......... .......... .......... .......... .......... .......... .......... .......... 
#493H_{Cluster_3}  .......... .......... .......... .......... .......... .......... .......... .......... 
#53H_{Cluster_5}   .......... .......... .......... .......... .......... .......... .......... .......... 
#542H_{Cluster_5}  .......... .......... .......... .......... .......... .......... .......... .......... 
#547H_{Cluster_5}  .......... .......... .......... .......... .......... .......... .......... .......... 
#551I_{Cluster_5}  .......... .......... .......... .......... .......... .......... .......... .......... 
#561W_{Cluster_3}  .......... .......... .......... .......... .......... .......... .......... .......... 
#60R_{Cluster_5}   .......... .......... .......... .......... .......... .......... .......... .......... 
#691H_{Cluster_5}  .......... .......... .......... .......... .......... .......... .......... .......... 
#77O_{Cluster_5}   .......... .......... .......... .......... .......... .......... .......... .......... 
#82O_{Cluster_5}   .......... .......... .......... .......... .......... .......... .......... .......... 
#899W_{Cluster_3}  .......... .......... .......... .......... .......... .......... .......... .......... 
#89R_{Cluster_5}   .......... .......... .......... .......... .......... .......... .......... .......... 

#1017W_{Cluster_3} ACTCCCCGAA TTCCACCAGG TGTTGCTATT GTAAAAGGTG AAGAGTTGAA TGCCAATTTT GGTGGTTTGA GATTTGTTTT 
#113O_{Cluster_5}  .......... .......... .......... .......... .......... .......... .......... .......... 
#125H_{Cluster_5}  .......... .......... .......... .......... .......... .......... .......... .......... 
#1280W_{Cluster_5} .......... .......... .......... .......... .......... .......... .......... .......... 
#142O_{Cluster_5}  .......... .......... .......... .......... .......... .......... .......... .......... 
#171O_{Cluster_5}  .......... .......... .......... .......... .......... .......... .......... .......... 
#198H_{Cluster_5}  .......... .......... .......... .......... .......... .......... .......... .......... 
#207B_{Cluster_3}  .......... .......... .......... .......... .......... .......... .......... .......... 
#256K_{Cluster_5}  .......... .......... .......... .......... .......... .......... .......... .......... 
#395H_{Cluster_5}  .......... .......... .......... .......... .......... .......... .......... .......... 
#409B_{Cluster_5}  .......... .......... .......... .......... .......... .......... .......... .......... 
#416H_{Cluster_5}  .......... .......... .......... .......... .......... .......... .......... .......... 
#419H_{Cluster_5}  .......... .......... .......... .......... .......... .......... .......... .......... 
#424I_{Cluster_3}  .......... .......... .......... .......... .......... .......... .......... .......... 
#428H_{Cluster_5}  .......... .......... .......... .......... .......... .......... .......... .......... 
#435H_{Cluster_5}  .......... .......... .......... .......... .......... .......... .......... .......... 
#442H_{Cluster_5}  .......... .......... .......... .......... .......... .......... .......... .......... 
#451H_{Cluster_5}  .......... .......... .......... .......... .......... .......... .......... .......... 
#454H_{Cluster_5}  .......... .......... .......... .......... .......... .......... .......... .......... 
#459H_{Cluster_5}  .......... .......... .......... .......... .......... .......... .......... .......... 
#462I_{Cluster_5}  .......... .......... .......... .......... .......... .......... .......... .......... 
#468H_{Cluster_5}  .......... .......... .......... .......... .......... .......... .......... .......... 
#470H_{Cluster_5}  .......... .......... .......... .......... .......... .......... .......... .......... 
#473H_{Cluster_5}  .......... .......... .......... .......... .......... .......... .......... .......... 
#477B_{Cluster_5}  .......... .......... .......... .......... .......... .......... .......... .......... 
#479B_{Cluster_5}  .......... .......... .......... .......... .......... .......... .......... .......... 
#484H_{Cluster_3}  .......... .......... .......... .......... .......... .......... .......... .......... 
#493H_{Cluster_3}  .......... .......... .......... .......... .......... .......... .......... .......... 
#53H_{Cluster_5}   .......... .......... .......... .......... .......A.. .......... .......... .......... 
#542H_{Cluster_5}  .......... .......... .......... .......... .......... .......... .......... .......... 
#547H_{Cluster_5}  .......... .......... .......... .......... .......... .......... .......... .......... 
#551I_{Cluster_5}  .......... .......... .......... .......... .......... .......... .......... .......... 
#561W_{Cluster_3}  .......... .......... .......... .......... .......... .......... .......... .......... 
#60R_{Cluster_5}   .......... .......... .......... .......... .......... .......... .......... .......... 
#691H_{Cluster_5}  .......... .......... .......... .......... .......... .......... .......... .......... 
#77O_{Cluster_5}   .......... .......... .......... .......... .......... .......... .......... .......... 
#82O_{Cluster_5}   .......... .......... .......... .......... .......... .......... .......... .......... 
#899W_{Cluster_3}  .......... .......... .......... .......... .......... .......... .......... .......... 
#89R_{Cluster_5}   .......... .......... .......... .......... .......... .......... .......... .......... 

#1017W_{Cluster_3} GATTGGTGAT GTATCTGAGT TGCCTGTCCT TGATATGCAA ATCAAACCTT TTGAAGCACG GGCAATCAAC TGGTCCACAG 
#113O_{Cluster_5}  .......... .......... .......... .......... .......... .......... .......... .......... 
#125H_{Cluster_5}  .......... .......... .......... .......... .......... .......... .......... .......... 
#1280W_{Cluster_5} .......... .......... .......... .......... .......... .......... .......... .......... 
#142O_{Cluster_5}  .......... .......... .......... .......... .......... .......... .......... .......... 
#171O_{Cluster_5}  .......... .......... .......... .......... .......... .......... .......... .......... 
#198H_{Cluster_5}  .......... .......... .......... .......... .......... .......... .......... .......... 
#207B_{Cluster_3}  .......... .......... .......... .......... .......... .......... .......... .......... 
#256K_{Cluster_5}  .......... .......... .......... .......... .......... .......... .......... .......... 
#395H_{Cluster_5}  .......... .......... .......... .......... .......... .......... .......... .......... 
#409B_{Cluster_5}  .......... .......... .......... .......... .......... .......... .......... .......... 
#416H_{Cluster_5}  .......... .......... .......... .......... .......... .......... .......... .......... 
#419H_{Cluster_5}  .......... .......... .......... .......... .......... .......... .......... .......... 
#424I_{Cluster_3}  .......... .......... .......... .......... .......... .......... .......... .......... 
#428H_{Cluster_5}  .......... .......... .......... .......... .......... .......... .......... .......... 
#435H_{Cluster_5}  .......... .......... .......... .......... .......... .......... .......... .......... 
#442H_{Cluster_5}  .......... .......... .......... .......... .......... .......... .......... .......... 
#451H_{Cluster_5}  .......... .......... .......... .......... .......... .......... .......... .......... 
#454H_{Cluster_5}  .......... .......... .......... .......... .......... .......... .......... .......... 
#459H_{Cluster_5}  .......... .......... .......... .......... .......... .......... .......... .......... 
#462I_{Cluster_5}  .......... .......... .......... .......... .......... .......... .......... .......... 
#468H_{Cluster_5}  .......... .......... .......... .......... .......... .......... .......... .......... 
#470H_{Cluster_5}  .......... .......... .......... .......... .......... .......... .......... .......... 
#473H_{Cluster_5}  .......... .......... .......... .......... .......... .......... .......... .......... 
#477B_{Cluster_5}  .......... .......... .......... .......... .......... .......... .......... .......... 
#479B_{Cluster_5}  .......... .......... .......... .......... .......... .......... .......... .......... 
#484H_{Cluster_3}  .......... .......... .......... .......... .......... .......... .......... .......... 
#493H_{Cluster_3}  .......... .......... .......... .......... .......... .......... .......... .......... 
#53H_{Cluster_5}   .......... .......... .......... .......... .......... .......... .......... .......... 
#542H_{Cluster_5}  .......... .......... .......... .......... .......... .......... .......... .......... 
#547H_{Cluster_5}  .......... .......... .......... .......... .......... .......... .......... .......... 
#551I_{Cluster_5}  .......... .......... .......... .......... .......... .......... .......... .......... 
#561W_{Cluster_3}  .......... .......... .......... .......... .......... .......... .......... .......... 
#60R_{Cluster_5}   .......... .......... .......... .......... .......... .......... .......... .......... 
#691H_{Cluster_5}  .......... .......... .......... .......... .......... .......... .......... .......... 
#77O_{Cluster_5}   .......... .......... .......... .......... .......... .......... .......... .......... 
#82O_{Cluster_5}   .......... .......... .......... .......... .......... .......... .......... .......... 
#899W_{Cluster_3}  .......... .......... .......... .......... .......... .......... .......... .......... 
#89R_{Cluster_5}   .......... .......... .......... .......... .......... .......... .......... .......... 

#1017W_{Cluster_3} ATCTTAATGC TGAAGTTCAT ATTGAGCATT ATATCAATAT TTTCAATTAT GCACGATCGT CTTGGGAACC TTTGGTTGAA 
#113O_{Cluster_5}  .......... .......... .......... .......... .......... .......... .......... .......... 
#125H_{Cluster_5}  .......... .......... .......... .......... .......... .......... .......... .......... 
#1280W_{Cluster_5} .......... .......... .......... .......... .......... .......... .......... .......... 
#142O_{Cluster_5}  .......... .......... .......... .......... .......... .......... .......... .......... 
#171O_{Cluster_5}  .......... .......... .......... .......... .......... .......... .......... .......... 
#198H_{Cluster_5}  .......... .......... .......... .......... .......... .......... .......... .......... 
#207B_{Cluster_3}  .......... .......... .......... .......... .......... .......... .......... .......... 
#256K_{Cluster_5}  .......... .......... .......... .......... .......... .......... .......... .......... 
#395H_{Cluster_5}  .......... .......... .......... .......... .......... .......... .......... .......... 
#409B_{Cluster_5}  .......... .......... .......... .......... .......... .......... .......... .......... 
#416H_{Cluster_5}  .......... .......... .......... .......... .......... .......... .......... .......... 
#419H_{Cluster_5}  .......... .......... .......... .......... .......... .......... .......... .......... 
#424I_{Cluster_3}  .......... .......... .......... .......... .......... .......... .......... .......... 
#428H_{Cluster_5}  .......... .......... .......... .......... .......... .......... .......... .......... 
#435H_{Cluster_5}  .......... .......... .......... .......... .......... .......... .......... .......... 
#442H_{Cluster_5}  .......... .......... .......... .......... .......... .......... .......... .......... 
#451H_{Cluster_5}  .......... .......... .......... .......... .......... .......... .......... .......... 
#454H_{Cluster_5}  .......... .......... .......... .......... .......... .......... .......... .......... 
#459H_{Cluster_5}  .......... .......... .......... .......... .......... .......... .......... .......... 
#462I_{Cluster_5}  .......... .......... .......... .......... .......... .......... .......... .......... 
#468H_{Cluster_5}  .......... .......... .......... .......... .......... .......... .......... .......... 
#470H_{Cluster_5}  .......... .......... .......... .......... .......... .......... .......... .......... 
#473H_{Cluster_5}  .......... .......... .......... .......... .......... .......... .......... .......... 
#477B_{Cluster_5}  .......... .......... .......... .......... .......... .......... .......... .......... 
#479B_{Cluster_5}  .......... .......... .......... .......... .......... .......... .......... .......... 
#484H_{Cluster_3}  .......... .......... .......... .......... .......... .......... .......... .......... 
#493H_{Cluster_3}  .......... .......... .......... .......... .......... .......... .......... .......... 
#53H_{Cluster_5}   .......... .......... .......... .......... .......... .......... .......... .......... 
#542H_{Cluster_5}  .......... .......... .......... .......... .......... .......... .......... .......... 
#547H_{Cluster_5}  .......... .......... .......... .......... .......... .......... .......... .......... 
#551I_{Cluster_5}  .......... .......... .......... .......... .......... .......... .......... .......... 
#561W_{Cluster_3}  .......... .......... .......... .......... .......... .......... .......... .......... 
#60R_{Cluster_5}   .......... .......... .......... .......... .......... .......... .......... .......... 
#691H_{Cluster_5}  .......... .......... .......... .......... .......... .......... .......... .......... 
#77O_{Cluster_5}   .......... .......... .......... .......... .......... .......... .......... .......... 
#82O_{Cluster_5}   .......... .......... .......... .......... .......... .......... .......... .......... 
#899W_{Cluster_3}  .......... .......... .......... .......... .......... .......... .......... .......... 
#89R_{Cluster_5}   .......... .......... .......... .......... .......... .......... .......... .......... 

#1017W_{Cluster_3} AGCTGGCCAA TAGCAGTTTA CATGTCAAAA GCTCGACACC CGAAACCTCA ATTATTAGTG GAAATAATTT CCAGACAAGT 
#113O_{Cluster_5}  .......... .......... .......... .......... .......... .......... .......... .......... 
#125H_{Cluster_5}  .......... .......... .......... .......... .......... .......... .......... .......... 
#1280W_{Cluster_5} .......... .......... .......... .......... .......... .......... .......... .......... 
#142O_{Cluster_5}  .......... .......... .......... .......... .......... .......... .......... .......... 
#171O_{Cluster_5}  .......... .......... .......... .......... .......... .......... .......... .......... 
#198H_{Cluster_5}  .......... .......... .......... .......... .......... .......... .......... .......... 
#207B_{Cluster_3}  .......... .......... .......... .......... .......... .......... .......... .......... 
#256K_{Cluster_5}  .......... .......... .......... .......... .......... .......... .......... .......... 
#395H_{Cluster_5}  .......... .......... .......... .......... .......... .......... .......... .......... 
#409B_{Cluster_5}  .......... .......... .......... .......... .......... .......... .......... .......... 
#416H_{Cluster_5}  .......... .......... .......... .......... .......... .......... .......... .......... 
#419H_{Cluster_5}  .......... .......... .......... .......... .......... .......... .......... .......... 
#424I_{Cluster_3}  .......... .......... .......... .......... .......... .......... .......... .......... 
#428H_{Cluster_5}  .......... .......... .......... .......... .......... .......... .......... .......... 
#435H_{Cluster_5}  .......... .......... .......... .......... .......... .......... .......... .......... 
#442H_{Cluster_5}  .......... .......... .......... .......... .......... .......... .......... .......... 
#451H_{Cluster_5}  .......... .......... .......... .......... .......... .......... .......... .......... 
#454H_{Cluster_5}  .......... .......... .......... .......... .......... .......... .......... .......... 
#459H_{Cluster_5}  .......... .......... .......... .......... .......... .......... .......... .......... 
#462I_{Cluster_5}  .......... .......... .......... .......... .......... .......... .......... .......... 
#468H_{Cluster_5}  .......... .......... .......... .......... .......... .......... .......... .......... 
#470H_{Cluster_5}  .......... .......... .......... .......... .......... .......... .......... .......... 
#473H_{Cluster_5}  .......... .......... .......... .......... .......... .......... .......... .......... 
#477B_{Cluster_5}  .......... .......... .......... .......... .......... .......... .......... .......... 
#479B_{Cluster_5}  .......... .......... .......... .......... .......... .......... .......... .......... 
#484H_{Cluster_3}  .......... .......... .......... .......... .......... .......... .......... .......... 
#493H_{Cluster_3}  .......... .......... .......... .......... .......... .......... .......... .......... 
#53H_{Cluster_5}   .......... .......... .......... .......... .......... .......... .......... .......... 
#542H_{Cluster_5}  .......... .......... .......... .......... .......... .......... .......... .......... 
#547H_{Cluster_5}  .......... .......... .......... .......... .......... .......... .......... .......... 
#551I_{Cluster_5}  .......... .......... .......... .......... .......... .......... .......... .......... 
#561W_{Cluster_3}  .......... .......... .......... .......... .......... .......... .......... .......... 
#60R_{Cluster_5}   .......... .......... .......... .......... .......... .......... .......... .......... 
#691H_{Cluster_5}  .......... .......... .......... .......... .......... .......... .......... .......... 
#77O_{Cluster_5}   .......... .......... .......... .......... .......... .......... .......... .......... 
#82O_{Cluster_5}   .......... .......... .......... .......... .......... .......... .......... .......... 
#899W_{Cluster_3}  .......... .......... .......... .......... .......... .......... .......... .......... 
#89R_{Cluster_5}   .......... .......... .......... .......... .......... .......... .......... .......... 

#1017W_{Cluster_3} AGCTCAAGTG ACGCTTACAT CTAAGGCAGT AGCATTGTTA TCACAAGTAT CTGATTTGAT TACTTCTGGA GAGAAATTGA 
#113O_{Cluster_5}  .......... .......... .......... .......... .......... .......... .......... .......... 
#125H_{Cluster_5}  .......... .......... .......... .......... .......... .......... .......... .......... 
#1280W_{Cluster_5} .......... .......... .......... .......... .......... .......... .......... .......... 
#142O_{Cluster_5}  .......... .......... .......... .......... .......... .......... .......... .......... 
#171O_{Cluster_5}  .......... .......... .......... .......... .......... .......... .......... .......... 
#198H_{Cluster_5}  .......... .......... .......... .......... .......... .......... .......... .......... 
#207B_{Cluster_3}  .......... .......... .......... .......... .......... .......... .......... .......... 
#256K_{Cluster_5}  .......... .......... .......... .......... .......... .......... .......... .......... 
#395H_{Cluster_5}  .......... .......... .......... .......... .......... .......... .......... .......... 
#409B_{Cluster_5}  .......... .......... .......... .......... .......... .......... .......... .......... 
#416H_{Cluster_5}  .......... .......... .......... .......... .......... .......... .......... .......... 
#419H_{Cluster_5}  .......... .......... .......... .......... .......... .......... .......... .......... 
#424I_{Cluster_3}  .......... .......... .......... .......... .......... .......... .......... .......... 
#428H_{Cluster_5}  .......... .......... .......... .......... .......... .......... .......... .......... 
#435H_{Cluster_5}  .......... .......... .......... .......... .......... .......... .......... .......... 
#442H_{Cluster_5}  .......... .......... .......... .......... .......... .......... .......... .......... 
#451H_{Cluster_5}  .......... .......... .......... .......... .......... .......... .......... .......... 
#454H_{Cluster_5}  .......... .......... .......... .......... .......... .......... .......... .......... 
#459H_{Cluster_5}  .......... .......... .......... .......... .......... .......... .......... .......... 
#462I_{Cluster_5}  .......... .......... .......... .......... .......... .......... .......... .......... 
#468H_{Cluster_5}  .......... .......... .......... .......... .......... .......... .......... .......... 
#470H_{Cluster_5}  .......... .......... .......... .......... .......... .......... .......... .......... 
#473H_{Cluster_5}  .......... .......... .......... .......... .......... .......... .......... .......... 
#477B_{Cluster_5}  .......... .......... .......... .......... .......... .......... .......... .......... 
#479B_{Cluster_5}  .......... .......... .......... .......... .......... .......... .......... .......... 
#484H_{Cluster_3}  .......... .......... .......... .......... .......... .......... .......... .......... 
#493H_{Cluster_3}  .......... .......... .......... .......... .......... .......... .......... .......... 
#53H_{Cluster_5}   .......... .......... .......... .......... .......... .......... .......... .......... 
#542H_{Cluster_5}  .......... .......... .......... .......... .......... .......... .......... .......... 
#547H_{Cluster_5}  .......... .......... .......... .......... .......... .......... .......... .......... 
#551I_{Cluster_5}  .......... .......... .......... .......... .......... .......... .......... .......... 
#561W_{Cluster_3}  .......... .......... .......... .......... .......... .......... .......... .......... 
#60R_{Cluster_5}   .......... .......... .......... .......... .......... .......... .......... .......... 
#691H_{Cluster_5}  .......... .......... .......... .......... .......... .......... .......... .......... 
#77O_{Cluster_5}   .......... .......... .......... .......... .......... .......... .......... .......... 
#82O_{Cluster_5}   .......... .......... .......... .......... .......... .......... .......... .......... 
#899W_{Cluster_3}  .......... .......... .......... .......... .......... .......... .......... .......... 
#89R_{Cluster_5}   .......... .......... .......... .......... .......... .......... .......... .......... 

#1017W_{Cluster_3} AACCAAGAGG TGAAGATTAT CCATATGTAA TAGTAAATGA AACTGGATTA GATTTGGAAG TTTGGAATGA TACAAAGGAA 
#113O_{Cluster_5}  .......... .......... .......... .......... .......... .......... .......... .......... 
#125H_{Cluster_5}  .......... .......... .......... .......... .......... .......... .......... .......... 
#1280W_{Cluster_5} .......... .......... .......... .......... .......... .......... .......... .......... 
#142O_{Cluster_5}  .......... .......... .......... .......... .......... .......... .......... .......... 
#171O_{Cluster_5}  .......... .......... .......... .......... .......... .......... .......... .......... 
#198H_{Cluster_5}  .......... .......... .......... .......... .......... .......... .......... .......... 
#207B_{Cluster_3}  .......... .......... .......... .......... .......... .......... .......... .......... 
#256K_{Cluster_5}  .......... .......... .......... .......... .......... .......... .......... .......... 
#395H_{Cluster_5}  .......... .......... .......... .......... .......... .......... .......... .......... 
#409B_{Cluster_5}  .......... .......... .......... .......... .......... .......... .......... .......... 
#416H_{Cluster_5}  .......... .......... .......... .......... .......... .......... .......... .......... 
#419H_{Cluster_5}  .......... .......... .......... .......... .......... .......... .......... .......... 
#424I_{Cluster_3}  .......... .......... .......... .......... .......... .......... .......... .......... 
#428H_{Cluster_5}  .......... .......... .......... .......... .......... .......... .......... .......... 
#435H_{Cluster_5}  .......... .......... .......... .......... .......... .......... .......... .......... 
#442H_{Cluster_5}  .......... .......... .......... .......... .......... .......... .......... .......... 
#451H_{Cluster_5}  .......... .......... .......... .......... .......... .......... .......... .......... 
#454H_{Cluster_5}  .......... .......... .......... .......... .......... .......... .......... .......... 
#459H_{Cluster_5}  .......... .......... .......... .......... .......... .......... .......... .......... 
#462I_{Cluster_5}  .......... .......... .......... .......... .......... .......... .......... .......... 
#468H_{Cluster_5}  .......... .......... .......... .......... .......... .......... .......... .......... 
#470H_{Cluster_5}  .......... .......... .......... .......... .......... .......... .......... .......... 
#473H_{Cluster_5}  .......... .......... .......... .......... .......... .......... .......... .......... 
#477B_{Cluster_5}  .......... .......... .......... .......... .......... .......... .......... .......... 
#479B_{Cluster_5}  .......... .......... .......... .......... .......... .......... .......... .......... 
#484H_{Cluster_3}  .......... .......... .......... .......... .......... .......... .......... .......... 
#493H_{Cluster_3}  .......... .......... .......... .......... .......... .......... .......... .......... 
#53H_{Cluster_5}   .......... .......... .......... .......... .......... .......... .......... .......... 
#542H_{Cluster_5}  .......... .......... .......... .......... .......... .......... .......... .......... 
#547H_{Cluster_5}  .......... .......... .......... .......... .......... .......... .......... .......... 
#551I_{Cluster_5}  .......... .......... .......... .......... .......... .......... .......... .......... 
#561W_{Cluster_3}  .......... .......... .......... .......... .......... .......... .......... .......... 
#60R_{Cluster_5}   .......... .......... .......... .......... .......... .......... .......... .......... 
#691H_{Cluster_5}  .......... .......... .......... .......... .......... .......... .......... .......... 
#77O_{Cluster_5}   .......... .......... .......... .......... .......... .......... .......... .......... 
#82O_{Cluster_5}   .......... .......... .......... .......... .......... .......... .......... .......... 
#899W_{Cluster_3}  .......... .......... .......... .......... .......... .......... .......... .......... 
#89R_{Cluster_5}   .......... .......... .......... .......... .......... .......... .......... .......... 

#1017W_{Cluster_3} TCCGAAACTA GAACCGAAAT AAAATCTTGG GACTCTAAAC CTTGGTATAC TAAATCAGAA GATGGTACCA AACCAGGTTA 
#113O_{Cluster_5}  .......... .......... .......... .......... .......... .......... .......... .......... 
#125H_{Cluster_5}  .......... .......... .......... .......... .......... .......... .......... .......... 
#1280W_{Cluster_5} .......... .......... .......... .......... .......... .......... .......... .......... 
#142O_{Cluster_5}  .......... .......... .......... .......... .......... .......... .......... .......... 
#171O_{Cluster_5}  .......... .......... .......... .......... .......... .......... .......... .......... 
#198H_{Cluster_5}  .......... .......... .......... .......... .......... .......... .......... .......... 
#207B_{Cluster_3}  .......... .......... .......... .......... .......... .......... .......... .......... 
#256K_{Cluster_5}  .......... .......... .......... .......... .......... .......... .......... .......... 
#395H_{Cluster_5}  .......... .......... .......... .......... .......... .......... .......... .......... 
#409B_{Cluster_5}  .......... .......... .......... .......... .......... .......... .......... .......... 
#416H_{Cluster_5}  .......... .......... .......... .......... .......... .......... .......... .......... 
#419H_{Cluster_5}  .......... .......... .......... .......... .......... .......... .......... .......... 
#424I_{Cluster_3}  .......... .......... .......... .......... .......... .......... .......... .......... 
#428H_{Cluster_5}  .......... .......... .......... .......... .......... .......... .......... .......... 
#435H_{Cluster_5}  .......... .......... .......... .......... .......... .......... .......... .......... 
#442H_{Cluster_5}  .......... .......... .......... .......... .......... .......... .......... .......... 
#451H_{Cluster_5}  .......... .......... .......... .......... .......... .......... .......... .......... 
#454H_{Cluster_5}  .......... .......... .......... .......... .......... .......... .......... .......... 
#459H_{Cluster_5}  .......... .......... .......... .......... .......... .......... .......... .......... 
#462I_{Cluster_5}  .......... .......... .......... .......... .......... .......... .......... .......... 
#468H_{Cluster_5}  .......... .......... .......... .......... .......... .......... .......... .......... 
#470H_{Cluster_5}  .......... .......... .......... .......... .......... .......... .......... .......... 
#473H_{Cluster_5}  .......... .......... .......... .......... .......... .......... .......... .......... 
#477B_{Cluster_5}  .......... .......... .......... .......... .......... .......... .......... .......... 
#479B_{Cluster_5}  .......... .......... .......... .......... .......... .......... .......... .......... 
#484H_{Cluster_3}  .......... .......... .......... .......... .......... .......... .......... .......... 
#493H_{Cluster_3}  .......... .......... .......... .......... .......... .......... .......... .......... 
#53H_{Cluster_5}   .......... .......... .......... .......... .......... .......... .......... .......... 
#542H_{Cluster_5}  .......... .......... .......... .......... .......... .......... .......... .......... 
#547H_{Cluster_5}  .......... .......... .......... .......... .......... .......... .......... .......... 
#551I_{Cluster_5}  .......... .......... .......... .......... .......... .......... .......... .......... 
#561W_{Cluster_3}  .......... .......... .......... .......... .......... .......... .......... .......... 
#60R_{Cluster_5}   .......... .......... .......... .......... .......... .......... .......... .......... 
#691H_{Cluster_5}  .......... .......... .......... .......... .......... .......... .......... .......... 
#77O_{Cluster_5}   .......... .......... .......... .......... .......... .......... .......... .......... 
#82O_{Cluster_5}   .......... .......... .......... .......... .......... .......... .......... .......... 
#899W_{Cluster_3}  .......... .......... .......... .......... .......... .......... .......... .......... 
#89R_{Cluster_5}   .......... .......... .......... .......... .......... .......... .......... .......... 

#1017W_{Cluster_3} TTTAGATGAT AAAACGGGTG AATCCTGATT CTAAAGCTGT TACTTATGCT GCTTTTAGAG TAAACATTCA TAATGAAAGA 
#113O_{Cluster_5}  .......... .......... .......... .......... .......... .......... .......... .......... 
#125H_{Cluster_5}  .......... .......... .......... .......... .......... .......... .......... .......... 
#1280W_{Cluster_5} .......... .......... .......... .......... .......... .......... .......... .......... 
#142O_{Cluster_5}  .......... .......... .......... .......... .......... .......... .......... .......... 
#171O_{Cluster_5}  .......... .......... .......... .......... .......... .......... .......... .......... 
#198H_{Cluster_5}  .......... .......... .......... .......... .......... .......... .......... .......... 
#207B_{Cluster_3}  .......... .......... .......... .......... .......... .......... .......... .......... 
#256K_{Cluster_5}  .......... .......... .......... .......... .......... .......... .......... .......... 
#395H_{Cluster_5}  .......... .......... .......... .......... .......... .......... .......... .......... 
#409B_{Cluster_5}  .......... .......... .......... .......... .......... .......... .......... .......... 
#416H_{Cluster_5}  .......... .......... .......... .......... .......... .......... .......... .......... 
#419H_{Cluster_5}  .......... .......... .......... .......... .......... .......... .......... .......... 
#424I_{Cluster_3}  .......... .....ag... .......... .......... .......... .......... .......... .......... 
#428H_{Cluster_5}  .......... .......... .......... .......... .......... .......... .......... .......... 
#435H_{Cluster_5}  .......... .......... .......... .......... .......... .......... .......... .......... 
#442H_{Cluster_5}  .......... .......... .......... .......... .......... .......... .......... .......... 
#451H_{Cluster_5}  .......... .......... .......... .......... .......... .......... .......... .......... 
#454H_{Cluster_5}  .......... .......... .......... .......... .......... .......... .......... .......... 
#459H_{Cluster_5}  .......... .......... .......... .......... .......... .......... .......... .......... 
#462I_{Cluster_5}  .......... .......... .......... .......... .......... .......... .......... .......... 
#468H_{Cluster_5}  .......... .......... .......... .......... .......... .......... .......... .......... 
#470H_{Cluster_5}  .......... .......... .......... .......... .......... .......... .......... .......... 
#473H_{Cluster_5}  .......... .......... .......... .......... .......... .......... .......... .......... 
#477B_{Cluster_5}  .......... .......... .......... .......... .......... .......... .......... .......... 
#479B_{Cluster_5}  .......... .......... .......... .......... .......... .......... .......... .......... 
#484H_{Cluster_3}  .......... .......... .......... .......... .......... .......... .......... .......... 
#493H_{Cluster_3}  .......... .......... .......... .......... .......... .......... .......... .......... 
#53H_{Cluster_5}   .......... .......... .......... .......... .......... .......... .......... .......... 
#542H_{Cluster_5}  .......... .......... .......... .......... .......... .......... .......... .......... 
#547H_{Cluster_5}  .......... .......... .......... .......... .......... .......... .......... .......... 
#551I_{Cluster_5}  .......... .......... .......... .......... .......... .......... .......... .......... 
#561W_{Cluster_3}  .......... .......... .......... .......... .......... .......... .......... .......... 
#60R_{Cluster_5}   .......... .......... .......... .......... .......... .......... .......... .......... 
#691H_{Cluster_5}  .......... .......... .......... .......... .......... .......... .......... .......... 
#77O_{Cluster_5}   .......... .......... .......... .......... .......... .......... .......... .......... 
#82O_{Cluster_5}   .......... .......... .......... .......... .......... .......... .......... .......... 
#899W_{Cluster_3}  .......... .......... .......... .......... .......... .......... .......... .......... 
#89R_{Cluster_5}   .......... .......... .......... .......... .......... .......... .......... .......... 

#1017W_{Cluster_3} TGGGATGGTG TTCCAATTGT TTTACGTGCT GGTAAAGCTT TAGATGAAAG TAAAGTTGAA ATTAGAATTC AATTTAAACC 
#113O_{Cluster_5}  .......... .......... .......... .......... .......... .......... .......... .......... 
#125H_{Cluster_5}  .......... .......... .......... .......... .......... .......... .......... .......... 
#1280W_{Cluster_5} .......... .......... .......... .......... .......... .......... .......... .......... 
#142O_{Cluster_5}  .......... .......... .......... .......... .......... .......... .......... .......... 
#171O_{Cluster_5}  .......... .......... .......... .......... .......... .......... .......... .......... 
#198H_{Cluster_5}  .......... .......... .......... .......... .......... .......... .......... .......... 
#207B_{Cluster_3}  .......... .......... .......... .......... .......... .......... .......... .......... 
#256K_{Cluster_5}  .......... .......... .......... .......... .......... .......... .......... .......... 
#395H_{Cluster_5}  .......... .......... .......... .......... .......... .......... .......... .......... 
#409B_{Cluster_5}  .......... .......... .......... .......... .......... .......... .......... .......... 
#416H_{Cluster_5}  .......... .......... .......... .......... .......... .......... .......... .......... 
#419H_{Cluster_5}  .......... .......... .......... .......... .......... .......... .......... .......... 
#424I_{Cluster_3}  .......... .......... .......... .......... .......... .......... .......... .......... 
#428H_{Cluster_5}  .......... .......... .......... .......... .......... .......... .......... .......... 
#435H_{Cluster_5}  .......... .......... .......... .......... .......... .......... .......... .......... 
#442H_{Cluster_5}  .......... .......... .......... .......... .......... .......... .......... .......... 
#451H_{Cluster_5}  .......... .......... .......... .......... .......... .......... .......... .......... 
#454H_{Cluster_5}  .......... .......... .......... .......... .......... .......... .......... .......... 
#459H_{Cluster_5}  .......... .......... .......... .......... .......... .......... .......... .......... 
#462I_{Cluster_5}  .......... .......... .......... .......... .......... .......... .......... .......... 
#468H_{Cluster_5}  .......... .......... .......... .......... .......... .......... .......... .......... 
#470H_{Cluster_5}  .......... .......... .......... .......... .......... .......... .......... .......... 
#473H_{Cluster_5}  .......... .......... .......... .......... .......... .......... .......... .......... 
#477B_{Cluster_5}  .......... .......... .......... .......... .......... .......... .......... .......... 
#479B_{Cluster_5}  .......... .......... .......... .......... .......... .......... .......... .......... 
#484H_{Cluster_3}  .......... .......... .......... .......... .......... .......... .......... .......... 
#493H_{Cluster_3}  .......... .......... .......... .......... .......... .......... .......... .......... 
#53H_{Cluster_5}   .......... .......... .......... .......... .......... .......... .......... .......... 
#542H_{Cluster_5}  .......... .......... .......... .......... .......... .......... .......... .......... 
#547H_{Cluster_5}  .......... .......... .......... .......... .......... .......... .......... .......... 
#551I_{Cluster_5}  .......... .......... .......... .......... .......... .......... .......... .......... 
#561W_{Cluster_3}  .......... .......... .......... .......... .......... .......... .......... .......... 
#60R_{Cluster_5}   .......... .......... .......... .......... .......... .......... .......... .......... 
#691H_{Cluster_5}  .......... .......... .......... .......... .......... .......... .......... .......... 
#77O_{Cluster_5}   .......... .......... .......... .......... .......... .......... .......... .......... 
#82O_{Cluster_5}   .......... .......... .......... .......... .......... .......... .......... .......... 
#899W_{Cluster_3}  .......... .......... .......... .......... .......... .......... .......... .......... 
#89R_{Cluster_5}   .......... .......... .......... .......... .......... .......... .......... .......... 

#1017W_{Cluster_3} TGTTGCTAAA GGAATGTTTA AAGAAATTCA AAGAAATGAA TTAGTTATTA GAATACAACC AAATGAAGCA ATTTATTTAA 
#113O_{Cluster_5}  .......... .......... .......... .......... .......... .......... .......... .......... 
#125H_{Cluster_5}  .......... .......... .......... .......... .......... .......... .......... .......... 
#1280W_{Cluster_5} .......... .......... .......... .......... .......... .......... .......... .......... 
#142O_{Cluster_5}  .......... .......... .......... .......... .......... .......... .......... .......... 
#171O_{Cluster_5}  .......... .......... .......... .......... .......... .......... .......... .......... 
#198H_{Cluster_5}  .......... .......... .......... .......... .......... .......... .......... .......... 
#207B_{Cluster_3}  .......... .......... .......... .......... .......... .......... .......... .......... 
#256K_{Cluster_5}  .......... .......... .......... .......... .......... .......... .......... .......... 
#395H_{Cluster_5}  .......... .......... .......... .......... .......... .......... .......... .......... 
#409B_{Cluster_5}  .......... .......... .......... .......... .......... .......... .......... .......... 
#416H_{Cluster_5}  .......... .......... .......... .......... .......... .......... .......... .......... 
#419H_{Cluster_5}  .......... .......... .......... .......... .......... .......... .......... .......... 
#424I_{Cluster_3}  .......... .......... .......... .......... .......... .......... .......... .......... 
#428H_{Cluster_5}  .......... .......... .......... .......... .......... .......... .......... .......... 
#435H_{Cluster_5}  .......... .......... .......... .......... .......... .......... .......... .......... 
#442H_{Cluster_5}  .......... .......... .......... .......... .......... .......... .......... .......... 
#451H_{Cluster_5}  .......... .......... .......... .......... .......... .......... .......... .......... 
#454H_{Cluster_5}  .......... .......... .......... .......... .......... .......... .......... .......... 
#459H_{Cluster_5}  .......... .......... .......... .......... .......... .......... .......... .......... 
#462I_{Cluster_5}  .......... .......... .......... .......... .......... .......... .......... .......... 
#468H_{Cluster_5}  .......... .......... .......... .......... .......... .......... .......... .......... 
#470H_{Cluster_5}  .......... .......... .......... .......... .......... .......... .......... .......... 
#473H_{Cluster_5}  .......... .......... .......... .......... .......... .......... .......... .......... 
#477B_{Cluster_5}  .......... .......... .......... .......... .......... .......... .......... .......... 
#479B_{Cluster_5}  .......... .......... .......... .......... .......... .......... .......... .......... 
#484H_{Cluster_3}  .......... .......... .......... .......... .......... .......... .......... .......... 
#493H_{Cluster_3}  .......... .......... .......... .......... .......... .......... .......... .......... 
#53H_{Cluster_5}   .......... .......... .......... .......... .......... .......... .......... .......... 
#542H_{Cluster_5}  .......... .......... .......... .......... .......... .......... .......... .......... 
#547H_{Cluster_5}  .......... .......... .......... .......... .......... .......... .......... .......... 
#551I_{Cluster_5}  .......... .......... .......... .......... .......... .......... .......... .......... 
#561W_{Cluster_3}  .......... .......... .......... .......... .......... .......... .......... .......... 
#60R_{Cluster_5}   .......... .......... .......... .......... .......... .......... .......... .......... 
#691H_{Cluster_5}  .......... .......... .......... .......... .......... .......... .......... .......... 
#77O_{Cluster_5}   .......... .......... .......... .......... .......... .......... .......... .......... 
#82O_{Cluster_5}   .......... .......... .......... .......... .......... .......... .......... .......... 
#899W_{Cluster_3}  .......... .......... .......... .......... .......... .......... .......... .......... 
#89R_{Cluster_5}   .......... .......... .......... .......... .......... .......... .......... .......... 

#1017W_{Cluster_3} AAATTAATTC AAAGATCCCC GGGATTTCTA CTGAAACTTC TTTAACTGAT TTAGATTTAA CTTATGCTAC TCGTTATTCA 
#113O_{Cluster_5}  .......... .......... .......... .......... .......... .......... .......... .......... 
#125H_{Cluster_5}  .......... .......... .......... .......... .......... .......... .......... .......... 
#1280W_{Cluster_5} .......... .......... .......... .......... .......... .......... .......... .......... 
#142O_{Cluster_5}  .......... .......... .......... .......... .......... .......... .......... .......... 
#171O_{Cluster_5}  .......... .......... .......... .......... .......... .......... .......... .......... 
#198H_{Cluster_5}  .......... .......... .......... .......... .......... .......... .......... .......... 
#207B_{Cluster_3}  .......... .......... .......... .......... .......... .......... .......... .......... 
#256K_{Cluster_5}  .......... .......... .......... .......... .......... .......... .......... .......... 
#395H_{Cluster_5}  .......... .......... .......... .......... .......... .......... .......... .......... 
#409B_{Cluster_5}  .......... .......... .......... .......... .......... .......... .......... .......... 
#416H_{Cluster_5}  .......... .......... .......... .......... .......... .......... .......... .......... 
#419H_{Cluster_5}  .......... .......... .......... .......... .......... .......... .......... .......... 
#424I_{Cluster_3}  .......... ...A...... .......... .......... .......... .......... .......... .......... 
#428H_{Cluster_5}  .......... .......... .......... .......... .......... .......... .......... .......... 
#435H_{Cluster_5}  .......... .......... .......... .......... .......... .......... .......... .......... 
#442H_{Cluster_5}  .......... .......... .......... .......... .......... .......... .......... .......... 
#451H_{Cluster_5}  .......... .......... .......... .......... .......... .......... .......... .......... 
#454H_{Cluster_5}  .......... .......... .......... .......... .......... .......... .......... .......... 
#459H_{Cluster_5}  .......... .......... .......... .......... .......... .......... .......... .......... 
#462I_{Cluster_5}  .......... .......... .......... .......... .......... .......... .......... .......... 
#468H_{Cluster_5}  .......... .......... .......... .......... .......... .......... .......... .......... 
#470H_{Cluster_5}  .......... .......... .......... .......... .......... .......... .......... .......... 
#473H_{Cluster_5}  .......... .......... .......... .......... .......... .......... .......... .......... 
#477B_{Cluster_5}  .......... .......... .......... .......... .......... .......... .......... .......... 
#479B_{Cluster_5}  .......... .......... .......... .......... .......... .......... .......... .......... 
#484H_{Cluster_3}  .......... .......... .......... .......... .......... .......... .......... .......... 
#493H_{Cluster_3}  .......... .......... .......... .......... .......... .......... .......... .......... 
#53H_{Cluster_5}   .......... .......... .......... .......... .......... .......... .......... .......... 
#542H_{Cluster_5}  .......... .......... .......... .......... .......... .......... .......... .......... 
#547H_{Cluster_5}  .......... .......... .......... .......... .......... .......... .......... .......... 
#551I_{Cluster_5}  .......... .......... .......... .......... .......... .......... .......... .......... 
#561W_{Cluster_3}  .......... .......... .......... .......... .......... .......... .......... .......... 
#60R_{Cluster_5}   .......... .......... .......... .......... .......... .......... .......... .......... 
#691H_{Cluster_5}  .......... .......... .......... .......... .......... .......... .......... .......... 
#77O_{Cluster_5}   .......... .......... .......... .......... .......... .......... .......... .......... 
#82O_{Cluster_5}   .......... .......... .......... .......... .......... .......... .......... .......... 
#899W_{Cluster_3}  .......... .......... .......... .......... .......... .......... .......... .......... 
#89R_{Cluster_5}   .......... .......... .......... .......... .......... .......... .......... .......... 

#1017W_{Cluster_3} AAAGATTTTT GGATTCCAGA AGCTTATGAA GCTTTAATTA GAGATTGTTA TTTAGGTAAT CATTCTAATT TTGTTAGAGA 
#113O_{Cluster_5}  .......... .......... .......... .......... .......... .......... .......... .......... 
#125H_{Cluster_5}  .......... .......... .......... .......... .......... .......... .......... .......... 
#1280W_{Cluster_5} .......... .......... .......... .......... .......... .......... .......... .......... 
#142O_{Cluster_5}  .......... .......... .......... .......... .......... .......... .......... .......... 
#171O_{Cluster_5}  .......... .......... .......... .......... .......... .......... .......... .......... 
#198H_{Cluster_5}  .......... .......... .......... .......... .......... .......... .......... .......... 
#207B_{Cluster_3}  .......... .......... .......... .......... .......... .......... .......... .......... 
#256K_{Cluster_5}  .......... .......... .......... .......... .......... .......... .......... .......... 
#395H_{Cluster_5}  .......... .......... .......... .......... .......... .......... .......... .......... 
#409B_{Cluster_5}  .......... .......... .......... .......... .......... .......... .......... .......... 
#416H_{Cluster_5}  .......... .......... .......... .......... .......... .......... .......... .......... 
#419H_{Cluster_5}  .......... .......... .......... .......... .......... .......... .......... .......... 
#424I_{Cluster_3}  .......... .......... .......... .......... .......... .......... .......... .......... 
#428H_{Cluster_5}  .......... .......... .......... .......... .......... .......... .......... .......... 
#435H_{Cluster_5}  .......... .......... .......... .......... .......... .......... .......... .......... 
#442H_{Cluster_5}  .......... .......... .......... .......... .......... .......... .......... .......... 
#451H_{Cluster_5}  .......... .......... .......... .......... .......... .......... .......... .......... 
#454H_{Cluster_5}  .......... .......... .......... .......... .......... .......... .......... .......... 
#459H_{Cluster_5}  .......... .......... .......... .......... .......... .......... .......... .......... 
#462I_{Cluster_5}  .......... .......... .......... .......... .......... .......... .......... .......... 
#468H_{Cluster_5}  .......... .......... .......... .......... .......... .......... .......... .......... 
#470H_{Cluster_5}  .......... .......... .......... .......... .......... .......... .......... .......... 
#473H_{Cluster_5}  .......... .......... .......... .......... .......... .......... .......... .......... 
#477B_{Cluster_5}  .......... .......... .......... .......... .......... .......... .......... .......... 
#479B_{Cluster_5}  .......... .......... .......... .......... .......... .......... .......... .......... 
#484H_{Cluster_3}  .......... .......... .......... .......... .......... .......... .......... .......... 
#493H_{Cluster_3}  .......... .......... .......... .......... .......... .......... .......... .......... 
#53H_{Cluster_5}   .......... .......... .......... .......... .......... .......... .......... .......... 
#542H_{Cluster_5}  .......... .......... .......... .......... .......... .......... .......... .......... 
#547H_{Cluster_5}  .......... .......... .......... .......... .......... .......... .......... .......... 
#551I_{Cluster_5}  .......... .......... .......... .......... .......... .......... .......... .......... 
#561W_{Cluster_3}  .......... .......... .......... .......... .......... .......... .......... .......... 
#60R_{Cluster_5}   .......... .......... .......... .......... .......... .......... .......... .......... 
#691H_{Cluster_5}  .......... .......... .......... .......... .......... .......... .......... .......... 
#77O_{Cluster_5}   .......... .......... .......... .......... .......... .......... .......... .......... 
#82O_{Cluster_5}   .......... .......... .......... .......... .......... .......... .......... .......... 
#899W_{Cluster_3}  .......... .......... .......... .......... .......... .......... .......... .......... 
#89R_{Cluster_5}   .......... .......... .......... .......... .......... .......... .......... .......... 

#1017W_{Cluster_3} TGATGAATTG GATGTTTCTT GGAAATTATT TACTCCATTA TTAAAAGCAG TTGAAGATCC TGCTAATAAA ATAGAATTAC 
#113O_{Cluster_5}  .......... .......... .......... .......... .......... .......... .......... .......... 
#125H_{Cluster_5}  .......... .......... .......... .......... .......... .......... .......... .......... 
#1280W_{Cluster_5} .......... .......... .......... .......... .......... .......... .......... .......... 
#142O_{Cluster_5}  .......... .......... .......... .......... .......... .......... .......... .......... 
#171O_{Cluster_5}  .......... .......... .......... .......... .......... .......... .......... .......... 
#198H_{Cluster_5}  .......... .......... .......... .......... .......... .......... .......... .......... 
#207B_{Cluster_3}  .......... .......... .......... .......... .......... .......... .......... .......... 
#256K_{Cluster_5}  .......... .......... .......... .......... .......... .......... .......... .......... 
#395H_{Cluster_5}  .......... .......... .......... .......... .......... .......... .......... .......... 
#409B_{Cluster_5}  .......... .......... .......... .......... .......... .......... .......... .......... 
#416H_{Cluster_5}  .......... .......... .......... .......... .......... .......... .......... .......... 
#419H_{Cluster_5}  .......... .......... .......... .......... .......... .......... .......... .......... 
#424I_{Cluster_3}  .......... .......... .......... .......... .......... .......... .......... .......... 
#428H_{Cluster_5}  .......... .......... .......... .......... .......... .......... .......... .......... 
#435H_{Cluster_5}  .......... .......... .......... .......... .......... .......... .......... .......... 
#442H_{Cluster_5}  .......... .......... .......... .......... .......... .......... .......... .......... 
#451H_{Cluster_5}  .......... .......... .......... .......... .......... .......... .......... .......... 
#454H_{Cluster_5}  .......... .......... .......... .......... .......... .......... .......... .......... 
#459H_{Cluster_5}  .......... .......... .......... .......... .......... .......... .......... .......... 
#462I_{Cluster_5}  .......... .......... .......... .......... .......... .......... .......... .......... 
#468H_{Cluster_5}  .......... .......... .......... .......... .......... .......... .......... .......... 
#470H_{Cluster_5}  .......... .......... .......... .......... .......... .......... .......... .......... 
#473H_{Cluster_5}  .......... .......... .......... .......... .......... .......... .......... .......... 
#477B_{Cluster_5}  .......... .......... .......... .......... .......... .......... .......... .......... 
#479B_{Cluster_5}  .......... .......... .......... .......... .......... .......... .......... .......... 
#484H_{Cluster_3}  .......... .......... .......... .......... .......... .......... .......... .......... 
#493H_{Cluster_3}  .......... .......... .......... .......... .......... .......... .......... .......... 
#53H_{Cluster_5}   .......... .......... .......... .......... .......... .......... .......... .......... 
#542H_{Cluster_5}  .......... .......... .......... .......... .......... .......... .......... .......... 
#547H_{Cluster_5}  .......... .......... .......... .......... .......... .......... .......... .......... 
#551I_{Cluster_5}  .......... .......... .......... .......... .......... .......... .......... .......... 
#561W_{Cluster_3}  .......... .......... .......... .......... .......... .......... .......... .......... 
#60R_{Cluster_5}   .......... .......... .......... .......... .......... .......... .......... .......... 
#691H_{Cluster_5}  .......... .......... .......... .......... .......... .......... .......... .......... 
#77O_{Cluster_5}   .......... .......... .......... .......... .......... .......... .......... .......... 
#82O_{Cluster_5}   .......... .......... .......... .......... .......... .......... .......... .......... 
#899W_{Cluster_3}  .......... .......... .......... .......... .......... .......... .......... .......... 
#89R_{Cluster_5}   .......... .......... .......... .......... .......... .......... .......... .......... 

#1017W_{Cluster_3} AATATTTATC CTTATGGTTC AAAAGGTCCA AAAGATTTAA GAAAATATTT GAAA
#113O_{Cluster_5}  .......... .......... .......... .......... .......... ....
#125H_{Cluster_5}  .......... .......... .......... .......... .......... ....
#1280W_{Cluster_5} .......... .......... .......... .......... .......... ....
#142O_{Cluster_5}  .......... .......... .......... .......... .......... ....
#171O_{Cluster_5}  .......... .......... .......... .......... .......... ....
#198H_{Cluster_5}  .......... .......... .......... .......... .......... ....
#207B_{Cluster_3}  .......... .......... .......... .......... .......... ....
#256K_{Cluster_5}  .......... .......... .......... .......... .......... ....
#395H_{Cluster_5}  .......... .......... .......... .......... .......... ....
#409B_{Cluster_5}  .......... .......... .......... .......... .......... ....
#416H_{Cluster_5}  .......... .......... .......... .......... .......... ....
#419H_{Cluster_5}  .......... .......... .......... .......... .......... ....
#424I_{Cluster_3}  ....ct.... .......... .......... .......... .......... ....
#428H_{Cluster_5}  .......... .......... .......... .......... .......... ....
#435H_{Cluster_5}  .......... .......... .......... .......... .......... ....
#442H_{Cluster_5}  .......... .......... .......... .......... .......... ....
#451H_{Cluster_5}  .......... .......... .......... .......... .......... ....
#454H_{Cluster_5}  .......... .......... .......... .......... .......... ....
#459H_{Cluster_5}  .......... .......... .......... .......... .......... ....
#462I_{Cluster_5}  .......... .......... .......... .......... .......... ....
#468H_{Cluster_5}  .......... .......... .......... .......... .......... ....
#470H_{Cluster_5}  .......... .......... .......... .......... .......... ....
#473H_{Cluster_5}  .......... .......... .......... .......... .......... ....
#477B_{Cluster_5}  .......... .......... .......... .......... .......... ....
#479B_{Cluster_5}  .......... .......... .......... .......... .......... ....
#484H_{Cluster_3}  .......... .......... .......... .......... .......... ....
#493H_{Cluster_3}  .......... .......... .......... .......... .......... ....
#53H_{Cluster_5}   .......... .......... .......... .......... .......... ....
#542H_{Cluster_5}  .......... .......... .......... .......... .......... ....
#547H_{Cluster_5}  .......... .......... .......... .......... .......... ....
#551I_{Cluster_5}  .......... .......... .......... .......... .......... ....
#561W_{Cluster_3}  .......... .......... .......... .......... .......... ....
#60R_{Cluster_5}   .......... .......... .......... .......... .......... ....
#691H_{Cluster_5}  .......... .......... .......... .......... .......... ....
#77O_{Cluster_5}   .......... .......... .......... .......... .......... ....
#82O_{Cluster_5}   .......... .......... .......... .......... .......... ....
#899W_{Cluster_3}  ....t..... .......... .......... .......... .......... ....
#89R_{Cluster_5}   ....t..... .......... .......... .......... .......... ....
#MEGA
!Title C. glabrata;
!Format
   DataType=Nucleotide
   NSeqs=26 NSites=3312
   Identical=. Missing=? Indel=-;


!Domain=Data;
#117B_{Cluster_1}  AACCAGATGA ACGCTGGTGT TGGCAATGGG TTGGGACCTG ACCAGACTAA TTTTTCAGAT TTTAGCAGCT ACGGACCACC 
#153B_{Cluster_3}  .......... .......... .......... .......... .......... .......... .......... .......... 
#155B_{Cluster_2}  .......... .......... .......... .......... .......A.. .......... .......... .......... 
#16P_{Cluster_7}   .......... .......... .......... .......... .......... .......... .......... .......... 
#18P_{Cluster_7}   .......... .......... .......... .......... .......A.. .......... .......... .......... 
#203B_{Cluster_1}  .......... .......... .......... .......... .......... .......... .......... .......... 
#206B_{Cluster_1}  .......... .......... .......... .......... .......... .......... .......... .......... 
#20P_{Cluster_3}   .......... .......... .......... .......... .......... .......... .......... .......... 
#2142C_{Cluster_1} .......... .......... .......... .......... .......... .......... .......... .......... 
#21P_{Cluster_7}   .......... .......... .......... .......... .......... .......... .......... .......... 
#2281C_{Cluster_1} .......... .......... .......... .......... .......... .......... .......... .......... 
#2317C_{Cluster_1} .......... .......... .......... .......... .......... .......... .......... .......... 
#231B_{Cluster_1}  .......... .......... .......... .......... .......... .......... .......... .......... 
#245B_{Cluster_1}  .......... .......... .......... .......... .......... .......... .......... .......... 
#26P_{Cluster_4}   .......... .......... .......... .......... .......... .......... .......... .......... 
#27P_{Cluster_3}   .......... .......... .......... .......... .......... .......... .......... .......... 
#284B_{Cluster_1}  .......... .......... .......... .......... .......... .......... .......... .......... 
#28P_{Cluster_7}   .......... .......... .......... .......... .......... .......... .......... .......... 
#332B_{Cluster_1}  .......... .......... .......... .......... .......... .......... .......... .......... 
#3B_{Cluster_1}    .......... .......... .......... .......... .......... .......... .......... .......... 
#40P_{Cluster_3}   .......... .......... .......... .......... .......A.. .......... .......... .......... 
#41B_{Cluster_1}   .......... .......... .......... .......... .......... .......... .......... .......... 
#47P_{Cluster_3}   .......... .......... .......... .......... .......... .......... .......... .......... 
#48P_{Cluster_3}   .......... .......... .......... .......... .......... .......... .......... .......... 
#7P_{Cluster_2}    .......... .......... .......... .......... .......... .......... .......... .......... 
#85P_{Cluster_1}   .......... .......... .......... .......... .......... .......... .......... .......... 

#117B_{Cluster_1}  TCCATTTCAA AATAACCAAG CTAATTATAC ACCATCCCAA CTAAGTTATA GCAACAATGG GATGGGCAGC AACGGTATGA 
#153B_{Cluster_3}  .......... .......... .......... .......... .......... .......... .......... .......... 
#155B_{Cluster_2}  .......... .......... .......... .......... .......... .......... .......... .......... 
#16P_{Cluster_7}   .......... .......... .......... .......... .......... .......... .......... .......... 
#18P_{Cluster_7}   .......... .......... .......... .......... .......... .......... .......... .......... 
#203B_{Cluster_1}  .......... .......... .......... .......... .......... .......... .......... .......... 
#206B_{Cluster_1}  .......... .......... .......... .......... .......... .......... .......... .......... 
#20P_{Cluster_3}   .......... .......... .......... .......... .......... .......... .......... .......... 
#2142C_{Cluster_1} .......... .......... .......... .......... .......... .......... .......... .......... 
#21P_{Cluster_7}   .......... .......... .......... .......... .......... .......... .......... .......... 
#2281C_{Cluster_1} .......... .......... .......... .......... .......... .......... .......... .......... 
#2317C_{Cluster_1} .......... .......... .......... .......... .......... .......... .......... .......... 
#231B_{Cluster_1}  .......... .......... .......... .......... .......... .......... .......... .......... 
#245B_{Cluster_1}  .......... .......... .......... .......... .......... .......... .......... .......... 
#26P_{Cluster_4}   .......... .......... .......... .......... .......... .......... .......... .......... 
#27P_{Cluster_3}   .......... .......... .......... .......... .......... .......... .......... .......... 
#284B_{Cluster_1}  .......... .......... .......... .......... .......... .......... .......... .......... 
#28P_{Cluster_7}   .......... .......... .......... .......... .......... .......... .......... .......... 
#332B_{Cluster_1}  .......... .......... .......... .......... .......... .......... .......... .......... 
#3B_{Cluster_1}    .......... .......... .......... .......... .......... .......... .......... .......... 
#40P_{Cluster_3}   .......... .......... .......... .......... .......... .......... .......... .......... 
#41B_{Cluster_1}   .......... .......... .......... .......... .......... .......... .......... .......... 
#47P_{Cluster_3}   .......... .......... .......... .......... .......... .......... .......... .......... 
#48P_{Cluster_3}   .......... .......... .......... .......... .......... .......... .......... .......... 
#7P_{Cluster_2}    .......... .......... .......... .......... .......... .......... .......... .......... 
#85P_{Cluster_1}   .......... .......... .......... .......... .......... .......... .......... .......... 

#117B_{Cluster_1}  ATATGTCTGG TTCGTCAACT CCAGTATACG GTAACTACGA TCCGAACGCT ATTGCGATGA CATTACCAAA CGACCCATAC 
#153B_{Cluster_3}  .C........ .......... .......... .......... .......... .......... .......... .......... 
#155B_{Cluster_2}  .......... .......... .......... .......... .......... .......... .......... .......... 
#16P_{Cluster_7}   .......... .......... .......... .......... .......... .......... .......... .......... 
#18P_{Cluster_7}   .......... .......... .......... .......... .......... .......... .......... .......... 
#203B_{Cluster_1}  .......... .......... .......... .......... .......... .......... .......... .......... 
#206B_{Cluster_1}  .......... .......... .......... .......... .......... .......... .......... .......... 
#20P_{Cluster_3}   .C........ .......... .......... .......... .......... .......... .......... .......... 
#2142C_{Cluster_1} .......... .......... .......... .......... .......... .......... .......... .......... 
#21P_{Cluster_7}   .......... .......... .......... .......... .......... .......... .......... .......... 
#2281C_{Cluster_1} .......... .......... .......... .......... .......... .......... .......... .......... 
#2317C_{Cluster_1} .C........ .......... .......... .......... .......... .......... .......... .......... 
#231B_{Cluster_1}  .......... .......... .......... .......... .......... .......... .......... .......... 
#245B_{Cluster_1}  .......... .......... .......... .......... .......... .......... .......... .......... 
#26P_{Cluster_4}   .C........ .......... .......... .......... .......... ..C....... .......... .......... 
#27P_{Cluster_3}   .......... .......... .......... .......... .......... .......... .......... .......... 
#284B_{Cluster_1}  .C........ .......... .......... .......... .......... .......... .......... .......... 
#28P_{Cluster_7}   .C........ .......... .......... .......... .......... ..C....... .......... .......... 
#332B_{Cluster_1}  .......... .......... .......... .......... .......... .......... .......... .......... 
#3B_{Cluster_1}    .......... .......... .......... .......... .......... .......... .......... .......... 
#40P_{Cluster_3}   .......... .......... .......... .......... .......... .......... .......... .......... 
#41B_{Cluster_1}   .......... .......... .......... .......... .......... .......... .......... .......... 
#47P_{Cluster_3}   .......... .......... .......... .......... .......... .......... .......... .......... 
#48P_{Cluster_3}   .......... .......... .......... .......... .......... .......... .......... .......... 
#7P_{Cluster_2}    .C........ .......... .......... .......... .......... ..C....... .......... .......... 
#85P_{Cluster_1}   .C........ .......... .......... .......... .......... .......... .......... .......... 

#117B_{Cluster_1}  CCAGCTTGGA CCGCTGATCC ACAAAGTCCC GTTTCCATTG AACAAATCGA AGACGTCTTC ATCGATCTAA CCAACAAATT 
#153B_{Cluster_3}  .......... .......... .......... .......... .......... .......... .......... .......... 
#155B_{Cluster_2}  .......... .......... .......... .......... .......... .......... .......... .......... 
#16P_{Cluster_7}   .......... .......... .......... .......... .......... .......... .......... .......... 
#18P_{Cluster_7}   .......... .......... .......... .......... .......... .......... .......... .......... 
#203B_{Cluster_1}  .......... .......... .......... .......... .......... .......... .......... .......... 
#206B_{Cluster_1}  .......... .......... .......... .......... .......... .......... .......... .......... 
#20P_{Cluster_3}   .......... .......... .......... .......... .......... .......... .......... .......... 
#2142C_{Cluster_1} .......... .......... .......... .......... .......... .......... .......... .......... 
#21P_{Cluster_7}   .......... .......... .......... .......... .......... .......... .......... .......... 
#2281C_{Cluster_1} .......... .......... .......... .......... .......... .......... .......... .......... 
#2317C_{Cluster_1} .......... .......... .......... .......... .......... .......... .......... .......... 
#231B_{Cluster_1}  .......... .......... .......... .......... .......... .......... .......... .......... 
#245B_{Cluster_1}  .......... .......... .......... .......... .......... .......... .......... .......... 
#26P_{Cluster_4}   .......... .......... .......... .......... .......... .......... .......... .......... 
#27P_{Cluster_3}   .......... .......... .......... .......... .......... .......... .......... .......... 
#284B_{Cluster_1}  .......... .......... .......... .......... .......... .......... .......... .......... 
#28P_{Cluster_7}   .......... .......... .......... .......... .......... .......... .......... .......... 
#332B_{Cluster_1}  .......... .......... .......... .......... .......... .......... .......... .......... 
#3B_{Cluster_1}    .......... .......... .......... .......... .......... .......... .......... .......... 
#40P_{Cluster_3}   .......... .......... .......... .......... .......... .......... .......... .......... 
#41B_{Cluster_1}   .......... .......... .......... .......... .......... .......... .......... .......... 
#47P_{Cluster_3}   .......... .......... .......... .......... .......... .......... .......... .......... 
#48P_{Cluster_3}   .......... .......... .......... .......... .......... .......... .......... .......... 
#7P_{Cluster_2}    .......... .......... .......... .......... .......... .......... .......... .......... 
#85P_{Cluster_1}   .......... .......... .......... .......... .......... .......... .......... .......... 

#117B_{Cluster_1}  TGGTTTCCAA AGAGACTCTA TGAGAAACAT CTTCGACCTG TTTATGACTT TATTGGACTC TAGAACATCC AGAATGTCTC 
#153B_{Cluster_3}  .......... .......... .......... .......... .......... .......... .......... .......... 
#155B_{Cluster_2}  .......... .......... .......... .......... .......... .......... .......... .......... 
#16P_{Cluster_7}   .......... .......... .......... .......... .......... .......... .......... .......... 
#18P_{Cluster_7}   .......... .......... .......... .......... .......... .......... .......... .......... 
#203B_{Cluster_1}  .......... .......... .......... .......... .......... .......... .......... .......... 
#206B_{Cluster_1}  .......... .......... .......... .......... .......... .......... .......... .......... 
#20P_{Cluster_3}   .......... .......... .......... .......... .......... .......... .......... .......... 
#2142C_{Cluster_1} .......... .......... .......... .......... .......... .......... .......... .......... 
#21P_{Cluster_7}   .......... .......... .......... .......... .......... .......... .......... .......... 
#2281C_{Cluster_1} .......... .......... .......... .......... .......... .......... .......... .......... 
#2317C_{Cluster_1} .......... .......... .......... .......... .......... .......... .......... .......... 
#231B_{Cluster_1}  .......... .......... .......... .......... .......... .......... .......... .......... 
#245B_{Cluster_1}  .......... .......... .......... .......... .......... .......... .......... .......... 
#26P_{Cluster_4}   .......... .......... .......... .......... .......... .......... .......... .......... 
#27P_{Cluster_3}   .......... .......... .......... .......... .......... .......... .......... .......... 
#284B_{Cluster_1}  .......... .......... .......... .......... .......... .......... .......... .......... 
#28P_{Cluster_7}   .......... .......... .......... .......... .......... .......... .......... .......... 
#332B_{Cluster_1}  .......... .......... .......... .......... .......... .......... .......... .......... 
#3B_{Cluster_1}    .......... .......... .......... .......... .......... .......... .......... .......... 
#40P_{Cluster_3}   .......... .......... .......... .......... .......... .......... .......... .......... 
#41B_{Cluster_1}   .......... .......... .......... .......... .......... .......... .......... .......... 
#47P_{Cluster_3}   .......... .......... .......... .......... .......... .......... .......... .......... 
#48P_{Cluster_3}   .......... .......... .......... .......... .......... .......... .......... .......... 
#7P_{Cluster_2}    .......... .......... .......... .......... .......... .......... .......... .......... 
#85P_{Cluster_1}   .......... .......... .......... .......... .......... .......... .......... .......... 

#117B_{Cluster_1}  CAGACCAAGC GTTGCTATCT GTCCACGCTG ATTATATTGG TGGTGACACT GCTAACTACA AGAAATGGTA TTTCGCAGCT 
#153B_{Cluster_3}  .......... A......... .......... .......... .......... .......... .......... .......... 
#155B_{Cluster_2}  .......... .......... .......... .......... .......... .......... .......... .......... 
#16P_{Cluster_7}   .......... .......... .......... .......... ......T... .......... .......... .......... 
#18P_{Cluster_7}   .......... .......... .......... .......... .......... .......... .......... .......... 
#203B_{Cluster_1}  .......... .......... .......... .......... ......T... .......... .......... .......... 
#206B_{Cluster_1}  .......... .......... .......... .......... ......T... .......... .......... .......... 
#20P_{Cluster_3}   .......... A......... .......... .......... .......... .......... .......... .......... 
#2142C_{Cluster_1} .......... A......... .......... .......... .......... .......... .......... .......... 
#21P_{Cluster_7}   .......... .......... .......... .......... .......... .......... .......... .......... 
#2281C_{Cluster_1} .......... A......... .......... .......... .......... .......... .......... .......... 
#2317C_{Cluster_1} .......... .......... .......... .......... .......... .......... .......... .......... 
#231B_{Cluster_1}  .......... .......... .......... .......... .......... .......... .......... .......... 
#245B_{Cluster_1}  .......... A......... .......... .......... .......... .......... .......... .......... 
#26P_{Cluster_4}   .......... .......... .......... .......... .......... .......... .......... .......... 
#27P_{Cluster_3}   .......... A......... .......... .......... .......... .......... .......... .......... 
#284B_{Cluster_1}  .......... A......... .......... .......... .......... .......... .......... .......... 
#28P_{Cluster_7}   .......... .......... .......... .......... .......... .......... .......... .......... 
#332B_{Cluster_1}  .......... A......... .......... .......... .......... .......... .......... .......... 
#3B_{Cluster_1}    .......... A......... .......... .......... .......... .......... .......... .......... 
#40P_{Cluster_3}   .......... .......... .......... .......... .......... .......... .......... .......... 
#41B_{Cluster_1}   .......... .......... .......... .......... .......... .......... .......... .......... 
#47P_{Cluster_3}   .......... .......... .......... .......... ......T... .......... .......... .......... 
#48P_{Cluster_3}   .......... .......... .......... .......... ......T... .......... .......... .......... 
#7P_{Cluster_2}    .......... .......... .......... .......... .......... .......... .......... .......... 
#85P_{Cluster_1}   .......... A......... .......... .......... .......... .......... .......... .......... 

#117B_{Cluster_1}  CAGCTTGATA TGGATGATGA AGTTGGTTTC AGAAACATGA ATTTGGGTAA GTTATCAAGA AAAGCAAGGA AAGCTAAGAA 
#153B_{Cluster_3}  .......... .......... .......... .......... .......... .......... .......... .......... 
#155B_{Cluster_2}  .......... .......... .......... .......... .C........ .......... ..G....... .......... 
#16P_{Cluster_7}   .......... .......... .......... .......... .C........ .......... .......... .......... 
#18P_{Cluster_7}   .......... .......... .......... .......... .C........ .......... ..G....... .......... 
#203B_{Cluster_1}  .......... .......... .......... .......... .C........ .......... .......... .......... 
#206B_{Cluster_1}  .......... .......... .......... .......... .C........ .......... ..G....... .......... 
#20P_{Cluster_3}   .......... .......... .......... .......... .......... .......... .......... .......... 
#2142C_{Cluster_1} .......... .......... .......... .......... .......... .......... .......... .......... 
#21P_{Cluster_7}   .......... .......... .......... .......... .......... .......... .......... .......... 
#2281C_{Cluster_1} .......... .......... .......... .......... .C........ .......... ..G....... .......... 
#2317C_{Cluster_1} .......... .......... .......... .......... .C........ .......... ..G....... .......... 
#231B_{Cluster_1}  .......... .......... .......... .......... .......... .......... .......... .......... 
#245B_{Cluster_1}  .......... .......... .......... .......... .......... .......... .......... .......... 
#26P_{Cluster_4}   .......... .......... .......... .......... .C........ .......... ..G....... .......... 
#27P_{Cluster_3}   .......... .......... .......... .......... .......... .......... .......... .......... 
#284B_{Cluster_1}  .......... .......... .......... .......... .......... .......... .......... .......... 
#28P_{Cluster_7}   .......... .......... .......... .......... .C........ .......... ..G....... .......... 
#332B_{Cluster_1}  .......... .......... .......... .......... .C........ .......... ..G....... .......... 
#3B_{Cluster_1}    .......... .......... .......... .......... .......... .......... .......... .......... 
#40P_{Cluster_3}   .......... .......... .......... .......... .C........ .......... ..G....... .......... 
#41B_{Cluster_1}   .......... .......... .......... .......... .......... .......... .......... .......... 
#47P_{Cluster_3}   .......... .......... .......... .......... .C........ .......... .......... .......... 
#48P_{Cluster_3}   .......... .......... .......... .......... .C........ .......... .......... .......... 
#7P_{Cluster_2}    .......... .......... .......... .......... .C........ .......... ..G....... .......... 
#85P_{Cluster_1}   .......... .......... .......... .......... .......... .......... .......... .......... 

#117B_{Cluster_1}  GATGGCTGTG ACCAAGACAA TTGTAGTTCT ACCAGGTGAC CATGTTGGTC AAGAAATCAC TGAAGAGGCC ATTAAAGTTT 
#153B_{Cluster_3}  .......... .......... .......... .......... .......... .......... .......... .......... 
#155B_{Cluster_2}  .......... .......... .......... .......... .......... .......... .......... .......... 
#16P_{Cluster_7}   .......... .......... .......... .......... .......... .......... .......... .......... 
#18P_{Cluster_7}   .......... .......... .......... .......... .......... .......... .......... .......... 
#203B_{Cluster_1}  .......... .......... .......... .......... .......... .......... .......... .......... 
#206B_{Cluster_1}  .......... .......... .......... .......... .......... .......... .......... .......... 
#20P_{Cluster_3}   .......... .......... .......... .......... .......... .......... .......... .......... 
#2142C_{Cluster_1} .......... .......... .......... .......... .......... .......... .......... .......... 
#21P_{Cluster_7}   .......... .......... .......... .......... .......... .......... .......... .......... 
#2281C_{Cluster_1} .......... .......... .......... .......... .......... .......... .......... .......... 
#2317C_{Cluster_1} .......... .......... .......... .......... .......... .......... .......... .......... 
#231B_{Cluster_1}  .......... .......... .......... .......... .......... .......... .......... .......... 
#245B_{Cluster_1}  .......... .......... .......... .......... .......... .......... .......... .......... 
#26P_{Cluster_4}   .......... .......... .......... .......... .......... .......... .......... .......... 
#27P_{Cluster_3}   .......... .......... .......... .......... .......... .......... .......... .......... 
#284B_{Cluster_1}  .......... .......... .......... .......... .......... .......... .......... .......... 
#28P_{Cluster_7}   .......... .......... .......... .......... .......... .......... .......... .......... 
#332B_{Cluster_1}  .......... .......... .......... .......... .......... .......... .......... .......... 
#3B_{Cluster_1}    .......... .......... .......... .......... .......... .......... .......... .......... 
#40P_{Cluster_3}   .......... .......... .......... .......... .......... .......... .......... .......... 
#41B_{Cluster_1}   .......... .......... .......... .......... .......... .......... .......... .......... 
#47P_{Cluster_3}   .......... .......... .......... .......... .......... .......... .......... .......... 
#48P_{Cluster_3}   .......... .......... .......... .......... .......... .......... .......... .......... 
#7P_{Cluster_2}    .......... .......... .......... .......... .......... .......... .......... .......... 
#85P_{Cluster_1}   .......... .......... .......... .......... .......... .......... .......... .......... 

#117B_{Cluster_1}  TAAATGCTAT TCAGGAATGT CGTCCAGACA AGGTCAATTT CAAGTTTGAT CATCATTTGA TCGGTGGTGC TGCAATTGAT 
#153B_{Cluster_3}  .......... .......... .......... .......... .......... .......... .......... .......... 
#155B_{Cluster_2}  .......... .......... .......... .......... .......... .......... .......... .......... 
#16P_{Cluster_7}   .......... .......... .......... .......... .......... .......... .......... .......... 
#18P_{Cluster_7}   .......... .......... .......... .......... .......... .......... .......... .......... 
#203B_{Cluster_1}  .......... .......... .......... .......... .......... .......... .......... .......... 
#206B_{Cluster_1}  .......... .......... .......... .......... .G.......G .......... .......... .......... 
#20P_{Cluster_3}   .......... .......... .......... .......... .........G .......... .......... .......... 
#2142C_{Cluster_1} .......... .......... .......... .......... .......... .......... .......... .......... 
#21P_{Cluster_7}   .......... .......... .......... .......... .........G .......... .......... .......... 
#2281C_{Cluster_1} .......... .......... .......... .......... .........G .......... .......... .......... 
#2317C_{Cluster_1} .......... .......... .......... .......... .G.......G .......... .......... .......... 
#231B_{Cluster_1}  .......... .......... .......... .......... .........G .......... .......... .......... 
#245B_{Cluster_1}  .......... .......... .......... .......... .......... .......... .......... .......... 
#26P_{Cluster_4}   .......... .......... .......... .......... .........G .......... .......... .......... 
#27P_{Cluster_3}   .......... .......... .......... .......... .......... .......... .......... .......... 
#284B_{Cluster_1}  .......... .......... .......... .......... .......... .......... .......... .......... 
#28P_{Cluster_7}   .......... .......... .......... .......... .........G .......... .......... .......... 
#332B_{Cluster_1}  .......... .......... .......... .......... .........G .......... .......... .......... 
#3B_{Cluster_1}    .......... .......... .......... .......... .......... .......... .......... .......... 
#40P_{Cluster_3}   .......... .......... .......... .......... .......... .......... .......... .......... 
#41B_{Cluster_1}   .......... .......... .......... .......... .......... .......... .......... .......... 
#47P_{Cluster_3}   .......... .......... .......... .......... .......... .......... .......... .......... 
#48P_{Cluster_3}   .......... .......... .......... .......... .......... .......... .......... .......... 
#7P_{Cluster_2}    .......... .......... .......... .......... .........G .......... .......... .......... 
#85P_{Cluster_1}   .......... .......... .......... .......... .......... .......... .......... .......... 

#117B_{Cluster_1}  GCCACTGGTG TTCCATTACC AGACGAAGCT TTGGAGGCCT CTAAGAAAGC TGATGCCGTG CTTCTGGGTG CTGTTGGTGG 
#153B_{Cluster_3}  .......... .......... .......... .......... .......... .......... .......... .......... 
#155B_{Cluster_2}  .......... .......... .......... .......... .......... .......... .......... .......... 
#16P_{Cluster_7}   .......... .......... .......... .......... .......... .......... .......... .......... 
#18P_{Cluster_7}   .......... .......... .......... .......... .......... .......... .......... .......... 
#203B_{Cluster_1}  .......... .......... .......... .......... .......... .......... .......... .......... 
#206B_{Cluster_1}  .......... .......G.. .......... .......... .......... .......... ...T...... .......... 
#20P_{Cluster_3}   .......... .......G.. .......... .......... .......... .......... .......... .......... 
#2142C_{Cluster_1} .......... .......... .......... .......... .......... .......... .......... .......... 
#21P_{Cluster_7}   .......... .......G.. .......... .......... .......... .......... .......... .......... 
#2281C_{Cluster_1} .......... .......G.. .......... .......... .......... .......... .......... .......... 
#2317C_{Cluster_1} .......... .......G.. .......... .......... .......... .......... ...T...... .......... 
#231B_{Cluster_1}  .......... .......G.. .......... .......... .......... .......... .......... .......... 
#245B_{Cluster_1}  .......... .......... .......... .......... .......... .......... .......... .......... 
#26P_{Cluster_4}   .......... .......G.. .......... .......... .......... .......... .......... .......... 
#27P_{Cluster_3}   .......... .......... .......... .......... .......... .......... .......... .......... 
#284B_{Cluster_1}  .......... .......... .......... .......... .......... .......... .......... .......... 
#28P_{Cluster_7}   .......... .......G.. .......... .......... .......... .......... .......... .......... 
#332B_{Cluster_1}  .......... .......G.. .......... .......... .......... .......... .......... .......... 
#3B_{Cluster_1}    .......... .......... .......... .......... .......... .......... .......... .......... 
#40P_{Cluster_3}   .......... .......... .......... .......... .......... .......... .......... .......... 
#41B_{Cluster_1}   .......... .......... .......... .......... .......... .......... .......... .......... 
#47P_{Cluster_3}   .......... .......... .......... .......... .......... .......... .......... .......... 
#48P_{Cluster_3}   .......... .......... .......... .......... .......... .......... .......... .......... 
#7P_{Cluster_2}    .......... .......G.. .......... .......... .......... .......... .......... .......... 
#85P_{Cluster_1}   .......... .......... .......... .......... .......... .......... .......... .......... 

#117B_{Cluster_1}  TCCAAAATGG GGTACTGGCG CTGTCAGACC AGAACAAGGT CTTTTGAAAA TCCGTAAGGA GTTGCAATTG TATGCTAATC 
#153B_{Cluster_3}  .......... .......... .......... .......... .......... .......... .......... .......... 
#155B_{Cluster_2}  .......... .......... .......... .......... .......... .......... .......... .......... 
#16P_{Cluster_7}   .......... .......... .......... .......... .......... .......... .......... .......... 
#18P_{Cluster_7}   .......... .......... .......... .......... .......... .......... .......... .......... 
#203B_{Cluster_1}  .......... .......... .......... .......... .......... .......... .......... .......... 
#206B_{Cluster_1}  .......... .......... .......... .......... .......... .......... .......... .......... 
#20P_{Cluster_3}   .......... .......... .......... .......... .......... .......... .......... .......... 
#2142C_{Cluster_1} .......... .......... .......... .......... .......... .......... .......... .......... 
#21P_{Cluster_7}   .......... .......... .......... .......... .......... .......... .......... .......... 
#2281C_{Cluster_1} .......... .......... .......... .......... .......... .......... .......... .......... 
#2317C_{Cluster_1} .......... .......... .......... .......... .......... .......... .......... .......... 
#231B_{Cluster_1}  .......... .......... .......... .......... .......... .......... .......... .......... 
#245B_{Cluster_1}  .......... .......... .......... .......... .......... .......... .......... .......... 
#26P_{Cluster_4}   .......... .......... .......... .......... .......... .......... .......... .......... 
#27P_{Cluster_3}   .......... .......... .......... .......... .......... .......... .......... .......... 
#284B_{Cluster_1}  .......... .......... .......... .......... .......... .......... .......... .......... 
#28P_{Cluster_7}   .......... .......... .......... .......... .......... .......... .......... .......... 
#332B_{Cluster_1}  .......... .......... .......... .......... .......... .......... .......... .......... 
#3B_{Cluster_1}    .......... .......... .......... .......... .......... .......... .......... .......... 
#40P_{Cluster_3}   .......... .......... .......... .......... .......... .......... .......... .......... 
#41B_{Cluster_1}   .......... .......... .......... .......... .......... .......... .......... .......... 
#47P_{Cluster_3}   .......... .......... .......... .......... .......... .......... .......... .......... 
#48P_{Cluster_3}   .......... .......... .......... .......... .......... .......... .......... .......... 
#7P_{Cluster_2}    .......... .......... .......... .......... .......... .......... .......... .......... 
#85P_{Cluster_1}   .......... .......... .......... .......... .......... .......... .......... .......... 

#117B_{Cluster_1}  TAAGACCATG TAATTTTGCA TCTGATTCCT TACTAGATCT ATCGCCATTG AAGCCTGAAA TTGCAAGAGG TACAGATTTC 
#153B_{Cluster_3}  .......... .......... .......... .......... .......... .......... .......... .......... 
#155B_{Cluster_2}  .......... .......... .......... .......... .......... .......... .......... .......... 
#16P_{Cluster_7}   .......... .......... .......... .......... .......... .......... .......... .......... 
#18P_{Cluster_7}   .......... .......... .......... .......... .......... .......... .......... .......... 
#203B_{Cluster_1}  .......... .......... .......... .......... .......... .......... .......... .......... 
#206B_{Cluster_1}  .......... .......... .......... .......... .......... .......... .......... .......... 
#20P_{Cluster_3}   .......... .......... .......... .......... .......... .......... .......... .......... 
#2142C_{Cluster_1} .......... .......... .......... .......... .......... .......... .......... .......... 
#21P_{Cluster_7}   .......... .......... .......... .......... .......... .......... .......... .......... 
#2281C_{Cluster_1} .......... .......... .......... .......... ...C...... .......... .......... .......... 
#2317C_{Cluster_1} .......... .......... .......... .......... .......... .......... .......... .......... 
#231B_{Cluster_1}  .......... .......... .......... .......... .......... .......... .......... .......... 
#245B_{Cluster_1}  .......... .......... .......... .......... .......... .......... .......... .......... 
#26P_{Cluster_4}   .......... .......... .......... .......... .......... .......... .......... .......... 
#27P_{Cluster_3}   .......... .......... .......... .......... .......... .......... .......... .......... 
#284B_{Cluster_1}  .......... .......... .......... .......... .......... .......... .......... .......... 
#28P_{Cluster_7}   .......... .......... .......... .......... .......... .......... .......... .......... 
#332B_{Cluster_1}  .......... .......... .......... .......... ...C...... .......... .......... .......... 
#3B_{Cluster_1}    .......... .......... .......... .......... .......... .......... .......... .......... 
#40P_{Cluster_3}   .......... .......... .......... .......... .......... .......... .......... .......... 
#41B_{Cluster_1}   .......... .......... .......... .......... .......... .......... .......... .......... 
#47P_{Cluster_3}   .......... .......... .......... .......... .......... .......... .......... .......... 
#48P_{Cluster_3}   .......... .......... .......... .......... .......... .......... .......... .......... 
#7P_{Cluster_2}    .......... .......... .......... .......... .......... .......... .......... .......... 
#85P_{Cluster_1}   .......... .......... .......... .......... .......... .......... .......... .......... 

#117B_{Cluster_1}  GTCGTTGTTA GAGAACTAGT GGGTGGTATT TATTTCGGGG AGAGAAAAGA AGATGAAGGT GATGGTGTCG CCTGGGATAG 
#153B_{Cluster_3}  .......... .......... .......... .......... .......... .......... .......... .......... 
#155B_{Cluster_2}  .......... .......... .......... .......... .......... .......... .......... .......... 
#16P_{Cluster_7}   .......... .......... .......... .......... .......... ..G....... .......... .......... 
#18P_{Cluster_7}   .......... .......... .......... .......... .......... .......... .......... .......... 
#203B_{Cluster_1}  .......... .......... .......... .......... .......... ..G....... .......... .......... 
#206B_{Cluster_1}  ..T....... .......... .......... .......... .......... .........C .......... .......... 
#20P_{Cluster_3}   .......... .......... .......... .......... .......... .......... .......... .......... 
#2142C_{Cluster_1} .......... .......... .......... .......... .......... .......... .......... .......... 
#21P_{Cluster_7}   .......... .......... .......... .......... .......... .......... .......... .......... 
#2281C_{Cluster_1} .......... .......... .......... .......... .......... .......... .......... .......... 
#2317C_{Cluster_1} ..T....... .......... .......... .......... .......... .........C .......... .......... 
#231B_{Cluster_1}  .......... .......... .......... .......... .......... .........C .......... .......... 
#245B_{Cluster_1}  .......... .......... .......... .......... .......... .......... .......... .......... 
#26P_{Cluster_4}   .......... .......... .......... .......... .......... .........C .......... .......... 
#27P_{Cluster_3}   .......... .......... .......... .......... .......... .......... .......... .......... 
#284B_{Cluster_1}  .......... .......... .......... .......... .......... .......... .......... .......... 
#28P_{Cluster_7}   .......... .......... .......... .......... .......... .........C .......... .......... 
#332B_{Cluster_1}  .......... .......... .......... .......... .......... .......... .......... .......... 
#3B_{Cluster_1}    .......... .......... .......... .......... .......... .......... .......... .......... 
#40P_{Cluster_3}   .......... .......... .......... .......... .......... .......... .......... .......... 
#41B_{Cluster_1}   .......... .......... .......... .......... .......... .......... .......... .......... 
#47P_{Cluster_3}   .......... .......... .......... .......... .......... .......... .......... .......... 
#48P_{Cluster_3}   .......... .......... .......... .......... .......... .......... .......... .......... 
#7P_{Cluster_2}    .......... .......... .......... .......... .......... .........C .......... .......... 
#85P_{Cluster_1}   .......... .......... .......... .......... .......... .......... .......... .......... 

#117B_{Cluster_1}  CGAAAAGTAT TCTGTGCCCG AAGTTCAAAG AATCACAGAC CGTTGAACTG GGACAAGCTA TATGAAGTCC AGTTCACTGA 
#153B_{Cluster_3}  .......... ........T. .......... .......... .......... .......... .......... .......... 
#155B_{Cluster_2}  .......... .......... .......... .......... .......... .......... .......... .......... 
#16P_{Cluster_7}   .......... .......... .......... .......... .......... .......... .....G.... .......... 
#18P_{Cluster_7}   .......... .......... .......... .......... .......... .......... .......... .......... 
#203B_{Cluster_1}  .......... .......... .......... .......... .......... .......... .....G.... .......... 
#206B_{Cluster_1}  .......... .......... .......... .......... .......... .......... .......... .......... 
#20P_{Cluster_3}   .......... ........T. .......... .......... ....A..... .......... .......... .......... 
#2142C_{Cluster_1} .......... ........T. .......... .......... .......... .......... .....G.... .......... 
#21P_{Cluster_7}   .......... ........T. .......... .......... ....A..... .......... .......... .......... 
#2281C_{Cluster_1} .......... ........T. .......... .......... .......... .......... .....G.... .......... 
#2317C_{Cluster_1} .......... .......... .......... .......... .......... .......... .......... .......... 
#231B_{Cluster_1}  .......... .......... .......... .......... .......... .......... .....G.... .......... 
#245B_{Cluster_1}  .......... ........T. .......... .......... .......... .......... .....G.... .......... 
#26P_{Cluster_4}   .......... .......... .......... .......... .......... .......... .......... .......... 
#27P_{Cluster_3}   .......... ........T. .......... .......... .......... .......... .....G.... .......... 
#284B_{Cluster_1}  .......... ........T. .......... .......... .......... .......... .......... .......... 
#28P_{Cluster_7}   .......... .......... .......... .......... .......... .......... .......... .......... 
#332B_{Cluster_1}  .......... ........T. .......... .......... .......... .......... .....G.... .......... 
#3B_{Cluster_1}    .......... ........T. .......... .......... .......... .......... .....G.... .......... 
#40P_{Cluster_3}   .......... .......... .......... .......... .......... .......... .......... .......... 
#41B_{Cluster_1}   .......... .......... .......... .......... .......... .......... .......... .......... 
#47P_{Cluster_3}   .......... .......... .......... .......... .......... .......... .....G.... .......... 
#48P_{Cluster_3}   .......... .......... .......... .......... .......... .......... .....G.... .......... 
#7P_{Cluster_2}    .......... .......... .......... .......... .......... .......... .......... .......... 
#85P_{Cluster_1}   .......... ........T. .......... .......... .......... .......... .......... .......... 

#117B_{Cluster_1}  CCTGCCTCCG AACGCCACGA AGGCGGAGAT GGTGGCCAAG TACACGCTCC CAAAGGCAAC GAAGACCGCC GGTCTGAGAG 
#153B_{Cluster_3}  .......... .......... .......... .......... ........T. .......... .......... .......... 
#155B_{Cluster_2}  .......... .......... .......... .......... .......... .......... .......... .......... 
#16P_{Cluster_7}   .........A .......... .......... .......... .......... .......... .......... .......... 
#18P_{Cluster_7}   .......... .......... .......... .......... .......... .......... .......... .......... 
#203B_{Cluster_1}  .........A .......... .......... .......... .......... .......... .......... .......... 
#206B_{Cluster_1}  .......... .......... .......... .......... ........T. .......... .......... .......... 
#20P_{Cluster_3}   .......... .......... .......... .......... .......... .......... .......... .......... 
#2142C_{Cluster_1} .......... .......... .......... .......... ........T. .......... .......... .......... 
#21P_{Cluster_7}   .......... .......... .......... .......... .......... .......... .......... .......... 
#2281C_{Cluster_1} .........A .......... .......... .......... ........T. .......... .......... .......... 
#2317C_{Cluster_1} .......... .......... .......... .......... ........T. .......... .......... .......... 
#231B_{Cluster_1}  .......... .......... .......... .......... ........T. .......... .......... .......... 
#245B_{Cluster_1}  .......... .......... .......... .......... ........T. .......... .......... .......... 
#26P_{Cluster_4}   .......... .......... .......... .......... .......... .......... .......... .......... 
#27P_{Cluster_3}   .......... .......... .......... .......... ........T. .......... .......... .......... 
#284B_{Cluster_1}  .......... .......... .......... .......... ........T. .......... .......... .......... 
#28P_{Cluster_7}   .......... .......... .......... .......... .......... .......... .......... .......... 
#332B_{Cluster_1}  .........A .......... .......... .......... ........T. .......... .......... .......... 
#3B_{Cluster_1}    .......... .......... .......... .......... ........T. .......... .......... .......... 
#40P_{Cluster_3}   .......... .......... .......... .......... .......... .......... .......... .......... 
#41B_{Cluster_1}   .......... .......... .......... .......... .......... .......... .......... .......... 
#47P_{Cluster_3}   .........A .......... .......... .......... .......... .......... .......... .......... 
#48P_{Cluster_3}   .........A .......... .......... .......... .......... .......... .......... .......... 
#7P_{Cluster_2}    .......... .......... .......... .......... .......... .......... .......... .......... 
#85P_{Cluster_1}   .......... .......... .......... .......... ........T. .......... .......... .......... 

#117B_{Cluster_1}  AGTTGAGACT CGAGGATGTA GACCAGGCCC TGGCACTGTT CAACAGGTAC CAGTCCCGGT TTGATATCGT CCAGGAGTTC 
#153B_{Cluster_3}  .......... .......... .......... .......... .......... .......... .......... .......... 
#155B_{Cluster_2}  .......... .......... .......... .......... ......A... .......... .......... .......... 
#16P_{Cluster_7}   .......... .......... .......... .......A.. .......... .......... .......... .......... 
#18P_{Cluster_7}   .......... .......... .......... .......... ......A... .......... .......... .......... 
#203B_{Cluster_1}  .......... .......... .......... .......A.. .......... .......... .......... .......... 
#206B_{Cluster_1}  .......... .......... .......... .......... ......A... .......... .......... .......... 
#20P_{Cluster_3}   .......... .......... .......... .....T.... .......... .......... .......... .......... 
#2142C_{Cluster_1} .......... .......... .......... .......... .......... .......... .......... .......... 
#21P_{Cluster_7}   .......... .......... .......... .....T.... .......... .......... .......... .......... 
#2281C_{Cluster_1} .......... .......... .......... .......... .......... .......... .......... .......... 
#2317C_{Cluster_1} .......... .......... .......... .......... ......A... .......... .......... .......... 
#231B_{Cluster_1}  T......... .......... .......... .......... .......... .......... .......... .......... 
#245B_{Cluster_1}  .......... .......... .......... .......... .......... .......... .......... .......... 
#26P_{Cluster_4}   .......... .......... .......... .......... .......... .......... .......... .......... 
#27P_{Cluster_3}   .......... .......... .......... .......... .......... .......... .......... .......... 
#284B_{Cluster_1}  .......... .......... .......... .......... .......... .......... .......... .......... 
#28P_{Cluster_7}   .......... .......... .......... .......... .......... .......... .......... .......... 
#332B_{Cluster_1}  .......... .......... .......... .......... .......... .......... .......... .......... 
#3B_{Cluster_1}    .......... .......... .......... .......... .......... .......... .......... .......... 
#40P_{Cluster_3}   .......... .......... .......... .......... ......A... .......... .......... .......... 
#41B_{Cluster_1}   .......... .......... .......... .......... .......... .......... .......... .......... 
#47P_{Cluster_3}   .......... .......... .......... .......A.. .......... .......... .......... .......... 
#48P_{Cluster_3}   .......... .......... .......... .......A.. .......... .......... .......... .......... 
#7P_{Cluster_2}    .......... .......... .......... .......... .......... .......... .......... .......... 
#85P_{Cluster_1}   .......... .......... .......... .......... .......... .......... .......... .......... 

#117B_{Cluster_1}  ACCAAGGAAG AGTTCATACA TTGGTTTATT AACGACAAGA ACGTTGTGGA ACAGGACAAG AGGGTTGTAT TCTCCTATGT 
#153B_{Cluster_3}  .......... .......... .......... .......... .......... .......... .......... ..G....... 
#155B_{Cluster_2}  .......... .......... .......... .......... .......... .......... .......... ..G....... 
#16P_{Cluster_7}   .......... .......... .......... .......... .......... .......... .......... .......... 
#18P_{Cluster_7}   .......... .......... .......... .......... .......... .......... .......... ..G....... 
#203B_{Cluster_1}  .......... .......... .......... .......... .......... .......... .......... .......... 
#206B_{Cluster_1}  ....G..... .......... .......... .......... .......... .......... .......... .......... 
#20P_{Cluster_3}   ....G..... .......... .......... .......... .......... .......... .......... .......... 
#2142C_{Cluster_1} .......... .......... .......... .......... .......... .......... .......... .......... 
#21P_{Cluster_7}   ....G..... .......... .......... .......... .......... .......... .......... .......... 
#2281C_{Cluster_1} .......... .......... .......... .......... .......... .......... .......... .......... 
#2317C_{Cluster_1} ....G..... .......... .......... .......... .......... .......... .......... .......... 
#231B_{Cluster_1}  .......... .......... .......... .......... .......... .......... .......... .......... 
#245B_{Cluster_1}  .......... .......... .......... .......... .......... .......... .......... .......... 
#26P_{Cluster_4}   ....G..... .......... .......... .......... .......... .........A .......... .......... 
#27P_{Cluster_3}   .......... .......... .......... .......... .......... .......... .......... .......... 
#284B_{Cluster_1}  .......... .......... .......... .......... .......... .......... .......... ..G....... 
#28P_{Cluster_7}   ....G..... .......... .......... .......... .......... .........A .......... .......... 
#332B_{Cluster_1}  .......... .......... .......... .......... .......... .......... .......... .......... 
#3B_{Cluster_1}    .......... .......... .......... .......... .......... .......... .......... .......... 
#40P_{Cluster_3}   .......... .......... .......... .......... .......... .......... .......... ..G....... 
#41B_{Cluster_1}   .......... .......... .......... .......... .......... .......... .......... .......... 
#47P_{Cluster_3}   .......... .......... .......... .......... .......... .......... .......... .......... 
#48P_{Cluster_3}   .......... .......... .......... .......... .......... .......... .......... .......... 
#7P_{Cluster_2}    ....G..... .......... .......... .......... .......... .........A .......... .......... 
#85P_{Cluster_1}   .......... .......... .......... .......... .......... .......... .......... ..G....... 

#117B_{Cluster_1}  TGTTGAGAGC GAGGGCAAGG TAACAGACTT CTTCTCTTTC TACTCACTGC CATTCACAAT CTTGAACAAC TCCCGCTTCA 
#153B_{Cluster_3}  .......... .........A .......... .......... .......... .......... .......... .......A.. 
#155B_{Cluster_2}  .......... .........A .......... .......... .......... .......... .......... .......A.. 
#16P_{Cluster_7}   .......... .......... .......... .......... .......... .......... .......... .......A.. 
#18P_{Cluster_7}   .......... .........A .......... .......... .......... .......... .......... .......A.. 
#203B_{Cluster_1}  .......... .......... .......... .......... .......... .......... .......... .......A.. 
#206B_{Cluster_1}  .......... .........A .......... .......... .......... .......... .......... .......A.. 
#20P_{Cluster_3}   .......... .........A .......... .......... .......... .......... ......T... .......A.. 
#2142C_{Cluster_1} .......... .......... .......... .......... .......... .......... .......... .......A.. 
#21P_{Cluster_7}   .......... .........A .......... .......... .......... .......... ......T... .......A.. 
#2281C_{Cluster_1} .......... .......... .......... .......... .......... .......... .......... .......A.. 
#2317C_{Cluster_1} .......... .........A .......... .......... .......... .......... .......... .......A.. 
#231B_{Cluster_1}  .......... .......... .......... .......... .......... .......... .......... .......A.. 
#245B_{Cluster_1}  .......... .......... .......... .......... .......... .......... .......... .......A.. 
#26P_{Cluster_4}   .......... .........A .......... .......... .......... .......... .......... .......A.. 
#27P_{Cluster_3}   .......... .......... .......... .......... .......... .......... .......... .......A.. 
#284B_{Cluster_1}  .......... .........A .......... .......... .......... .......... .......... .......A.. 
#28P_{Cluster_7}   .......... .........A .......... .......... .......... .......... .......... .......A.. 
#332B_{Cluster_1}  .......... .......... .......... .......... .......... .......... .......... .......A.. 
#3B_{Cluster_1}    .......... .......... .......... .......... .......... .......... .......... .......A.. 
#40P_{Cluster_3}   .......... .........A .......... .......... .......... .......... .......... .......A.. 
#41B_{Cluster_1}   .......... .......... .......... .......... .......... .......... .......... .......... 
#47P_{Cluster_3}   .......... .......... .......... .......... .......... .......... .......... .......A.. 
#48P_{Cluster_3}   .......... .......... .......... .......... .......... .......... .......... .......A.. 
#7P_{Cluster_2}    .......... .........A .......... .......... .......... .......... .......... .......A.. 
#85P_{Cluster_1}   .......... .........A .......... .......... .......... .......... .......... .......A.. 

#117B_{Cluster_1}  AGGACCTGGG TATCGGTTAC TTATACTACT ACGCCTCGGA TGCCGACTTC AAGTTCGAGG ACAGGTTCGA CAAAGAAGGT 
#153B_{Cluster_3}  .......... .......... .......... .......... .......... .......... .......... .......... 
#155B_{Cluster_2}  .......... .......... .......... .......... .......... .......... .......... .......... 
#16P_{Cluster_7}   .......... .......... .......... .......... .......... .......... .......... .......... 
#18P_{Cluster_7}   .......... .......... .......... .......... .......... .......... .......... .......... 
#203B_{Cluster_1}  .......... .......... .......... .......... .......... .......... .......... .......... 
#206B_{Cluster_1}  .......... .......... .......... .......... .......... .......... .......... .......... 
#20P_{Cluster_3}   .......... .......... .......... .......... .......... .......... .......... .......... 
#2142C_{Cluster_1} .......... .......... .......... .......... .......... .......... .......... .......... 
#21P_{Cluster_7}   .......... .......... .......... .......... .......... .......... .......... ..........
[truncated: 380,238 more chars]
