# Supplementary material for: Distinct properties of human pathogenic Candida species revealed by systematic comparative phenotypic screening of clinical isolates
Source: mSystems. 2025 Dec 8;11(1):e00786-25. doi: 10.1128/msystems.00786-25 (PMC12817934; doi:10.1128/msystems.00786-25)
Supplement: Supplemental Tables — Tables S1 to S8. [file msystems.00786-25-s0009.xlsx]

## Sheet: Legend
Supplementary Tables:
Supplementary Table S1: Spearman analysis of tested C. glabrata isolates and all isolates.
Supplementary Table S2: Phenotypic properties of the surveyed Candida isolates can be grouped in three superclusters and clusters (I-X).
Supplementary Table S3: Grouping of similar conditions.
Supplementary Table S4: Growth parameters used to phenotype 223 C. glabrata isolates.
Supplemental Table S5: Total set of isolates included in the final phenotypic analysis.
Supplemental Table S6: Result of Spearman Ranked-Order Test using filtered data according to species.
Supplementary Table S7: Result of Multi-Locus-Sequence Typing (MLST) from 186 Candida strains.

## Sheet: S1_Sperman_Correlations
Supplemental Table S1: Result of Spearman Rank-Order Correlation test.
Sperman_Analysis _All strains
		15°C	37°C (Ctrl)	45°C	pH 4	5% Lactate	1M NaCl	1,5M NaCl	1,9M NaCl	ANI	CAS	MCA	FLZ	ISA	ITR	POS	VOR	Biofilm
	15°C
	37°C (Ctrl)	weak neg
	45°C	n.s.	mod pos
	pH 4	n.s.	weak pos	weak pos
	5% Lactic acid	n.s.	str pos	mod pos	mod pos
	1M NaCl	mod pos	n.s.	n.s.	n.s.	weak pos
	1,5M NaCl	weak pos	n.s.	n.s.	n.s.	weak pos	mod pos
	1,9M NaCl	n.s.	n.s.	n.s.	n.s.	n.s.	weak pos	str pos
	ANI	n.s.	weak neg	weak neg	n.s.	n.s.	n.s.	n.s.	n.s.
	CAS	n.s.	weak neg	weak neg	n.s.	n.s.	n.s.	n.s.	n.s.	str pos
	MCA	n.s.	mod neg	mod neg	weak neg	weak neg	n.s.	n.s.	n.s.	str pos	str pos
	FLZ	weak pos	n.s.	weak pos	n.s.	weak pos	weak pos	n.s.	n.s.	n.s.	n.s.	n.s.
	ISA	n.s.	n.s.	weak pos	n.s.	weak pos	n.s.	n.s.	n.s.	n.s.	n.s.	n.s.	str pos
	ITR	n.s.	weak pos	weak pos	n.s.	weak pos	n.s.	n.s.	n.s.	n.s.	n.s.	n.s.	str pos	str pos
	POS	n.s.	weak pos	weak pos	n.s.	weak pos	n.s.	n.s.	n.s.	n.s.	n.s.	n.s.	str pos	str pos	str pos
	VOR	n.s.	n.s.	weak pos	n.s.	weak pos	n.s.	n.s.	n.s.	n.s.	n.s.	n.s.	str pos	str pos	str pos	str pos
	Biofilm	n.s.	n.s.	n.s.	n.s.	n.s.	n.s.	weak neg	weak neg	weak pos	weak pos	weak pos	n.s.	n.s.	n.s.	n.s.	n.s.
	Azoles
	Echinocandins
Treshold	p-value:	0.001
rho:	weak	0.2
	mod(erate)	0.35
	str(ong)	0.5
Rho values of Spearman Rank-Order Correlation test.
Rho values indicate the strength and direction (positive/ negative) of correlation.
		15°C	37°C (Ctrl)	45°C	pH 4	5% Lactate	1M NaCl	1,5M NaCl	1,9M NaCl	ANI	CAS	MCA	FLZ	ISA	ITR	POS	VOR	Biofilm
	15°C	1
	37°C (Ctrl)	-0.267986	1
	45°C	-9.76694e-05	0.382774	1
	pH 4	-0.139964	0.324371	0.314167	1
	5% Lactic acid	0.152603	0.520737	0.474123	0.402341	1
	1M NaCl	0.402924	-0.0845957	0.0620769	-0.0739215	0.242649	1
	1,5M NaCl	0.291097	-0.00758532	0.184387	0.0433041	0.27354	0.479961	1
	1,9M NaCl	0.170004	-0.0627897	0.113834	-0.0833753	0.168549	0.342299	0.686464	1
Growth rate	ANI	0.0595564	-0.217928	-0.293422	-0.0901712	-0.139776	0.166939	0.0168458	-0.0167448	1
	CAS	0.16516	-0.27861	-0.293178	-0.179514	-0.182533	0.111292	-0.0701483	-0.0837255	0.722493	1
	MCA	0.168167	-0.42846	-0.400857	-0.258592	-0.294596	0.148198	-0.051045	-0.0685246	0.721281	0.73996	1
	FLZ	0.204779	0.0712687	0.217955	-0.0731915	0.276405	0.20562	0.0627501	0.035256	-0.041261	0.154705	0.0679444	1
	ISA	0.124019	0.147131	0.25321	-0.0303078	0.259122	0.1166	0.0785764	0.0413352	-0.0675845	0.0667663	0.00417847	0.868486	1
	ITR	0.102505	0.208461	0.279233	0.0229915	0.315778	0.146737	0.105024	0.0840884	-0.0536597	0.0946923	0.013146	0.83405	0.858537	1
	POS	0.0648857	0.217513	0.252746	0.0532276	0.290485	0.137676	0.0712165	0.0396332	-0.0310092	0.135057	0.0299678	0.831761	0.840674	0.859595	1
	VOR	0.0844777	0.17726	0.299093	-0.00774127	0.293896	0.114934	0.0933279	0.0724443	-0.181138	-0.0600347	-0.0955867	0.826099	0.87611	0.841013	0.775367	1
	Biofilm	0.0411859	-0.188268	-0.145053	-0.163084	-0.194328	0.0412866	-0.265787	-0.253897	0.261826	0.342603	0.30701	0.0652818	-0.0196336	-0.0736208	-0.00312157	-0.101634	1
p-values of Spearman Rank-Order Correlation test.
		15°C	37°C (Ctrl)	45°C	pH 4	5% Lactate	1M NaCl	1,5M NaCl	1,9M NaCl	ANI	CAS	MCA	FLZ	ISA	ITR	POS	VOR	Biofilm
	15°C	0
	37°C (Ctrl)	8.13296e-24	0
	45°C	0.997276	3.10269e-44	0
	pH 4	2.25858e-07	2.50632e-39	1.72739e-29	0
	5% Lactic acid	1.59024e-08	8.49501e-96	7.82554e-70	4.13266e-54	0
	1M NaCl	3.68141e-54	0.00177948	0.0298127	0.00642422	1.15951e-19	0
	1,5M NaCl	6.84051e-28	0.779561	7.74546e-11	0.110563	8.78732e-25	3.1505e-79	0
	1,9M NaCl	3.06023e-10	0.0204803	6.56627e-05	0.00211309	4.03763e-10	1.5338e-38	1.02473e-189	0
	ANI	0.0598753	3.78592e-16	7.83303e-21	0.00207431	8.96169e-06	1.09758e-07	0.594668	0.597248	0
	CAS	1.52308e-07	8.97783e-26	8.46061e-21	6.91002e-10	5.8949e-09	0.000421999	0.0265384	0.00813733	7.03716e-221	0
	MCA	8.95718e-08	4.23529e-62	5.66865e-39	3.07573e-19	1.63775e-21	2.51914e-06	0.106697	0.0304181	8.51856e-220	3.71392e-237	0
	FLZ	6.41624e-11	0.00841397	5.84763e-12	0.0124976	4.9802e-19	5.22395e-11	0.0472774	0.265825	0.12745	9.07233e-09	0.0120121	0
	ISA	8.49013e-05	4.69052e-08	9.61877e-16	0.301533	7.75869e-17	0.0002197	0.0129355	0.191979	0.0124736	0.0135817	0.877379	0	0
	ITR	0.00117718	7.07104e-15	6.12418e-19	0.433234	1.22606e-24	3.16715e-06	0.000880417	0.00786458	0.0473849	0.000457556	0.62736	0	0	0
	POS	0.0403222	4.31679e-16	1.08878e-15	0.069474	6.18494e-21	1.24774e-05	0.0243154	0.210942	0.252081	5.44169e-07	0.268369	0	0	0	0
	VOR	0.0075509	4.17452e-11	1.27876e-21	0.791909	2.05706e-21	0.000270457	0.00313638	0.0220946	1.53546e-11	0.0264992	0.000403628	0	0	0	1.45797e-274	0
	Biofilm	0.152887	1.55892e-14	1.27154e-06	8.84659e-10	9.06447e-12	0.151715	5.37142e-21	3.27805e-19	6.01656e-21	1.39276e-35	1.46217e-28	0.0212983	0.489029	0.00938917	0.912419	0.000330222	0
Sperman_Analysis _C.glabrata
Treshold	p-value:	0.01
rho:	weak	0.1
	moderate	0.3
	strong	0.6
	0.6 M NaCl	0.68 M NaCl	1.5 M NaCl	1.9 M NaCl	1 M NaCl	Nitrite Ctrl	1 mM nitrite	1% Lactic acid	pH 3.6	32 mg/l FLZ	Biofilm	150 µM BPS	10 mM H2O2	15°C	20°C	30°C	33.5°C	37°C (Reference)	39.5°C	42°C	47°C	50°C
0.6 M NaCl
0.68 M NaCl	moderate pos
1.5 M NaCl	moderate pos	moderate pos
1.9 M NaCl	n.s.	weak pos	strong pos
1 M NaCl	strong pos	moderate pos	strong pos	moderate pos
Nitrite Ctrl	n.s.	n.s.	n.s.	n.s.	n.s.
1 mM nitrite	n.s.	n.s.	n.s.	n.s.	n.s.	moderate pos
1% Lactic acid	n.s.	n.s.	n.s.	n.s.	n.s.	n.s.	n.s.
pH 3.6	n.s.	n.s.	n.s.	n.s.	n.s.	moderate pos	moderate pos	moderate pos
32 mg/l FLZ	n.s.	n.s.	n.s.	n.s.	weak pos	weak pos	n.s.	weak neg	weak pos
Biofilm	weak pos	n.s.	n.s.	n.s.	n.s.	n.s.	n.s.	n.s.	n.s.	weak pos
150 µM BPS	weak pos	n.s.	n.s.	n.s.	weak pos	weak pos	n.s.	n.s.	weak pos	weak pos	n.s.
10 mM H2O2	weak pos	n.s.	n.s.	n.s.	n.s.	n.s.	n.s.	weak pos	n.s.	n.s.	n.s.	n.s.
15°C	n.s.	n.s.	n.s.	n.s.	n.s.	weak pos	n.s.	n.s.	n.s.	n.s.	n.s.	n.s.	n.s.
20°C	n.s.	n.s.	weak pos	weak pos	weak pos	moderate pos	weak pos	n.s.	moderate pos	weak pos	n.s.	weak pos	weak pos	moderate pos
30°C	n.s.	n.s.	n.s.	n.s.	n.s.	moderate pos	weak pos	n.s.	moderate pos	weak pos	n.s.	moderate pos	weak pos	n.s.	moderate pos
33.5°C	n.s.	n.s.	n.s.	n.s.	n.s.	moderate pos	weak pos	n.s.	moderate pos	n.s.	n.s.	weak pos	weak pos	weak pos	moderate pos	strong pos
37°C (Reference)	n.s.	n.s.	n.s.	n.s.	weak neg	moderate neg	weak neg	n.s.	moderate neg	moderate neg	n.s.	weak neg	moderate neg	n.s.	moderate neg	moderate neg	moderate neg
39.5°C	n.s.	n.s.	n.s.	n.s.	n.s.	n.s.	n.s.	n.s.	n.s.	n.s.	n.s.	n.s.	weak pos	n.s.	moderate pos	moderate pos	moderate pos	weak neg
42°C	n.s.	n.s.	n.s.	n.s.	n.s.	n.s.	weak pos	n.s.	n.s.	n.s.	n.s.	n.s.	moderate pos	n.s.	moderate pos	weak pos	moderate pos	moderate neg	moderate pos
47°C	n.s.	n.s.	n.s.	weak pos	n.s.	n.s.	n.s.	n.s.	n.s.	n.s.	n.s.	n.s.	weak pos	n.s.	weak pos	n.s.	n.s.	moderate neg	n.s.	moderate pos
50°C	n.s.	n.s.	n.s.	n.s.	n.s.	n.s.	n.s.	weak pos	weak pos	n.s.	n.s.	n.s.	n.s.	n.s.	weak pos	n.s.	n.s.	n.s.	weak neg	moderate pos	strong pos
rho	0.6_M NaCl_mean_r	0.675_M NaCl_mean_r	1.5_M NaCl_mean_r	1.9_M NaCl_mean_r	1_M NaCl_mean_r	0_nitrite_control_mean_r	1_mM_nitrite_mean_r	1_Percent LA_mean_r	3.6_pH_mean_r	32_mg/l FLU_mean_r	Biofilm	150_muM BPS_mean_r	10_mM H2O2_mean_r	15_øC_mean_r	20_øC_mean_r	30_øC_mean_r	33.5_øC_mean_r	0_Ctrl_mean_r	39.5_øC_mean_r	42_øC_mean_r	47_øC_mean_r	50_øC_mean_r
0.6_M NaCl_mean_r	1	0.450204	0.557883	0.187984	0.78226	0.0743338	-0.0609114	-0.0227365	0.0611328	0.0815225	0.209112	0.232221	0.189956	0.072602	-0.000241313	0.0266962	-0.0590838	-0.0813303	-0.03205	-0.0735219	-0.00444268	-0.0323488
0.675_M NaCl_mean_r	0.450204	1	0.502216	0.210007	0.479487	-0.0924433	-0.0633642	-0.123444	-0.0317797	-0.0364572	0.0415961	0.00542142	0.136732	0.073622	-0.00107542	-0.0230567	-0.049907	0.0333444	-0.0997347	-0.054979	0.0465989	0.0364948
1.5_M NaCl_mean_r	0.557883	0.502216	1	0.602883	0.835655	0.141144	-0.143186	-0.163579	0.0766977	0.0622372	0.0308701	0.147307	0.132543	0.0967447	0.268629	0.134676	0.113967	-0.129256	0.00985783	0.041799	0.116947	0.0331068
1.9_M NaCl_mean_r	0.187984	0.210007	0.602883	1	0.426304	0.186929	-0.0624321	-0.135019	-0.0211706	-0.026287	-0.0931688	-0.0239505	0.0955688	0.100372	0.22714	0.0906243	0.113672	-0.0405388	-0.014981	0.157543	0.259937	0.165904
1_M NaCl_mean_r	0.78226	0.479487	0.835655	0.426304	1	0.121779	-0.134127	-0.17195	0.157813	0.205441	0.171118	0.258538	0.15018	0.0980766	0.19286	0.153586	0.0639315	-0.172171	-0.0220841	-0.0414599	0.0287046	-0.100914
0_nitrite_control_mean_r	0.0743338	-0.0924433	0.141144	0.186929	0.121779	1	0.552411	0.0913698	0.416656	0.260854	0.0880582	0.192396	0.103515	0.290736	0.467266	0.405592	0.385409	-0.529094	0.13957	0.151514	0.147237	0.00551343
1_mM_nitrite_mean_r	-0.0609114	-0.0633642	-0.143186	-0.0624321	-0.134127	0.552411	1	0.295447	0.341358	-0.015838	0.0849985	0.0524876	0.136719	0.126958	0.193708	0.290531	0.230837	-0.206148	0.0866344	0.194434	0.124877	0.169622
1_Percent LA_mean_r	-0.0227365	-0.123444	-0.163579	-0.135019	-0.17195	0.0913698	0.295447	1	0.319494	-0.176348	-0.034473	0.0142398	0.192339	-0.0177055	-0.0324766	0.0769457	0.0514212	0.0214104	0.0633141	0.117048	0.118176	0.224208
3.6_pH_mean_r	0.0611328	-0.0317797	0.0766977	-0.0211706	0.157813	0.416656	0.341358	0.319494	1	0.24445	0.115072	0.217272	0.0664862	0.0708654	0.319127	0.483604	0.385623	-0.487308	-0.00899744	0.103147	0.175905	0.208818
32_mg/l FLU_mean_r	0.0815225	-0.0364572	0.0622372	-0.026287	0.205441	0.260854	-0.015838	-0.176348	0.24445	1	0.187327	0.25087	0.0152846	0.117769	0.254932	0.223744	0.150202	-0.373351	-0.00116402	-0.0341266	0.0447176	-0.107485
Biofilm	0.209112	0.0415961	0.0308701	-0.0931688	0.171118	0.0880582	0.0849985	-0.034473	0.115072	0.187327	1	0.0880426	-0.0397641	0.0901076	0.0178835	0.059555	0.0318774	-0.128781	-0.0437631	-0.0757186	-0.0711424	-0.0103968
150_muM BPS_mean_r	0.232221	0.00542142	0.147307	-0.0239505	0.258538	0.192396	0.0524876	0.0142398	0.217272	0.25087	0.0880426	1	-0.0598986	0.10721	0.176944	0.369696	0.20364	-0.251981	0.0582426	-0.0483325	0.0332326	-0.00223599
10_mM H2O2_mean_r	0.189956	0.136732	0.132543	0.0955688	0.15018	0.103515	0.136719	0.192339	0.0664862	0.0152846	-0.0397641	-0.0598986	1	0.0396669	0.290484	0.269827	0.243925	-0.301709	0.279407	0.343076	0.224087	0.120199
15_øC_mean_r	0.072602	0.073622	0.0967447	0.100372	0.0980766	0.290736	0.126958	-0.0177055	0.0708654	0.117769	0.0901076	0.10721	0.0396669	1	0.552421	0.0995837	0.183232	-0.154996	0.141724	0.0560925	0.00163319	-0.0179853
20_øC_mean_r	-0.000241313	-0.00107542	0.268629	0.22714	0.19286	0.467266	0.193708	-0.0324766	0.319127	0.254932	0.0178835	0.176944	0.290484	0.552421	1	0.492804	0.532845	-0.595543	0.311862	0.3416	0.280354	0.226038
30_øC_mean_r	0.0266962	-0.0230567	0.134676	0.0906243	0.153586	0.405592	0.290531	0.0769457	0.483604	0.223744	0.059555	0.369696	0.269827	0.0995837	0.492804	1	0.724195	-0.585682	0.411834	0.226351	0.00132482	-0.112544
33.5_øC_mean_r	-0.0590838	-0.049907	0.113967	0.113672	0.0639315	0.385409	0.230837	0.0514212	0.385623	0.150202	0.0318774	0.20364	0.243925	0.183232	0.532845	0.724195	1	-0.566352	0.479648	0.410428	0.117053	-0.0182551
0_Ctrl_mean_r	-0.0813303	0.0333444	-0.129256	-0.0405388	-0.172171	-0.529094	-0.206148	0.0214104	-0.487308	-0.373351	-0.128781	-0.251981	-0.301709	-0.154996	-0.595543	-0.585682	-0.566352	1	-0.219371	-0.316071	-0.318708	-0.172317
39.5_øC_mean_r	-0.03205	-0.0997347	0.00985783	-0.014981	-0.0220841	0.13957	0.0866344	0.0633141	-0.00899744	-0.00116402	-0.0437631	0.0582426	0.279407	0.141724	0.311862	0.411834	0.479648	-0.219371	1	0.458661	-0.0761223	-0.220152
42_øC_mean_r	-0.0735219	-0.054979	0.041799	0.157543	-0.0414599	0.151514	0.194434	0.117048	0.103147	-0.0341266	-0.0757186	-0.0483325	0.343076	0.0560925	0.3416	0.226351	0.410428	-0.316071	0.458661	1	0.532842	0.340418
47_øC_mean_r	-0.00444268	0.0465989	0.116947	0.259937	0.0287046	0.147237	0.124877	0.118176	0.175905	0.0447176	-0.0711424	0.0332326	0.224087	0.00163319	0.280354	0.00132482	0.117053	-0.318708	-0.0761223	0.532842	1	0.782723
50_øC_mean_r	-0.0323488	0.0364948	0.0331068	0.165904	-0.100914	0.00551343	0.169622	0.224208	0.208818	-0.107485	-0.0103968	-0.00223599	0.120199	-0.0179853	0.226038	-0.112544	-0.0182551	-0.172317	-0.220152	0.340418	0.782723	1
p-value	0.6_M NaCl_mean_r	0.675_M NaCl_mean_r	1.5_M NaCl_mean_r	1.9_M NaCl_mean_r	1_M NaCl_mean_r	0_nitrite_control_mean_r	1_mM_nitrite_mean_r	1_Percent LA_mean_r	3.6_pH_mean_r	32_mg/l FLU_mean_r	Biofilm	150_muM BPS_mean_r	10_mM H2O2_mean_r	15_øC_mean_r	20_øC_mean_r	30_øC_mean_r	33.5_øC_mean_r	0_Ctrl_mean_r	39.5_øC_mean_r	42_øC_mean_r	47_øC_mean_r	50_øC_mean_r
0.6_M NaCl_mean_r	0	1.4186e-12	0	0.0101869	0	0.267709	0.367192	0.734847	0.362185	0.227219	0.00164925	0.000473388	0.00438394	0.279272	0.997145	0.705138	0.387256	0.225157	0.633028	0.275154	0.94984	0.672655
0.675_M NaCl_mean_r	1.4186e-12	0	0	0.00401531	0	0.168803	0.349291	0.0657863	0.636661	0.590412	0.536616	0.93579	0.0414209	0.27364	0.987284	0.744439	0.466328	0.620148	0.137546	0.415751	0.510189	0.634578
1.5_M NaCl_mean_r	0	0	0	1.36359e-19	0	0.036507	0.0351115	0.0152304	0.257079	0.360158	0.648837	0.0290133	0.0496573	0.152677	6.01271e-05	0.0579406	0.0979103	0.0556306	0.884318	0.539008	0.0999707	0.66822
1.9_M NaCl_mean_r	0.0101869	0.00401531	1.36359e-19	0	1.30471e-09	0.0106264	0.399832	0.0661475	0.774255	0.723184	0.205929	0.74557	0.194435	0.172847	0.00182239	0.238477	0.126534	0.582748	0.839176	0.0322192	0.000667238	0.0461189
1_M NaCl_mean_r	0	0	0	1.30471e-09	0	0.0689083	0.0464719	0.0100019	0.0181834	0.00218278	0.0102972	9.55427e-05	0.0246654	0.143414	0.00389207	0.0287762	0.349454	0.00990548	0.742182	0.538589	0.684349	0.186478
0_nitrite_control_mean_r	0.267709	0.168803	0.036507	0.0106264	0.0689083	0	0	0.172849	1.1648e-10	9.19809e-05	0.189145	0.00389865	0.122349	9.73793e-06	0	2.69833e-09	6.20682e-09	0	0.0369213	0.0240403	0.0360569	0.942608
1_mM_nitrite_mean_r	0.367192	0.349291	0.0351115	0.399832	0.0464719	0	0	8.70855e-06	2.34399e-07	0.815996	0.208136	0.43722	0.0423724	0.0595259	0.003978	3.10169e-05	0.00068653	0.00210581	0.199323	0.003924	0.0780918	0.0265601
1_Percent LA_mean_r	0.734847	0.0657863	0.0152304	0.0661475	0.0100019	0.172849	8.70855e-06	0	1.19327e-06	0.00867722	0.607804	0.832027	0.00390933	0.792142	0.629284	0.274951	0.45184	0.749781	0.345286	0.0818458	0.0931039	0.00302231
3.6_pH_mean_r	0.362185	0.636661	0.257079	0.774255	0.0181834	1.1648e-10	2.34399e-07	1.19327e-06	0	0.000253442	0.0857396	0.0010908	0.32162	0.290964	1.29848e-06	0	6.08056e-09	0	0.893394	0.125395	0.0120596	0.00583129
32_mg/l FLU_mean_r	0.227219	0.590412	0.360158	0.723184	0.00218278	9.19809e-05	0.815996	0.00867722	0.000253442	0	0.00520923	0.000171784	0.821108	0.080652	0.000138436	0.00148321	0.0284868	1.32503e-08	0.986267	0.615205	0.52951	0.161724
Biofilm	0.00164925	0.536616	0.648837	0.205929	0.0102972	0.189145	0.208136	0.607804	0.0857396	0.00520923	0	0.189223	0.553825	0.179014	0.790565	0.398648	0.641287	0.054272	0.514638	0.261257	0.313146	0.892011
150_muM BPS_mean_r	0.000473388	0.93579	0.0290133	0.74557	9.55427e-05	0.00389865	0.43722	0.832027	0.0010908	0.000171784	0.189223	0	0.371971	0.109551	0.00815715	7.15469e-08	0.00268236	0.000144636	0.385354	0.473393	0.637857	0.976708
10_mM H2O2_mean_r	0.00438394	0.0414209	0.0496573	0.194435	0.0246654	0.122349	0.0423724	0.00390933	0.32162	0.821108	0.553825	0.371971	0	0.554795	1.13573e-05	0.000104813	0.000307646	4.74383e-06	2.37625e-05	1.89906e-07	0.00130897	0.115203
15_øC_mean_r	0.279272	0.27364	0.152677	0.172847	0.143414	9.73793e-06	0.0595259	0.792142	0.290964	0.080652	0.179014	0.109551	0.554795	0	3.23838e-19	0.157478	0.00692944	0.0202957	0.0340083	0.40558	0.98155	0.814314
20_øC_mean_r	0.997145	0.987284	6.01271e-05	0.00182239	0.00389207	0	0.003978	0.629284	1.29848e-06	0.000138436	0.790565	0.00815715	1.13573e-05	3.23838e-19	0	0	0	0	2.29836e-06	2.15535e-07	5.0933e-05	0.00286807
30_øC_mean_r	0.705138	0.744439	0.0579406	0.238477	0.0287762	2.69833e-09	3.10169e-05	0.274951	0	0.00148321	0.398648	7.15469e-08	0.000104813	0.157478	0	0	0	0	1.46124e-09	0.0011952	0.985721	0.155196
33.5_øC_mean_r	0.387256	0.466328	0.0979103	0.126534	0.349454	6.20682e-09	0.00068653	0.45184	6.08056e-09	0.0284868	0.641287	0.00268236	0.000307646	0.00692944	0	0	0	0	0	5.45974e-10	0.101402	0.815418
0_Ctrl_mean_r	0.225157	0.620148	0.0556306	0.582748	0.00990548	0	0.00210581	0.749781	0	1.32503e-08	0.054272	0.000144636	4.74383e-06	0.0202957	0	0	0	0	0.000973242	1.74575e-06	3.58195e-06	0.0233882
39.5_øC_mean_r	0.633028	0.137546	0.884318	0.839176	0.742182	0.0369213	0.199323	0.345286	0.893394	0.986267	0.514638	0.385354	2.37625e-05	0.0340083	2.29836e-06	1.46124e-09	0	0.000973242	0	2.00107e-13	0.280389	0.00360909
42_øC_mean_r	0.275154	0.415751	0.539008	0.0322192	0.538589	0.0240403	0.003924	0.0818458	0.125395	0.615205	0.261257	0.473393	1.89906e-07	0.40558	2.15535e-07	0.0011952	5.45974e-10	1.74575e-06	2.00107e-13	0	2.76421e-16	5.22101e-06
47_øC_mean_r	0.94984	0.510189	0.0999707	0.000667238	0.684349	0.0360569	0.0780918	0.0931039	0.0120596	0.52951	0.313146	0.637857	0.00130897	0.98155	5.0933e-05	0.985721	0.101402	3.58195e-06	0.280389	2.76421e-16	0	2.52888e-33
50_øC_mean_r	0.672655	0.634578	0.66822	0.0461189	0.186478	0.942608	0.0265601	0.00302231	0.00583129	0.161724	0.892011	0.976708	0.115203	0.814314	0.00286807	0.155196	0.815418	0.0233882	0.00360909	5.22101e-06	2.52888e-33	0
slope	0.6_M NaCl_mean_r	0.675_M NaCl_mean_r	1.5_M NaCl_mean_r	1.9_M NaCl_mean_r	1_M NaCl_mean_r	0_nitrite_control_mean_r	1_mM_nitrite_mean_r	1_Percent LA_mean_r	3.6_pH_mean_r	32_mg/l FLU_mean_r	Biofilm	150_muM BPS_mean_r	10_mM H2O2_mean_r	15_øC_mean_r	20_øC_mean_r	30_øC_mean_r	33.5_øC_mean_r	0_Ctrl_mean_r	39.5_øC_mean_r	42_øC_mean_r	47_øC_mean_r	50_øC_mean_r
0.6_M NaCl_mean_r	1	0.604702	0.7404	0.124858	0.933502	0.0483553	-0.245224	0.0146299	-0.00804978	0.201821	0.481856	0.177637	0.122584	0.034877	0.0230797	0.0160712	-0.0732018	-0.0657982	-0.0530276	-0.101305	0.0193052	-0.0611199
0.675_M NaCl_mean_r	0.276619	1	0.385892	0.0565597	0.368602	-0.0600619	-0.0897809	-0.065228	-0.0406312	-0.141041	0.0148003	-0.0128532	0.0225937	0.00343894	-0.00669392	-0.018531	-0.0509572	0.0592701	-0.116763	-0.113958	0.0286724	0.0695171
1.5_M NaCl_mean_r	0.535226	0.642827	1	0.424458	0.866524	0.171804	-0.370702	-0.200485	0.0529431	-0.0324108	-0.0592228	0.175317	0.0839369	0.0114021	0.110891	0.148277	0.139867	-0.208225	-0.002704	0.0486712	0.406052	0.0987141
1.9_M NaCl_mean_r	0.0466052	0.0468353	0.20946	1	0.129265	0.109005	-0.191912	-0.721582	-0.311209	-0.0908918	-0.259495	-0.0276089	0.00298217	-0.000558102	0.0363114	0.0299656	0.0494441	-0.0355618	0.031226	-0.0359231	-0.0921624	0.124075
1_M NaCl_mean_r	0.729608	0.58768	0.841343	0.245255	1	0.152805	-0.308435	-0.192573	0.138515	0.508588	0.41206	0.202211	0.11303	0.0194867	0.0937798	0.160907	0.116465	-0.240905	0.00474258	-0.00670825	0.138839	-0.237462
0_nitrite_control_mean_r	0.0329926	-0.0768967	0.142591	0.15387	0.133394	1	0.656294	0.18699	0.443885	0.736472	0.0498876	0.134262	0.103385	0.0587784	0.162731	0.457483	0.519318	-0.593405	0.147936	0.272225	0.274555	-0.0674353
1_mM_nitrite_mean_r	-0.0793791	-0.0544663	-0.134215	-0.135572	-0.127186	0.319383	1	0.433944	0.314221	-0.072831	-0.163875	-0.016458	0.0280871	0.0116926	0.0171364	0.211536	0.194267	-0.0228577	0.0437044	0.121146	0.128422	0.345236
1_Percent LA_mean_r	0.00283021	-0.023386	-0.047336	-0.316828	-0.047665	0.0530181	0.251579	1	0.234307	-0.331813	0.0168442	0.0076121	0.0456753	-0.0118628	-0.00491213	0.0415883	0.0471919	-0.00402207	0.0244517	0.108515	0.214612	0.231363
3.6_pH_mean_r	-0.00579303	-0.0541881	0.0437346	-0.432791	0.12754	0.468187	0.679391	0.871625	1	0.460483	0.151132	0.122448	0.0780915	-0.0162633	0.11145	0.477522	0.494069	-0.451886	0.067928	0.323648	0.570013	0.499896
32_mg/l FLU_mean_r	0.018617	-0.0242302	-0.00340376	-0.0212376	0.0605083	0.0943897	-0.0200353	-0.145142	0.0587424	1	0.202778	0.0653354	0.00294425	0.014152	0.030826	0.0529314	0.039753	-0.136633	0.00263549	-0.00593593	-0.00528048	-0.124221
Biofilm	0.0368931	0.00210078	-0.00502474	-0.0426648	0.0403658	0.00559819	-0.0375472	0.00666653	0.0160791	0.167063	1	0.0157099	-0.00953359	0.00831185	-0.00617976	-0.00210628	-0.0123109	-0.0258116	-0.0279572	-0.0467722	-0.112489	-0.0946082
150_muM BPS_mean_r	0.216738	-0.0291345	0.239024	-0.0774188	0.315669	0.240095	-0.0603402	0.0480096	0.207602	0.858469	0.250351	1	-0.0312856	0.0138034	0.0906848	0.395794	0.32323	-0.346876	0.0950922	0.0630396	-0.0472426	-0.244278
10_mM H2O2_mean_r	0.266081	0.0918036	0.208717	0.0145524	0.313904	0.328902	0.187961	0.512486	0.235538	0.0690563	-0.270277	-0.0556572	1	-0.0665683	0.191271	0.493451	0.531916	-0.714124	0.348202	0.635354	0.647767	0.424443
15_øC_mean_r	0.204327	0.0373672	0.0742019	-0.00684162	0.146066	0.504699	0.204748	-0.35925	-0.132395	0.890856	0.636001	0.0662782	-0.17967	1	0.326761	-0.124933	0.231299	-0.114381	-0.0238188	-0.198011	-0.677809	-0.639326
20_øC_mean_r	0.143219	-0.0766971	0.791618	0.45703	0.753996	1.49778	0.324134	-0.15898	0.967394	2.06321	-0.508334	0.465207	0.536486	0.320021	1	1.66615	1.72757	-2.07086	0.713284	1.21948	1.4795	1.53333
30_øC_mean_r	0.0158601	-0.0333343	0.164605	0.0637171	0.198993	0.690485	0.506918	0.22136	0.647169	0.568504	-0.0296156	0.311885	0.201771	-0.0182044	0.209676	1	0.99477	-0.760131	0.39574	0.526415	0.242507	-0.380814
33.5_øC_mean_r	-0.0469548	-0.0614229	0.103897	0.0666795	0.0956107	0.507408	0.368161	0.159757	0.44757	0.282014	-0.109201	0.17284	0.151611	0.023323	0.180172	0.660865	1	-0.608402	0.363563	0.51371	0.237795	-0.138422
0_Ctrl_mean_r	-0.0376485	0.0628521	-0.135218	-0.0442894	-0.176362	-0.497637	-0.0395911	-0.0118961	-0.359286	-0.846524	-0.192896	-0.16267	-0.188247	-0.0111712	-0.193461	-0.554327	-0.567718	1	-0.215947	-0.41834	-0.608948	-0.335669
39.5_øC_mean_r	-0.0621025	-0.256041	-0.00357778	0.0887309	0.00710636	0.253928	0.158149	0.148026	0.110544	0.0334963	-0.427634	0.0912746	0.187871	-0.00476145	0.136767	0.513222	0.668865	-0.441998	1	0.747593	-0.0690997	-0.761531
42_øC_mean_r	-0.0668447	-0.140279	0.0344833	-0.0497667	-0.00568164	0.271023	0.237281	0.377362	0.300237	-0.042543	-0.416247	0.03403	0.192679	-0.0207622	0.122373	0.391328	0.559798	-0.458824	0.416194	1	1.05982	0.913007
47_øC_mean_r	0.00326362	0.00908269	0.0712615	-0.0337639	0.0309421	0.0665007	0.0521796	0.200098	0.122641	-0.00991175	-0.251418	-0.00664228	0.0483363	-0.0180244	0.0368825	0.034453	0.0481644	-0.158701	-0.00863884	0.218756	1	0.823391
50_øC_mean_r	-0.0053884	0.0122088	0.0104281	0.0276978	-0.028261	-0.00661003	0.0918579	0.109973	0.0598387	-0.125632	-0.112952	-0.0167443	0.0150699	-0.00807043	0.0177985	-0.0269062	-0.0165572	-0.0470601	-0.049521	0.101427	0.516089	1

## Sheet: S2_Clusters
Supercluster	Subcluster #	Increased performance	Decreased performance	Enriched species
Heat resistant Fast growers	1	Basal Growth; Acids; Azoles; Heat	none	C. glabrata
Heat resistant Fast growers	2	Basal Growth; Azoles; Heat	Echinocandins	C. albicans
Heat resistant Fast growers	3	Basal Growth; Heat	Azoles; Echinocandins	C. albicans
Osmo-Sensitives	4	Biofilm; Basal Growth	High osmotic strength; Cold; Heat	C. tropicalis
Osmo-Sensitives	5	Echinocandins	Osmotic Stress; Lactic acid; Azoles; Heat; Cold	C. dubliniensis; C. lusitaniae
Slow Growers	6	Azole; Echinocandins; Heat; Cold	Basal Growth	C. krusei; C. norvegensis
Osmo-Sensitives	7	Azoles; Echinocandins; Basal Growth	Osmotic Stress	S. cerevisiae
Slow Growers	8	none	Basal Growth; Heat; Osmotic; Acid; Azole	C. inconspicua; C. rugosa; C. pararugosa
Slow Growers	9	Echinocandins; Osmotic; Cold	Basal Growth; Heat; Acids	C. parapsilosis; C. guilliermondii; C. orthopsilosis
Slow Growers	10	Cold	Basal Growth; Heat; Acids	C. inconspicua; C. pararugosa; C. palmioleophila

## Sheet: S3_Group-parameters
Group #	Variable Name
1	15°C
2	37°C (Ctrl)
3	45°C
4	pH 4
5	5% Lactic acid
6	1M NaCl
6	1,5M NaCl
6	1,9M NaCl
7	ANI	Maximum growth
7	CAS
7	MCA
8	FLZ
8	ISA
8	ITR
8	POS
8	VOR
9	ANI	Growth rate
9	CAS
9	MCA
10	FLZ
10	ISA
10	ITR
10	POS
10	VOR
11	Biofilm

## Sheet: S4_Fitness_C.glabrata
Supplemental Table S4: Z-score growth parameters from 238 C. glabrata isolates under different conditions indicated in the column headers. FLZ = fluconazole; BPS = bathophenanthroline disulfonate; Reference = Growth at 37°C w/o any stress
Strain	NaCl_0.6M	M NaCl_0.675M	M NaCl_1M	M NaCl_1.5M	M NaCl_1.9M	LA_1Percent	H2O2_10mM	nitrite_1mM	FLU_32mg/l	BPS_150muM	nitrite_control	pH_3.6	Adhesion (OD)	15°C	20°C	30°C	33.5°C	37°C	39.5°C	42°C	47°C	50°C	cluster	Order_Dendrogramm
156	-1.52154	0.483544	-3.39052	-1.96602	-0.111986	-3.49666	0.59705	-3.49228	-0.888513	0.855447	-1.93633	-4.97318	0.0308173	-1.85101	-3.60098	0.314978	0.288928	-2.20886	0.202621	0.847356	1.41059	1.02752	4	1
78	-0.350406	-0.477053	-0.721779	-0.412842	2.01148	-4.70226	-0.05998	-0.875578	-0.662093	-0.423238	0.0711394	-5.58386	-0.0361768	0.20537	-0.0454202	0.0891047	0.336177	0.131717	0.400027	-1.26603	-2.45559	-0.618632	4	2
111	-0.035822	-0.147511	0.00442197	-0.0761876	-0.395663	-0.588703	-0.781508	0.403547	-1.35793	-1.46517	-0.0501243	-0.472087	0.203662	1.28781	-0.0738859	-0.744532	-3.82523	-0.952872	-1.04177	-2.72989	-1.92626	-0.815969	4	3
225	0.0521749	-0.623235	0.666834	0.566472	0.194002	-0.742225	-0.467771	-0.631225	-1.10455	-1.49543	-0.220179	0.208463	-0.00803929	-0.44933	-1.04565	-3.91584	-5.88199	-0.584542	-1.30272	-0.869586	-0.374882	0.269108	4	4
40	-2.41365	-2.21617	-1.80988	-1.07674	0.0594431	-1.88777	-1.40298	-2.64819	-0.409206	-0.882922	-0.703789	-3.18956	0.231799	-2.03965	-1.76721	-2.33104	-1.88549	-2.22497	-1.05753	-0.814791	-0.138743	-0.33904	4	5
110	-2.81903	-1.83445	-2.17176	-1.76749	-0.2985	-0.621537	-0.932494	-0.047237	-0.424821	-1.34061	-0.342196	-0.352309	-0.0723536	-1.73444	-1.0986	-0.711986	-0.459194	-2.14007	-0.571098	-0.28712	-1.23041	-0.627269	4	6
57	-2.71857	-2.08532	-2.05839	-1.49576	-0.22653	-0.323019	-1.59694	-0.484811	-0.794038	-1.00888	-0.491647	-0.315627	-0.0844125	-1.67032	-1.75158	-1.52924	-0.855269	-2.05299	-1.74308	-0.875481	0.644489	0.568437	4	7
170	-1.77237	-1.2693	-1.90893	-1.19089	-0.448354	-0.551325	-0.60874	-0.224102	-0.502575	-0.979606	-0.421699	-1.80031	0.239839	-0.464506	-1.55088	-2.34726	-1.67587	-1.96341	-1.82324	-1.96982	-1.03639	0.311645	4	8
73	-0.813514	-1.4972	-1.0412	-1.9083	-0.595179	-0.314281	-0.260336	-0.57566	0.955398	-0.847458	-0.408765	-0.772904	0.815988	0.0616951	-0.471074	-1.18991	-0.641063	-0.858781	-1.2301	-0.680415	0.573799	0.428896	4	9
177	-1.17864	-1.54395	-1.11309	-1.36186	-0.529621	-0.808616	-1.13971	-1.14638	0.732907	-0.723181	-0.379371	-0.946961	0.00267976	-0.364848	-1.15789	-2.15235	-2.38248	-1.28921	-1.2624	-0.498605	0.303198	0.155962	4	10
195	-1.56222	-1.59741	-1.6314	-1.12438	-0.364441	-1.3614	-0.792027	-0.447142	0.492801	-1.28196	-0.257443	-1.64268	0.259937	-1.54643	-1.17306	-1.77724	-0.976366	-1.75183	-1.15226	-0.3208	0.0409556	-0.239588	4	11
210	-1.32455	0.0654861	-0.691432	-1.17147	-0.595179	-0.534391	-0.710836	-0.160371	-0.680432	-0.223099	-0.332065	-0.333888	0.79589	-0.226966	-0.365184	-2.97262	-0.390725	-1.02163	-0.457835	-0.228633	-0.543786	-0.802869	4	12
79	-0.140318	-0.649012	-0.836165	-0.889641	-0.109064	-0.627547	-0.126158	-0.173635	-0.818024	0.033001	-0.13257	-0.808742	-0.160786	-0.259351	-0.716575	-0.935452	0.0877042	-0.653108	-0.0207858	0.0880528	-2.57893	-0.279241	4	13
203	-1.14792	0.2052	-0.876694	-1.885	-0.595179	-0.87766	-0.995494	-0.802362	1.23938	-0.510442	-0.25259	-0.649925	3.42474	0.456227	-1.40444	-1.17854	-0.546303	-0.899011	-1.0054	-1.32826	-2.02012	-0.821829	4	14
244	-0.650477	0.713355	-0.446928	-0.641227	-0.555485	-0.960456	-0.30521	0.0736115	1.05187	-0.190394	-0.394177	-0.330234	0.269316	-1.66173	-1.71697	-2.05245	-1.93175	-0.634703	-1.67266	-2.19345	-1.39865	-0.648167	4	15
132	0.0708428	-0.56296	-0.345441	-2.0534	-0.512033	-0.571172	-0.316129	-3.8514	0.991663	0.100622	-2.33852	-0.797486	1.79812	-0.438068	-0.721452	-0.136578	-0.405042	-0.899743	-1.00562	-0.755667	-0.535744	-0.752894	4	16
55	-0.627265	0.24458	-0.0504925	0.257532	-0.0214943	-1.69749	0.1413	-1.51646	0.810466	-0.332034	-0.462491	-1.28656	-0.160786	-0.687427	-0.0646448	-1.1828	-1.30776	-1.12965	-2.01786	-1.78032	-1.32119	-0.444248	4	17
162	-0.863212	-0.387259	-0.438626	0.040649	-0.41459	-0.497656	-0.4325	-1.74293	-0.0492669	-1.05244	-0.311429	-1.18972	1.5556	0.0824481	-0.399573	-1.35396	0.0519512	-1.33629	-0.769385	-0.812321	-0.55263	-0.411806	4	18
26	-0.833081	-1.17631	-0.429597	-0.290939	-0.43516	-0.850117	-0.548657	-0.971979	0.935634	-0.880246	-0.274683	-0.807848	1.75056	-1.21347	-1.41625	-0.754771	-1.66018	-0.807264	-1.03325	-0.737655	-0.811625	-0.849738	4	19
69	0.130015	0.433196	0.303359	0.475384	-0.123696	-0.930539	-0.262327	-2.99278	-0.446636	-0.95778	-0.338337	-1.18553	-0.0937917	-0.712818	-0.61813	-2.17103	-1.77149	-1.21156	-0.674591	-0.313031	-0.237154	-0.539733	4	20
197	-0.726248	-0.961808	-0.0574924	0.470076	0.029197	-2.09047	-0.219799	-1.24944	-0.612689	-0.626667	-0.394036	-1.97435	-0.138008	-0.748205	-0.735928	-0.886147	-1.84602	-1.03841	-0.365663	-0.602753	0.0293036	-0.596619	4	21
93	-0.913132	-0.758561	-0.129857	-0.0925786	-0.312673	-0.838326	-0.79862	-1.63478	0.0459981	-0.755761	-0.345852	-1.7957	-0.0964715	-0.413688	-0.768696	-1.93662	-2.21417	-1.78082	-1.52894	-1.69657	0.143532	0.313826	4	22
32	-2.50672	-2.2286	-1.8382	-2.23985	-0.543214	-0.443434	-0.633119	-0.628618	0.719998	-1.56276	-0.445213	-1.0175	-0.11657	-4.21071	-6.04744	-3.96064	-2.26273	-1.89988	-0.856153	-2.77501	-1.79615	-0.837374	2	23
11	-3.65416	-2.45538	-3.39061	-2.0893	-0.170361	-4.06698	-4.99317	-3.25075	-1.14536	-0.991956	-1.8156	-4.66787	-0.0978113	-1.49006	-3.55135	-4.23922	-4.80191	-5.03341	-5.09083	-5.03296	-3.24384	-0.849738	2	24
124	-1.40553	-0.939899	-0.64734	0.641673	0.155935	-2.09329	-1.7901	-2.87072	0.413411	-0.406295	-0.725969	-2.86267	-0.0361768	-1.02451	-0.829193	-2.40694	-1.70795	-2.58988	-3.03085	-4.05591	-3.00183	-0.849738	2	25
131	-2.364	-0.321184	-3.06464	-2.47188	-0.595179	-3.01881	-1.80324	-3.8514	-1.22326	-1.32577	-2.33852	-3.42273	-0.0964715	0.0994328	-2.54895	-2.15212	-2.58906	-2.79777	-2.81216	-2.81363	-1.01831	-0.849738	2	26
147	-0.0726719	0.118049	-0.232152	-2.47318	-0.595179	-1.85495	-1.38425	-3.8514	-1.72321	2.85917	6.007	-0.857963	1.33586	-0.951021	-0.40399	-0.902865	0.104657	-0.380277	-1.81348	-2.10715	-2.39066	-0.849738	2	27
104	0.0912522	-0.483615	-1.49508	-2.67451	-0.595179	-1.91606	-5.38736	-1.31608	-1.83163	3.36778	-0.495775	-1.8796	1.04511	-1.02448	-0.506415	0.120758	-0.215534	-0.938683	-1.74725	-2.79509	-2.7614	-0.849738	2	28
95	-1.98331	-2.73163	-1.61451	-1.89219	-0.595179	-2.84686	-5.38736	1.53903	-0.601406	0.23245	-0.829815	-1.82712	0.312192	-0.145558	-0.638467	-1.24591	-1.91667	-2.06744	-2.57594	-3.07237	-2.36282	-0.758364	2	29
158	-1.21027	-2.24991	-1.8515	-2.66703	-0.51472	-0.282678	0.405309	0.715365	-0.149393	-0.462085	0.0838845	-0.473965	0.0616345	0.0544761	0.234352	1.20826	0.759892	-0.131392	0.30363	0.578883	0.36663	-0.129221	3	30
16	-2.05948	-1.86901	-2.09306	-2.30917	-0.595179	-0.00518187	0.457185	-0.416073	1.26284	-0.604323	-0.0483166	-0.407744	-0.120589	0.505183	0.144534	-0.455855	-0.0583878	-0.023903	0.439496	0.351774	-0.427416	-0.770032	3	31
212	-1.60873	-2.6406	-2.33076	-2.81961	-0.466177	0.456999	-0.0746533	0.194759	0.22657	0.496479	0.00654248	0.38484	1.96293	0.197412	-0.184654	0.445776	-0.245826	0.317006	0.310991	-0.0327634	-1.42225	-0.849738	3	32
134	0.00641368	-1.06924	-0.171744	-2.9036	0.18543	-0.419794	-0.561519	-0.447392	0.524431	-0.355001	0.0194361	-0.40814	0.196963	-1.33659	-0.142552	0.654827	0.310057	-1.65424	-0.989539	-0.593231	0.285205	0.0402819	3	33
127	-0.495304	-1.49664	-1.21602	-1.88956	-0.580307	-1.13271	-0.31406	-0.0892185	1.74944	-0.342474	0.00998746	0.238113	0.347029	0.327164	0.376275	0.496505	-0.711823	-0.472773	-0.14744	-0.204364	-0.255068	0.0551007	3	34
141	-1.53806	-1.74511	-1.3143	-1.13664	-0.424036	-1.31968	-0.393393	0.01995	1.89961	-0.570511	0.0178846	0.233901	-0.0200982	0.809762	0.686383	-0.832127	-0.330965	-0.289698	-0.305229	-0.688968	-0.322872	-0.218282	3	35
193	-3.51605	-4.65581	-3.90112	-3.24877	-0.568941	0.230184	-0.207803	0.887638	-0.262353	0.393773	0.350364	0.219103	0.0656542	0.462866	0.0803601	-0.323175	-0.499863	0.170739	-0.537231	-0.144145	-0.189015	-0.129973	3	36
HOG	-1.86387	-4.91593	-2.43064	-2.59213	-0.595179	-2.48008	0.896255	-1.32788	-0.0671563	0.301765	-0.710937	-0.293898	-0.0991512	-0.15994	-0.0167279	0.259009	0.119715	-0.187685	0.441519	0.6916	1.08729	0.854083	3	37
237	0.00598502	0.9024	-0.455511	-0.526291	-0.171703	0.560485	0.221206	0.0053341	-0.611957	0.417109	-0.223477	-0.0288569	-0.133988	-1.03016	-0.427787	0.261619	0.0603265	0.122316	0.177265	0.032707	0.235106	0.3267	3	38
89	0.328311	0.0666891	0.131203	0.00252213	-0.365975	0.124424	0.377223	-0.241443	-0.665212	-0.627077	-0.212873	-0.0440677	1.94953	-0.483651	-0.067111	-0.292645	0.0393024	0.146252	0.0704659	0.276844	-0.491009	-0.177855	3	39
112	0.233505	0.0838691	-0.0359224	-0.206413	-0.200566	-0.538432	-0.0591037	-0.277865	-0.94368	-0.0782381	-0.292991	-0.632239	0.316212	-0.466062	-0.18562	0.00897019	-0.433424	-0.176234	-0.30978	0.362689	-0.0255701	0.0556676	3	40
190	0.50132	-0.281847	-0.233654	-0.412913	-0.496377	-0.196837	-0.0566516	0.0546069	-1.04092	0.500061	-0.0819443	-0.578532	0.0750334	0.104655	-0.0666639	-0.309539	-0.75344	-0.38255	-0.157793	0.186756	-0.0868756	-0.0190924	3	41
238	0.345563	-0.335721	-0.130503	-0.491131	-0.510711	0.766207	-0.755633	0.18034	-0.280371	-0.254432	-0.0498471	0.291892	4.49664	0.417465	0.100707	-0.566546	-1.23301	-0.140388	-0.834017	-1.06484	-0.538983	-0.40763	3	42
155	-0.42492	0.0530782	-0.969718	-1.271	-0.595179	0.238965	-0.146265	0.113231	-0.196494	-0.389655	-0.128943	0.0527931	0.154086	-0.0339303	-0.0676464	0.15552	-0.166554	-0.269666	-0.87624	-0.858954	0.118017	0.317312	3	43
21	-0.209385	-0.100004	-0.89667	-0.409108	-0.22194	0.946485	0.349958	0.318232	-1.00857	-0.516518	-0.0279695	0.474993	-0.129968	-0.0300572	0.110776	0.107143	0.0250703	-0.00133807	-0.125719	-0.581436	-0.262058	0.207002	3	44
227	-0.594377	0.601072	-0.638407	0.0354173	-0.528609	-1.07282	0.0320892	-1.1222	0.159662	0.245777	-0.430728	0.110548	-0.120589	-0.22598	-0.408252	-0.0478735	0.235611	-0.197967	0.154631	0.381526	0.0482897	-0.0540629	3	45
39	-0.658047	-0.204531	-0.338509	-0.15053	-0.553695	-1.49498	0.424058	-0.364384	-0.0094388	-0.290779	-0.343989	-0.102096	-0.0750334	-0.288794	0.0581121	0.193729	0.47321	0.136494	0.277529	0.384128	0.338776	-0.244049	3	46
2	-0.261992	0.06592	0.300328	0.754151	-0.0603358	-0.530064	0.205308	0.412619	-0.216204	-1.07511	0.0621672	0.579024	0.0361768	0.706121	0.813029	0.954387	0.574595	0.3898	0.0848928	-0.507276	-0.213439	-0.77179	3	47
231	-0.257	0.0651527	0.228595	0.25152	-0.511691	-0.813462	-0.17113	-0.464333	-1.11766	-0.0934555	-0.191934	-0.00114878	0.325591	0.326741	0.0141723	0.630587	0.157673	0.212381	0.107739	-0.330726	-0.274154	-0.416297	3	48
214	-1.13721	-0.971493	-0.773767	-0.621411	-0.140988	0.0950976	-0.358643	0.0056528	0.322548	0.416627	-0.076156	-0.0350083	0.631084	-0.200781	0.0734453	0.720789	0.525353	-0.446296	-0.386112	-0.392752	-0.337768	-0.704888	3	49
36	-1.12344	-0.74029	-0.511651	-0.0330434	-0.470591	-0.480345	-0.193996	-0.643083	0.684522	0.692373	-0.0569875	-0.409969	-0.11657	-0.735556	-0.37018	0.880602	0.571762	-0.715075	-0.669366	-0.965407	-0.847775	-0.628053	3	50
54	-0.563257	-0.0789234	-0.189349	0.105006	-0.0158991	-0.592792	-0.319258	-0.0542874	-0.102639	-0.162334	-0.119853	-0.74282	-0.0522554	-0.395495	-0.402008	0.371246	0.221016	-0.864078	-0.378553	-0.808686	-0.63241	-0.62035	3	51
88	-0.606038	-0.082724	0.0762544	0.719815	0.12618	-0.0884757	-0.29976	-0.109651	0.316214	-0.499971	-0.177467	-0.131757	-0.174185	-0.655223	0.174603	0.683359	0.891621	-0.661654	0.054896	-0.172914	-1.36435	-0.535633	3	52
248	-0.218572	-0.345063	0.127094	-0.700713	-0.327648	0.52803	-0.290586	-0.0404133	0.431531	0.332064	-0.49313	0.045959	0.219741	-0.120086	-0.297667	0.103729	0.253365	-0.322452	-0.168185	-0.131302	0.143949	-0.414203	3	53
9	-0.559203	-0.160165	-0.546068	-0.282074	-0.499129	1.05329	-0.29512	0.459584	0.569955	-0.399647	0.0142566	0.28039	-0.11121	-0.515764	-0.345902	0.699279	0.44968	-0.366686	-0.333965	-0.416063	0.114085	-0.420197	3	54
105	-0.27714	0.0565297	0.064698	0.053384	0.0720908	-0.264449	-0.628795	0.563406	-0.736944	-0.61941	0.0315358	0.437627	-0.135328	-0.59471	-0.901693	-0.188859	0.118255	-0.313191	0.00980675	-0.278332	-0.361103	-0.626868	3	55
206	0.113113	0.130992	0.167879	-0.265784	0.196073	0.504951	-0.0998464	0.441884	-0.383392	-0.0934491	0.114863	0.498404	0.44752	-1.46795	-0.70338	0.865925	0.605089	0.159542	-0.169158	-0.390952	-0.4322	-0.686966	3	56
107	-2.46554	-0.45692	-1.5376	-0.945485	-0.384022	-0.274761	-0.73672	0.634103	-0.923488	-0.436507	0.0121179	0.369433	0.250558	-0.339603	-0.328327	1.51332	2.58126	-1.37119	-0.739869	-0.0844537	-1.13531	-0.68613	3	57
159	-0.844392	-0.772758	0.19308	0.851771	0.603515	-0.856825	-0.70771	0.752301	-0.357165	-0.202125	0.0469719	-0.0210137	0.0468958	-0.199014	0.244186	0.82178	1.14385	-1.25561	-1.23811	-0.385974	0.4533	0.522301	3	58
188	-0.945197	-0.508884	-0.802829	-0.0528509	-0.383966	-0.28848	-0.646017	-0.487032	0.237588	-0.107525	-0.243124	-0.872533	0.289414	-0.361404	-0.0672422	0.208693	-0.0669496	-1.30415	-0.707264	-0.680512	0.871843	0.821011	3	59
135	-0.427749	-0.387138	-0.324906	-0.537007	-0.128358	-0.662562	-0.541242	-0.141249	-0.586473	-0.199659	-0.0230928	-0.263022	-0.0120589	-0.184048	-0.355686	0.0197387	-0.100254	-0.931733	-1.09689	-0.0650912	0.774175	-0.149856	3	60
44	-0.895027	-0.805401	-0.445414	-0.207689	0.339722	-0.0979775	-0.589355	-0.349402	-0.363649	-0.12391	-0.249303	-0.0148524	-0.0388566	-0.904485	-0.473584	0.511141	-0.146621	-1.36941	-1.21332	-0.00291857	0.554522	0.474358	3	61
71	-1.19831	-0.857835	-0.884412	-0.351012	-0.1377	0.196576	-0.188371	-0.086226	-0.44395	-0.276613	-0.272471	0.0260443	0.155426	-0.345389	-0.0985916	-0.0152364	0.331859	-1.12393	-0.709367	0.234816	0.199544	0.38634	3	62
106	-1.19115	-1.18174	-0.687677	-0.233558	0.104922	0.313858	-0.344391	0.0542024	-0.826307	-0.540425	0.113828	0.420904	0.0549351	-0.225885	0.274923	0.758538	0.845442	-1.28986	-0.775524	0.0180121	-0.13223	-0.516744	3	63
62	-1.34373	-1.09339	-1.32256	-1.12719	-0.555519	-0.0804353	-0.0783603	0.397248	-0.380976	-0.520992	-0.230887	-0.347115	0.0174185	-0.149925	-0.15314	0.612999	0.545782	-0.447022	-0.108686	-0.0222967	0.435153	0.333156	3	64
WT	1.15713	-4.91984	0.470589	0.548867	0.0446118	0.442506	0.712384	0.653076	-1.02163	0.339154	0.129801	0.838306	0.045556	0.886528	0.930152	0.269123	0.962532	-0.0893347	0.845208	0.943536	1.26529	0.736403	3	65
121	-0.349956	-0.278162	-0.626239	0	-0.381269	0.624617	0.119482	1.06393	-1.46927	-0.187392	0.229396	0.367055	0.11389	-0.60334	-0.432975	0.523831	0.572577	0.147207	0.205298	0.324326	0.260662	-0.0482866	3	66
126	0.469836	0.376614	-0.399832	0.208787	-0.18101	0.767812	0.232265	0.654034	-0.7258	-0.683058	0.150094	0.588258	0.0643143	-0.0688347	-0.236109	0.0212512	0.851006	0.758996	0.64303	0.697491	0.129329	-0.247359	3	67
171	0.161403	0.291213	0.0839409	0.344515	-0.0717782	0.416835	0.0381795	0.937058	-1.11084	0.392332	0.15528	0.105331	0.257257	0.126883	0.0104429	0.0776396	1.25088	0.0452682	-0.0223702	0.382357	0.640709	-0.168019	3	68
220	-0.517446	-0.25391	-0.542337	-0.648333	-0.342948	0.697622	0.209457	0.530804	-0.607261	0.243512	0.0775487	0.785766	-0.0133988	0.590988	0.701259	0.59438	0.590994	0.580565	0.71625	0.176662	0.469455	-0.238126	3	69
90	-0.560349	-0.349128	-0.773898	0.00904023	-0.178184	0.746261	0.255162	0.410033	-0.341952	-0.013395	0.0460109	0.339623	-0.129968	0.365066	0.614213	0.766426	0.744891	0.232008	0.276027	0.419585	-0.356201	0.130429	3	70
92	-0.276274	0.218836	-0.225562	-0.0975759	-0.284219	0.629658	0.334635	0.772572	-0.414799	-0.571501	0.0772101	0.496611	-0.00535953	0.793432	1.01722	0.0610852	0.369674	0.53387	0.206064	0.267148	0.133876	0.283733	3	71
150	0.0737348	0.224641	-0.33316	-0.110916	-0.0662585	0.628704	0.489686	1.02052	-0.299832	-0.423625	0.0932318	0.0614618	0.00669941	0.463615	0.0617466	0.572403	0.231565	0.116465	0.226905	-0.0292292	0.356483	-0.0376248	3	72
17	0.243106	0.372248	-0.125435	0.122389	-0.104615	0.447884	0.334491	0.647242	-0.555738	-0.0428569	-0.00387349	0.0827532	-0.0522554	0.378904	0.443883	0.261879	0.161656	0.448562	0.420791	-0.0773803	-0.113686	0.0868687	3	73
75	-0.0629518	0.305299	0.0278048	-0.0141585	-0.302922	0.340582	0.273612	0.3079	0.00757759	-0.0438338	-0.0545124	0.0127663	4.92406	0.330484	0.116097	0.391142	0.198512	-0.196462	0.149869	-0.0738047	0.0771599	0.103352	3	74
20	-0.0921013	0.0194487	-0.129378	-0.202243	-0.0349853	1.37553	0.478537	0.42376	-0.563916	-0.246902	0.113693	0.898264	-0.0549351	0.552413	0.321106	0.435567	0.463681	0.159865	-0.202042	0.121487	0.100795	-0.528527	3	75
5	0.478906	0.702957	0.0557574	-0.179444	-0.195145	0.907509	0.825846	0.936533	-0.63925	-0.439695	0.176955	0.646667	-0.0415363	0.536964	0.7063	0.202471	0.52923	1.19775	0.107164	0.000466716	-0.810218	-0.495911	3	76
60	-0.935152	-0.324038	-1.04004	-0.618185	-0.302343	0.684621	0.216409	0.469649	-0.474349	-0.293723	-0.21026	0.335982	-0.0870923	-0.471867	-0.187934	0.0564449	-0.0109352	-0.227055	-0.255595	0.161347	0.928465	0.642213	3	77
85	-0.484174	-0.120235	-0.969178	-0.58047	-0.238855	1.00692	0.265617	0.578776	-0.907158	-0.0759002	-0.0827732	0.471396	-0.121929	-0.1392	0.324095	0.351879	0.319646	0.0885615	-0.0648445	0.647121	1.25619	0.917803	3	78
137	-0.91223	-0.212575	-1.36248	-0.812423	-0.232713	0.359177	-0.349756	0.342446	-0.24057	0.442959	-0.0018222	0.189627	-0.0442161	-0.00662577	0.0980001	0.299134	0.417252	0.101669	-0.00568704	0.0362422	1.21294	0.581228	3	79
165	-0.867047	-0.756109	-1.39185	-0.908594	-0.302709	0.494402	-0.28604	0.768143	-0.149951	-0.0715435	0.147956	0.462494	-0.0602947	0.0137376	-0.0130705	-0.382165	0.34172	0.230322	0.00528001	0.59641	1.40211	0.827814	3	80
163	-0.00812924	-0.193659	-0.584244	-0.68336	-0.3183	0.569273	0.270325	0.129394	1.59304	0.425115	-0.0160176	0.208443	-0.0937917	0.819301	1.074	0.437909	0.0671758	0.760159	0.135945	0.213635	1.27802	0.762805	3	81
233	-0.720152	0.888022	-0.803554	-0.51968	-0.132806	0.112596	0.323876	0.162333	0.74274	0.165041	-0.0789229	0.296226	0.0911119	0.040346	0.497398	0.476278	1.44933	0.267171	-0.161612	0.420382	0.981643	0.763859	3	82
189	-0.0991479	0.348118	-0.144475	0.0785225	0.216595	0.0296152	-0.354845	0.506466	0.520153	0.367065	0.122097	0.163608	-0.129968	0.319905	0.0898987	0.946617	0.413262	-0.0287239	-0.135206	0.199808	0.972242	0.171704	3	83
187	-0.502905	0.00826304	-0.571796	-0.241545	0.035879	-0.0342175	-0.303758	0.0494958	-0.170457	0.00330885	-0.00763669	-0.258623	-0.0884322	-0.0465929	0.281061	0.0760811	0.371108	0.0548271	-0.00228747	0.188227	0.77024	0.449897	3	84
94	-0.301068	-0.0856302	-0.718603	-0.353236	-0.502947	0.384055	0.239665	-0.0387773	0.14219	0.171625	-0.168067	0.0984727	-0.0254577	0.344963	0.0651154	0.335545	0.244704	0.463284	0.325839	0.466616	0.427231	0.089859	3	85
86	-0.318024	0.319746	0.163928	0.683343	0.537221	0.10329	0.0899716	-0.0757775	-0.683431	-0.101331	-0.193589	-0.0552332	-0.056275	-5.70209	0.108377	0.217684	0.0577075	-0.0652158	-0.324024	-0.0217186	0.882657	0.553662	3	86
99	-1.22118	-0.690813	-0.0703266	0.556434	-0.172409	-0.873718	-0.253112	-0.00682026	-0.983755	-0.150949	-0.159006	0.15229	-0.0294774	-5.70209	0.251945	1.43167	0.673585	-1.30487	-0.328525	0.18409	-0.313418	-0.203348	3	87
152	-0.279986	-0.034434	-0.865571	-0.380711	-0.317705	0.209591	-0.122983	-0.623839	-0.72296	0.169571	-0.224162	-0.374728	-0.11121	-2.60114	-2.0552	-1.84839	-0.506867	-0.353697	-0.267641	-0.202405	1.13999	0.915004	3	88
191	-0.644897	-0.83041	-1.39911	-0.836974	-0.484331	-0.104301	-0.368773	0.406321	-0.508954	-0.0405198	-0.100471	-0.252394	-0.105851	-1.36023	-1.92312	-1.46783	-0.653315	-0.00913472	-0.225603	0.282274	0.660877	0.297511	3	89
149	-0.911891	-0.608402	-0.049821	0.715284	0.526618	-0.779918	-0.946972	-0.681863	-0.521401	-0.288235	-0.384233	-1.25267	-0.138008	-0.951387	-0.651926	-0.185479	-0.0542488	-1.49709	-0.635582	0.0832726	0.920983	0.416165	3	90
198	-0.794063	-0.781666	-0.117929	0.0744541	-0.280698	-0.80169	-0.682821	-0.343068	-0.0468544	-0.313112	-0.146513	-1.21955	0.138008	-1.27533	-0.643772	-0.797238	-0.298142	-1.79236	-1.04787	-0.513575	0.438091	-0.0834227	3	91
143	-0.638403	-0.758887	-0.836434	-0.436468	-0.569738	0.140465	-0.576859	-0.693758	-0.658731	-1.00917	-0.30652	-0.0984748	-0.0589548	-0.697852	-0.562949	-1.2607	-0.530834	-0.554785	0.0153087	0.603149	0.79171	0.462758	3	92
31	-1.35935	-1.40914	-1.16816	-0.596947	0.0232913	-0.751466	-0.596819	-0.485649	0.218744	-0.736946	-0.441906	-0.491642	0.464939	-1.35653	-0.915309	-0.770996	0.479147	-0.922195	-0.0955404	0.0675664	0.768298	0.0276486	3	93
217	-0.79226	0.634224	-0.51544	-1.44108	-0.316061	0.116792	0.186368	0.539212	1.23567	-1.08931	-0.128532	0.803694	-0.0750334	-1.05953	-0.687064	-1.22239	-0.748633	-0.220026	-0.509701	0.591203	0.554406	0.269184	3	94
37	-0.942506	-0.711509	-1.0381	-1.05834	-0.277574	0.0534034	0.0131851	0.000666733	0.895668	-1.6447	-0.191674	-0.311461	-0.0308173	-0.733403	-0.626813	-1.19854	-0.147904	-0.0840554	-0.323759	0.0877848	-0.507488	-0.305293	3	95
49	-0.317575	-0.147952	-0.733208	-0.151445	0.45553	0.2953	0.163507	0.832823	-0.112546	-0.32053	-0.0103871	-0.230093	-0.00937917	0.166521	-0.0668697	-0.860299	-1.02246	-0.184437	0.368364	0.386316	0.622965	0.515099	3	96
181	-0.455475	-0.191392	-0.267722	-0.182216	0.021583	0.251852	-0.240021	0.591382	-0.040379	-1.22605	0.00613542	-0.170909	0.00669941	0.164571	-0.514776	-0.532585	-0.297434	-0.17512	-0.200195	0.265642	0.85304	0.508893	3	97
224	0.0489662	0.0600429	-0.00785948	0.181958	-0.290244	0.301217	-0.150699	0.0703656	-0.105266	-1.25955	-0.178296	-0.213396	-0.033497	-0.686587	-0.0969049	-0.329419	0.181845	-0.0702386	-0.3538	-0.0989092	0.497112	0.388585	3	98
118	-0.0173794	-0.198568	-0.211187	-0.564058	0.0193804	-1.30706	-0.279157	0.428959	0.576764	-0.3232	0.108949	0.564457	0.781151	-0.188057	-0.0783925	-1.33107	0.155295	-0.0480958	0.101592	0.097622	0.854765	0.0704136	3	99
120	-0.613603	-0.303967	-0.195796	-0.0895054	0.420162	-0.643128	-0.581244	0.48482	0.818681	-0.175533	0.0836769	-0.215081	0.0308173	-0.442626	-0.30751	-0.563987	0.299924	-0.605252	-0.971098	-0.160992	0.624073	-0.283147	3	100
133	-0.346317	-0.287214	0.0113475	0.277497	0.413994	-1.06258	-0.426295	0.153724	0.916191	-0.0871457	-0.110416	-0.664726	1.30906	0.473282	0.0845329	-0.424608	-0.487021	-0.935775	-1.23127	-0.707258	0.446222	0.43606	3	101
174	0.672915	0.524292	0.233404	0.206491	-0.0722369	0.429426	0.62062	0.640824	1.1327	-0.283227	0.163707	-0.0812688	0.521214	-1.1986	-2.14077	-1.2208	-0.0647853	0.320712	0.353844	0.350577	0.452423	-0.161051	3	102
209	0.556983	0.970787	0.623148	0.21951	-0.019239	-0.277219	0.325974	-0.885449	0.475287	-0.286224	-0.265503	0.54424	3.32626	-2.5281	-1.7757	0.387758	0.0904081	-0.0669296	-0.261247	-0.615224	-0.00155413	-0.341772	3	103
245	-0.0402851	0.40165	0.246653	-0.22447	-0.475473	-0.578557	-0.0599482	-0.809132	0.0982433	1.37292	-0.461358	-0.42221	4.47922	-0.435278	-1.16584	-2.3549	-1.75695	-0.199248	-0.569147	-1.16348	0.0779981	0.237675	3	104
142	0.114886	-0.0638893	-0.128666	-0.12228	-0.473782	0.0379931	-0.157098	0.0414227	1.53345	-1.00669	-0.158809	-0.640771	0.198302	0.271122	-0.158958	-0.583798	-0.602704	-0.262145	-0.565067	-1.14314	-0.57989	0.207508	3	105
168	0.514795	-0.726717	0.0459157	-0.245325	-0.531902	0.931848	0.118983	0.10758	1.52703	-0.282014	0.00257334	0.118573	0.45422	-1.02272	-0.393268	-1.1563	-0.384165	-0.213284	-1.24059	-0.69385	0.442273	0.507618	3	106
160	0.462745	0.148871	0.374893	-0.720696	-0.349593	-1.76189	0.0465001	0.443567	1.32756	-0.291406	0.0322505	-0.174841	0.10853	-0.468976	-0.66689	-0.245863	-1.05311	-0.415735	-1.79383	-0.533365	-0.547442	-0.807317	3	107
169	0.031007	-0.011937	1.1962	0.936059	0.282496	-1.11222	-0.629096	-0.209285	1.01501	-0.253629	0.000279598	0.102472	0.259937	-0.759333	-0.633412	-1.02782	-1.17005	-0.847943	-1.19847	-0.917049	-0.0598289	0.273148	3	108
205	1.37247	0.828901	0.448744	0.00944435	-0.244147	1.11143	0.6125	0.648278	0.354455	0.880315	0.104377	0.671651	0.0924518	0.167664	0.383255	1.05869	0.607354	0.817609	1.02574	0.556153	-0.250934	-0.510328	1	109
201	0.639068	0.889349	0.269575	0.0201818	-0.385481	0.252068	0.387477	0.416537	0.148183	1.02533	-0.123837	0.222839	0.148727	0.231018	0.351191	0.860285	0.41382	0.649495	0.96576	0.197224	-0.455473	-0.59938	1	110
232	1.04853	0.823003	0.33676	0.0992276	-0.577283	-0.0301421	0.520941	0.651514	-0.253294	0.441206	-0.0914241	0.161252	0.11523	0.154026	-0.0630285	0.714207	0.519844	0.793901	1.53535	0.689497	-0.752796	-0.744968	1	111
221	1.02317	0.692059	0.381858	-0.368264	-0.595179	1.13576	0.629663	0.46729	-1.20999	1.61512	-0.0950343	0.808235	-0.00133988	0.634068	0.675432	0.832589	0.491468	1.04619	1.12377	0.661393	-0.455377	-0.361555	1	112
211	1.50445	0.290179	1.02711	0.680576	0.0474068	1.0272	0.751734	0.170361	-0.693797	0.723171	0.0765175	0.882568	0.0200982	0.91475	0.541315	0.526408	0.622307	0.839813	1.0823	0.992112	0.117809	0.215688	1	113
228	1.40334	0.988863	1.20986	0.848279	-0.0713216	0.695724	0.503236	0.367503	-1.36106	1.03071	0.0321934	0.601024	0.0616345	0.852174	0.885995	0.615829	0.531831	1.1616	0.957169	0.38291	-0.0633282	0.0238274	1	114
242	1.23078	0.864429	1.05528	0.524773	-0.128533	0.922431	0.580136	0.423111	-0.731544	0.521481	0.0278944	0.414511	0.640463	0.878507	0.751541	0.696275	0.624062	0.898838	1.34093	0.793393	-0.416599	-0.652312	1	115
4	0.697208	0.742759	0.304078	0.17932	-0.333604	0.748029	0.697572	0.770508	-1.16113	-0.0465197	0.112248	0.590257	-0.0656542	1.85311	-1.92717	0.740843	0.79682	1.02458	1.24877	0.956717	0.217036	-0.849738	1	116
108	0.427615	0.453996	0.615516	0.396042	0.214583	1.0526	0.552298	1.13846	-1.9557	0.725574	0.85648	0.916064	0.589548	0.677083	0.673666	0.717969	0.222943	0.855187	0.208896	-0.0599164	-0.068526	-0.513133	1	117
219	1.28028	-0.527806	0.591077	-0.0784472	0.394702	0.651203	0.586278	0.267707	-1.6746	0.0138526	0.0739641	1.00625	-0.135328	-0.247301	0.0227388	0.661216	0.147977	0.688468	0.637219	0.294927	-0.704559	-0.592628	1	118
28	0.756255	0.958896	0.924269	0.849027	0.0278757	0.451115	0.690524	0.417134	-1.12966	-0.626063	0.133442	0.328514	0.0107191	0.997607	1.13117	0.914591	1.01038	0.452771	1.0752	0.988769	-0.265583	-0.594484	1	119
8	1.15807	1.2515	0.130303	0.322381	0.1499	1.34655	0.937701	0.540709	-1.28425	-0.338305	0.178794	0.908932	0.0107191	0.897263	0.451352	0.848729	0.940796	1.25401	1.39443	0.980604	0.247497	-0.696191	1	120
10	0.712077	0.463985	0.161142	-0.152777	-0.348569	1.11268	0.752319	0.455603	-0.809707	0.0155643	0.149709	0.864105	-0.0870923	0.332805	0.257465	0.658171	0.69094	1.13437	1.03701	0.804701	0.113802	-0.597714	1	121
102	0.841542	0.570647	0.332811	0.320453	-0.254164	0.883051	0.557043	0.902498	-0.782618	0.157192	0.629784	0.637295	0.00401964	0.415627	0.383467	0.583792	0.532311	0.888269	1.1319	0.660566	-0.217509	-0.439096	1	122
204	0.758782	0.483837	0.0753908	-0.0603036	-0.238383	0.934914	0.466366	0.766989	-0.433036	0.0605456	0.221313	0.572212	-0.0723536	0.118607	0.407942	0.686095	0.114854	1.00255	0.949341	0.739202	-0.520911	-0.694949	1	123
109	0.553705	0.619927	0.249552	-0.160696	0.0832237	0.370007	0.442399	0.785127	-0.853909	-0.757398	0.199762	0.110055	0.238499	0.0359124	0.0836955	1.04977	1.22334	0.163284	0.624951	0.587077	0.2802	-0.556921	1	124
12	0.742975	0.84036	0.496824	0.271045	-0.317354	0.610528	0.661635	0.514439	-0.595147	-0.335479	0.127627	0.586517	0.0643143	0.0875224	0.16604	1.41825	0.815776	0.690877	0.635858	0.486125	-0.210661	-0.77759	1	125
215	1.35732	1.1133	1.24225	1.03985	-0.366489	0.671293	0.789549	0.660205	0.453672	0.75372	0.0734155	0.502671	-0.0361768	0.790126	0.432561	0.862213	0.949035	1.12984	1.79665	0.508053	-2.09358	-0.840947	1	126
230	1.4459	1.0741	1.64107	0.559306	-0.549599	0.728995	0.618799	0.619686	-0.0962376	1.97531	-0.0989244	0.694206	0.289414	0.629794	0.593886	0.539046	0.0561137	0.998821	0.967054	0.304265	-2.29601	-0.849738	1	127
19	0.790115	0.963415	1.13043	1.21802	-0.104845	0.534272	0.547472	0.707136	-0.00218919	0.780057	0.0588002	0.934153	-0.0978113	0.584216	0.850148	-2.00832	-0.293417	1.36407	1.16105	0.897399	-0.110585	-0.698721	1	128
250	1.16983	1.03623	1.05278	1.2992	0.395354	0.53224	0.279032	0.00382165	-0.153165	-0.0554015	-0.0481422	0.359201	-0.00133988	0.456241	0.360711	0.296306	1.01455	0.558545	1.17782	0.935874	-0.703011	-0.734924	1	129
136	1.03995	0.917391	1.04697	0.960677	0.389657	0.7628	0.557271	0.878774	-0.666873	-0.247969	0.0626254	0.157449	-0.121929	0.71757	0.201029	0.570899	0.230693	0.548641	0.5305	0.524247	0.386931	-0.100016	1	130
186	1.42021	1.08581	1.47039	1.45601	0.327079	0.487084	0.444446	0.131754	-1.02031	-0.825099	-0.056132	-0.0804888	0.0803929	0.159714	0.308414	0.209032	-0.0800663	0.533878	0.690392	0.8239	-0.0782075	-0.491534	1	131
6	1.31849	1.6041	1.6821	1.67371	-0.375583	0.448665	0.956452	0.839124	0.281491	-0.922424	0.205316	1.2771	0.202322	0.421133	0.802336	0.69519	0.398004	1.24458	1.11219	0.0255233	-0.772062	-0.507556	1	132
239	1.55081	1.18608	1.63504	0.773071	-0.399404	1.06014	0.458587	0.535067	0.361629	0.619374	-0.220911	0.71584	-0.00937917	0.538004	0.687237	0.282065	-0.276536	0.466213	0.710485	0.0489633	-0.977201	0.126473	1	133
63	0.868206	1.34051	0.438134	0.24525	-0.595179	0.646556	0.799193	0.153283	-0.0360393	-0.144284	0.2026	0.703617	-0.144707	0.767488	1.2475	-0.261227	0.110748	1.31369	1.51049	0.697923	-1.11335	-0.407204	1	134
81	-0.202081	1.7047	-0.658927	-0.294942	0.019932	0.897541	0.838285	0.875287	-1.60699	-1.07382	0.0868562	0.164818	-0.0643143	0.768511	0.755846	0.288829	0.266193	0.838336	0.591595	0.973368	1.53668	1.02094	1	135
65	-0.202389	0.36485	-0.0292443	0.133047	0.0344974	0.245718	0.367588	0.370607	-1.55925	-0.450014	0.0864568	0.320469	0.617685	0.147299	0.367121	0.368471	0.401721	0.287197	0.614911	0.534962	0.596541	0.458121	1	136
68	-0.0651844	0.309973	-0.0286181	0.284597	0.218998	0.40472	0.570973	0.460175	-1.25791	-0.122279	0.0572282	0.152242	-0.0535953	0.713831	0.866963	0.145326	0.377518	0.426062	0.605442	0.355136	1.07209	0.75817	1	137
70	0.155372	0.361826	0.176464	0.31863	0.177301	0.845302	0.440447	0.4143	-1.34409	-0.0186703	-0.0515337	0.622026	-0.0187583	0.68003	0.626143	0.00892258	0.416828	0.47197	0.358451	0.457669	1.10092	0.71311	1	138
145	0.441743	0.403647	0.326786	0.0679765	-0.0062613	0.54547	0.314277	0.889905	-1.17576	0.238402	0.13366	0.226548	0.202322	0.596561	0.114595	-0.184857	-0.257871	0.709685	0.467642	0.749554	1.31818	0.635626	1	139
128	0.318212	0.279629	-0.0829617	-0.0934753	-0.302987	0.700544	0.167121	0.303515	-0.915953	-0.0719332	0.131854	0.420134	-0.0830726	0.405289	0.289578	0.244879	0.0960474	0.753365	0.0265896	0.454747	0.722393	0.216128	1	140
176	0.225234	0.350605	-0.127313	-0.0290649	-0.296116	0.914214	0.448565	0.450551	-0.851671	0.178615	-0.0321475	0.462397	0.00133988	0.380209	0.446171	0.058514	-0.243951	0.414773	0.0308697	0.374021	1.07957	0.908783	1	141
184	1.26194	1.11179	1.18579	0.910742	0.367946	-0.222366	0.621596	0.849757	-1.21934	-0.65286	0.183431	-0.00198767	0.144707	0.421291	0.456159	-0.0228127	-0.0658014	0.506314	0.164388	0.508209	0.833358	0.988888	1	142
34	0.93432	0.895167	0.453299	0.00268951	0.187775	0.118382	0.606144	0.464299	-1.711	-0.382339	-0.0452318	0.610438	-0.11389	0.286081	0.269212	0.206599	-0.0919863	0.507419	0.431795	0.70898	1.21819	0.438567	1	143
43	0.761422	1.00897	0.36859	0.161148	-0.125553	0.0818731	0.963921	0.675543	-0.959446	-0.759071	-0.0867164	-0.145791	-0.0535953	-0.026205	0.0360214	-0.210485	0.185428	0.468739	0.542356	0.88509	1.18894	0.27225	1	144
167	0.435102	0.3884	0.496328	0.287603	-0.262183	0.583229	-0.0220125	0.316147	-1.53193	-0.0663947	0.144141	0.40653	0.00535953	0.212338	-0.0116449	-0.296431	-0.268112	0.145739	-0.247144	0.0751174	0.685357	0.543738	1	145
74	0.094963	0.73072	-0.14543	-0.0216307	0.254987	0.11151	0.2169	0.298812	-1.32575	-0.0991111	-0.167711	0.0108127	-0.0442161	0.252714	-0.160448	-0.725788	-0.733601	0.100311	-0.322025	0.355491	1.03313	0.596151	1	146
148	0.233527	-0.218449	0.362497	0.79527	0.65509	0.354747	-0.0756206	0.451427	-1.09939	-0.737474	0.137609	-0.133425	0.0361768	-0.0445178	0.156926	0.476133	0.277054	-0.290239	-0.262337	0.167441	0.703818	0.682313	1	147
56	0.12923	0.520367	0.247621	0.746749	-0.192152	0.312312	0.143038	0.454266	-1.17313	-0.586776	0.0351971	-0.254452	1.17106	-0.754736	-0.276534	0.109051	-0.107288	-0.575684	-0.599845	-0.180914	0.55291	0.52341	1	148
164	0.713118	0.742911	0.0370784	0.100769	-0.0339387	1.22788	0.571429	0.31721	-0.687652	0.402229	0.179868	0.759784	-0.0321572	0.634274	0.376998	0.157036	0.0803724	0.761038	0.556011	0.816237	1.35065	1.0611	1	149
180	1.33496	1.20673	0.198211	0.232068	0.121798	1.54765	0.736596	0.603477	-0.75792	-0.389153	0.00993167	0.622659	-0.0763732	0.546715	0.382423	-0.00798964	0.0483677	0.771021	0.360861	0.741805	1.54851	0.960682	1	150
114	0.753293	0.892388	0.595432	0.613468	0.0738383	1.21167	0.549362	0.908833	-0.0951317	0.154573	0.214709	0.827852	0.178204	0.542903	0.623792	0.621871	0.434079	0.909854	0.835282	0.606516	0.806271	0.315431	1	151
166	1.09664	0.764879	0.184049	0.422834	-0.0949254	0.584827	0.543643	0.841212	-0.403177	-0.48372	0.155975	0.567792	-0.045556	0.861247	0.774191	0.348921	0.500985	0.737166	0.908623	0.903882	0.829857	0.606634	1	152
192	0.68015	0.703319	0.2388	0.0589788	-0.303069	1.52974	0.659017	0.783113	-0.0461597	1.13905	0.123859	0.576714	-0.131308	0.95378	0.834454	0.369394	0.233146	0.971569	0.506555	0.795265	0.806565	0.187158	1	153
30	0.716227	0.678412	0.556485	-0.0389322	-0.144098	1.00692	1.02792	0.605526	-0.783744	0.55653	0.1321	0.378796	-0.0656542	0.764134	0.819812	0.477772	0.426547	0.812075	0.94574	0.283029	1.38922	0.148705	1	154
29	0.357769	0.909658	0.516986	0.743226	0.14881	0.306948	0.540878	0.442566	-0.232847	-0.411257	-0.0321565	0.140045	-0.0361768	0.22034	0.35597	0.257954	0.37799	0.391723	0.556688	1.78524	0.714804	-0.0489992	1	155
97	0.387531	0.399095	0.679578	0.828273	0.0309062	0.550161	0.522147	0.139079	-0.706587	-0.560369	-0.00163357	0.195121	0.0174185	0.498517	0.77015	0.40855	0.310652	0.490572	0.432194	0.722105	1.16496	0.756683	1	156
35	0.622608	0.923853	0.524875	0.797618	0.614115	0.686139	0.691255	0.257221	-0.782011	-0.12085	0.00692454	0.520123	0.00535953	0.471229	0.799205	0.55412	0.503928	0.853953	0.768034	0.986158	1.32752	0.500294	1	157
48	0.29624	0.748303	0.29863	0.56261	0.543654	0.665965	0.59014	0.338007	-0.198175	-0.643688	0.0198525	0.26912	-0.00937917	0.346069	0.628609	0.476642	0.348501	0.61541	0.650416	0.931592	1.12521	0.60125	1	158
82	0.921413	-0.15629	1.05406	0.390575	0.545208	0.877288	0.574941	-0.134316	-1.19269	0.399854	-0.0584431	0.452647	1.77668	0.543512	0.329117	0.34353	0.353621	1.00486	1.14155	1.05761	1.04151	0.613865	1	159
161	0.536665	0.259806	0.48342	0.782391	0.425937	0.39485	0.418742	0.206348	-0.942527	0.740802	0.139504	0.383906	-0.0991512	0.46419	0.299333	0.482301	0.058856	0.750978	0.448102	0.633128	1.22216	0.47733	1	160
185	0.562747	0.669004	0.459766	0.551519	0.209105	0.843661	0.469934	0.693735	-0.918508	0.307995	0.250052	0.831125	-0.0991512	0.409588	0.434102	0.578234	0.250793	0.619639	0.124142	0.472315	1.22676	0.488284	1	161
53	-0.163563	0.0144759	0.340542	0.693069	-0.103589	0.329142	0.443925	0.518235	-0.693408	-0.534522	0.152531	0.32475	0.0308173	0.481066	1.21238	0.480869	0.213397	0.472715	0.939451	0.800983	0.42176	-0.122274	1	162
76	-0.0392042	0.18158	0.534606	0.439427	-0.203204	0.108131	0.244251	-0.0682698	-0.44606	-0.242685	-0.036871	0.0355974	-0.10853	0.353114	1.08285	0.48581	0.436844	0.489766	0.691355	0.6259	0.296807	0.000274026	1	163
33	0.316276	0.621187	0.620717	0.846694	0.601377	0.95993	0.473132	0.385214	-0.393568	-0.23168	0.161232	0.588093	-0.140688	1.23138	1.19125	0.1528	-0.00561487	0.909073	0.560231	0.445586	0.241081	-0.194646	1	164
80	0.162553	0.442661	0.0612383	0.427025	0.336345	0.0719169	0.860991	0.536472	-1.14458	0.00121673	0.131202	0.151311	-0.0669941	1.05631	1.30628	0.468815	0.611621	1.007	0.926748	0.581951	0.517783	0.201102	1	165
45	0.488658	1.0316	0.763098	0.88068	0.131676	0.249148	0.481589	0.383565	-0.499069	0.03508	-0.071628	0.536744	-0.0428762	0.895396	0.760983	0.682095	0.537588	0.461419	0.590131	0.766318	0.334474	0.205215	1	166
96	0.269969	0.580547	0.558426	0.778092	0.107738	0.409968	0.49528	0.247582	-0.725535	-0.13229	0.0811351	0.280636	-0.11657	0.995145	1.42941	0.337218	0.518737	0.726665	0.425447	0.744414	0.627563	0.313125	1	167
178	0.378753	0.0886257	-0.430167	-0.415032	-0.516558	0.975628	0.481259	0.67191	-0.0642115	0.0675451	0.240834	0.763486	-0.00669941	0.881447	0.893387	0.342192	0.296184	0.745086	0.879252	0.950765	0.874242	0.496711	1	168
50	0.176649	0.59839	0.0130511	-0.0342054	0.00900433	0.654126	0.616425	1.00751	-0.87919	-0.332205	0.137191	0.372237	-0.0750334	0.783398	1.16911	0.467923	0.599484	0.920681	0.77955	1.06482	0.403028	0.141045	1	169
83	0.478762	0.440094	-0.375767	-0.0825317	-0.0226482	1.26408	0.696166	0.575264	-0.549047	-0.552816	-0.0723727	0.858197	0.00669941	0.94723	1.00134	0.726982	0.784274	0.60716	0.757358	0.87107	0.45745	0.371642	1	170
15	0.0471749	0.404671	0.117152	-0.143901	-0.0862872	0.788503	0.549277	0.547022	0.298851	-0.396555	0.484084	0.372333	-0.0495756	0.256103	0.76347	0.502224	0.513585	0.878683	0.949861	1.2072	0.539565	-0.423013	1	171
196	0.0150391	0.0388143	0.0790313	0.173084	-0.0427923	1.0449	0.615311	0.623833	0.438337	0.132556	0.244853	0.445797	-0.121929	0.928003	0.590277	0.892501	0.161774	0.555224	0.52263	0.174391	0.513258	-0.635107	1	172
100	1.24186	1.13399	1.19298	1.22545	-0.234066	0.614147	0.358183	0.125158	-0.811135	1.299	0.249181	0.752537	-0.103171	-0.115621	0.0631125	0.567458	0.339359	0.910651	0.141726	-0.0181455	-0.507194	1.17565	1	173
117	0.999937	0.382117	1.48342	2.14366	0.20014	0.428029	-0.0347854	-0.985109	-0.550653	0.636208	0.0418591	0.347247	-0.103171	0.0663244	-0.487782	0.142946	0.350775	-0.117949	-0.441204	-0.553901	-0.0462876	-0.822076	1	174
243	0.361149	-0.767569	1.21563	1.2928	-0.35568	-0.0525992	-0.0850524	0.257053	-0.849512	0.50322	-0.0601291	0.484972	7.01696	-0.539449	-0.0121819	-0.0305466	-0.0832004	-0.246529	-0.89069	-0.349072	0.188312	0.454711	1	175
234	1.08753	-0.0105252	0.563475	-0.133206	-0.405924	0.695727	0.800806	0.748389	-0.311184	0.828107	-0.210451	0.531456	-0.0643143	0.020415	-0.275626	0.312911	0.0713633	0.583125	0.160685	0.794032	1.14909	0.807073	1	176
125	0.753274	0.241105	0.502874	0.338628	-0.244765	1.16093	0.41588	0.571359	0.480079	0.277358	0.124631	0.616863	-0.129968	-0.741832	-0.376142	0.191769	-0.030898	0.695824	0.024098	0.818091	0.857754	0.558191	1	177
58	0.223877	0.279954	0.216991	0.222829	-0.16651	0.929409	0.44313	0.334388	0.45315	0.0137623	-0.14013	0.606926	-0.0857524	-0.369306	-0.086723	0.519524	0.316203	0.444905	0.278025	0.243415	0.15545	0.160391	1	178
153	0.812111	0.662188	0.974059	0.512287	-0.595179	0.296613	-0.182864	0.427312	0.610722	-0.362357	-0.0994737	-0.161852	0.755693	0.991453	0.502205	-0.685927	-0.741606	-0.0768961	-0.419277	-0.351418	0.285626	0.0981831	1	179
139	0.704962	0.444639	0.805846	1.35831	-0.241418	-0.592647	0.212323	-0.0103608	0.0956774	-0.838495	-0.022482	0.18922	2.00714	0.328322	-0.00614084	0.014036	-0.0410359	0.188949	0.0849194	-0.0303662	0.236739	-0.070205	1	180
18	0.781622	1.03167	0.600539	0.526461	-0.293927	-0.247633	0.716453	0.00590909	0.293723	-0.685584	-0.122663	0.0539117	3.01607	-0.182037	-0.368233	0.050927	0.118097	0.310381	0.193642	-0.166985	0.372285	-0.370458	1	181
61	0.139221	0.785597	0.389924	0.626734	0.610086	0.107536	0.22491	-0.215268	-0.224598	-0.295712	-0.255635	-0.0634091	0.0576149	0.164654	0.367677	0.500631	0.434937	0.0434155	0.00723033	0.192635	1.11242	0.835413	1	182
154	0.805312	0.755916	0.776851	0.862666	-0.336785	0.363883	0.309905	-0.24196	0.0215267	0.125902	0.00634619	0.296206	0.838766	0.754131	0.322098	0.298446	-0.00513456	0.229054	0.490795	0.550495	0.279995	0.380835	1	183
23	0.613567	0.647054	0.705602	0.87548	0.463608	0.679308	0.431923	0.109359	0.456137	-0.237004	-0.00141176	0.315265	-0.033497	0.299258	0.429077	0.464111	0.43363	0.509699	0.27837	0.165023	0.719608	-0.603462	1	184
46	0.419811	1.01043	0.983109	1.12662	0.774182	0.267835	0.602856	0.0210842	0.2594	0.0376068	-0.0232668	0.383393	-0.11121	0.577565	0.666371	0.00995868	0.0894001	0.69952	0.2782	0.510495	0.988631	0.396462	1	185
157	0.345174	0.123707	0.482955	0.185916	0.344113	0.260233	0.00955597	0.266733	1.25122	0.407393	0.124821	-0.0435193	3.54667	0.0928095	-0.21587	-0.212503	-0.25116	-0.209191	-0.395234	-0.155562	0.984984	0.757547	1	186
59	0.0966834	0.314128	0.847231	1.20608	0.52612	0.878254	0.303553	0.28651	1.10821	-0.501088	0.0230401	0.658925	-0.0924518	0.135873	0.380626	-0.455351	0.199105	0.35184	0.305773	0.530541	0.935042	0.55059	1	187
183	1.06536	0.875246	1.58202	1.23426	0.750818	0.550332	0.497249	0.480604	2.53751	-0.597835	0.299666	0.630697	1.78874	1.26436	1.01513	0.288073	-0.163214	0.994562	0.589757	0.779025	0.665684	-0.250877	1	188
216	1.59307	0.483231	1.79059	1.50919	0.731349	1.0736	0.909394	0.67743	1.83681	0.127639	0.331589	1.11301	0.0830726	0.886484	0.979017	0.529037	-0.332084	1.25569	1.03953	1.03744	0.798813	0.181814	1	189
113	0.851703	1.07504	1.63597	1.7103	-0.135146	0.938914	0.896722	0.31947	0.354864	-0.531871	0.0667376	1.07525	-0.151407	0.420791	0.468536	0.419792	0.394097	0.979077	0.705739	1.45601	1.01522	0.0747316	1	190
129	1.00601	0.790569	1.00145	1.04825	-0.464722	0.868841	0.531937	0.0559752	0.172905	-0.69736	-0.044241	0.704413	0.191603	0.0976804	-0.0597084	0.187944	0.111091	0.538709	0.317318	0.731216	1.31021	0.434721	1	191
22	0.804113	0.997861	0.375275	0.431137	0.087385	1.22828	0.85528	0.380678	1.77925	-0.76742	0.0588744	0.694805	-0.10853	0.381019	0.617782	0.546114	0.41948	0.821395	0.822381	1.02897	1.29337	0.124102	1	192
222	1.00942	0.912911	1.38506	0.845194	0.0275583	0.101216	0.260526	0.473504	1.22726	0.534692	0.130013	0.646038	1.77534	0.611299	0.355038	0.543571	0.411214	0.942325	0.946258	0.372587	0.502933	-0.113193	1	193
52	0.686694	0.588409	0.740874	0.67717	-0.0687628	0.767033	0.703018	0.547444	0.703997	-0.25847	-0.0454103	0.293098	-0.105851	0.606829	0.820101	0.521676	0.482951	0.813292	0.880949	0.963752	-0.160401	-0.134102	1	194
87	0.357268	0.65995	0.931722	1.30002	0.507393	0.747935	0.412226	0.739202	1.33426	-0.166825	-0.0202289	0.146221	0.056275	0.6975	0.564905	0.473924	0.430098	0.0177751	1.14165	0.520425	0.460553	0.582236	1	195
7	0.614616	0.892933	1.35739	1.29241	0.123247	-0.410085	0.110982	0.0924891	0.781186	0.503514	0.457908	0.567262	-0.129968	0.0807709	0.171724	0.4827	0.370681	-0.130657	-0.143484	-0.262023	0.00981756	-0.562567	1	196
138	0.902261	1.06593	1.39016	1.98268	-0.332217	-1.37909	0.0608481	0.0371684	1.12953	0.445736	0.0829358	0.572811	-0.0388566	0.217009	0.0741213	0.158823	-0.237243	0.334421	-0.0562194	-0.0188025	0.751352	0.642395	1	197
218	0.537463	1.30903	0.988649	1.11779	-0.164546	-1.28608	0.27509	0.280326	1.71027	0.788457	-0.00430274	0.970817	0.068334	0.390951	0.670783	0.505288	0.799798	0.501917	0.30214	0.458478	0.749261	0.373092	1	198
173	0.847895	0.889351	1.10056	1.5046	0.422432	0.731342	0.677913	0.876812	-0.00375179	2.06618	0.317992	0.75134	0.348369	0.632006	0.454757	0.420598	-0.185575	1.15052	0.774606	0.964649	1.41887	0.259612	1	199
151	1.06347	1.07197	0.877601	1.13119	0.355624	-0.484678	0.267815	0.156365	1.34151	0.453442	0.125091	0.198054	0.0160786	0.721178	0.925199	0.296836	0.25096	0.981061	0.594766	1.73126	1.51094	0.869847	1	200
84	0.156227	0.966074	0.827259	0.80167	0.338148	-0.67495	0.590334	0.123838	0.851953	0.620838	0.0956412	1.01193	0.107191	1.41898	1.52021	0.362906	0.405787	0.711127	0.610768	0.681001	0.963375	0.530978	1	201
64	0.971416	0.307615	0.576766	0.830557	0.217283	0.304683	0.80079	-3.8514	-0.494371	-0.469241	-2.33852	0.601772	-0.140688	0.292431	0.197689	0.206987	0.0025767	0.884854	0.527487	0.86778	-0.26172	-0.170906	1	202
77	1.00392	0.864295	1.02142	1.28481	0.107618	0.901065	0.871041	-3.8514	0.994414	0.0715172	-2.33852	0.544513	0.0187583	0.793864	1.25888	0.305596	0.513274	0.99107	1.04946	0.865662	0.37696	-0.0677739	1	203
41	0.521437	0.589443	1.26517	2.18806	0.550604	-0.55963	-0.00272107	-2.27851	-0.211789	0.108568	-0.0251151	-0.647397	0.318892	0.368392	-0.0882616	0.366706	0.0106965	-0.425823	-0.191548	-0.686747	-2.05973	-0.825443	1	204
42	0.572287	0.745035	1.20659	1.89952	0.633756	-0.606151	0.208532	-2.93189	-0.685944	-0.287756	-0.0140044	-0.671039	-0.11255	-0.246369	-0.16247	-0.488828	-0.620201	-0.324694	-0.386961	-1.35412	0.107134	-0.849738	1	205
47	0.219084	0.34518	0.755394	1.28581	0.355326	-0.11217	0.373495	-3.29304	0.576856	0.444534	-0.268942	0.413558	0.158106	-0.315501	0.191107	0.451748	0.36023	-0.03287	-1.1646	-0.314281	0.571561	0.329377	1	206
98	0.231469	0.261318	0.800392	1.00834	-0.0208178	-0.115491	-0.101582	-1.2159	0.504505	0.0260566	-0.0563239	-0.204004	-0.0308173	-0.258483	0.365863	1.20233	1.06065	-0.341448	-0.11583	0.0831722	0.515678	-0.657771	1	207
101	0.859769	0.616009	0.976469	0.990856	-0.547296	-0.173057	-5.38736	0.293378	0.615568	1.75999	0.216147	0.781167	-0.168825	0.218854	0.164919	0.641263	0.2451	0.732164	-0.0513365	-0.710056	-0.303815	-0.621623	1	208
3	0.497597	0.434731	0.758541	0.898134	-0.449216	0.0678252	-5.38736	0.353603	1.5366	0.609021	0.58044	0.244401	-0.167485	0.415387	0.596521	0.650086	0.34013	0.420626	0.00785296	-0.404077	-0.763169	1.37535	1	209
172	0.376946	0.452737	0.240339	0.246197	-0.132166	-1.15844	0.123111	0.934213	2.95487	-0.221884	0.24504	0.0207178	-0.0361768	0.32702	0.569516	0.756879	0.279767	0.0611441	-0.0547629	-0.00311242	1.04726	0.593928	1	210
175	-0.0735437	-0.462234	-0.446693	-0.226949	-0.171112	-1.03452	-0.242174	-0.00719543	1.4468	-0.112507	-0.0492575	0.0202889	-0.140688	0.796369	0.871104	0.307558	-0.168297	0.24531	-0.353195	-1.30647	0.577989	0.277841	1	211
179	0.542683	0.26531	0.556638	0.382243	0.00654403	-1.25919	-0.283736	0.494567	1.74015	0.00048861	0.189404	0.675277	0.0308173	0.816598	0.536985	0.182679	-0.0382736	-0.0844161	-0.0168209	-0.53952	0.0381988	0.43352	1	212
122	-0.195448	-0.200719	0.428083	0	0.0484032	-2.80813	0.410938	-0.313866	0	0.0629077	-0.24512	-0.293891	-0.150067	0.344348	0.373191	0.841628	0.617046	0.770023	0.802732	0.535484	0.861296	0.0067628	1	213
146	-0.630917	-0.239536	-0.565638	-1.38211	-0.321584	-1.36484	0.110969	0.975392	3.20675	-0.41566	0.221872	0.268174	-0.10853	1.06333	0.977154	0.932713	0.781844	0.0442498	0.423221	0.463592	0.385892	0.0132321	1	214
182	0.654604	0.282846	0.469275	0.463412	0.247607	0.767777	0.393076	1.21719	2.69509	1.05397	0.23098	0.191419	2.73068	0.59787	0.410079	0.410945	0.0426162	0.218519	0.286545	0.341063	-0.249636	-0.760955	1	215
199	1.54254	0.384019	1.35859	0.447445	-0.238743	0.90255	0.624858	0.61719	2.99896	1.39092	0.228576	1.11134	-0.168825	0.562841	0.576664	0.605947	0.781567	0.861744	0.34365	0.859149	1.18602	-0.727602	1	216
200	0.914234	-0.988578	0.825101	-0.89989	-0.411996	0.812264	0.79334	0.434355	0.855957	0.0808276	0.0655232	1.18985	-0.105851	0.667371	0.686763	0.698101	-0.0216853	0.534193	0.559794	-0.307784	-1.0264	-0.390506	1	217
247	0.546821	-0.800197	0.163745	-1.16842	-0.236093	0.43515	-0.0348866	0.167281	1.91352	0.464843	-0.0666401	0.363834	0.534613	0.958156	0.721556	0.680234	0.272054	0.62281	0.785069	0.708269	-0.204188	-0.388701	1	218
226	0.517902	-0.384887	0.58157	-0.377835	-0.38435	0.588366	0.426918	0.333568	1.18822	0.635254	-0.100252	0.419872	0.590888	0.502055	0.17791	0.0117358	-0.0279231	0.307143	0.275232	0.520203	0.392952	0.226492	1	219
24	0.426965	0.127422	0.225514	0.125672	-0.417686	0.803949	0.723931	0.416034	1.66496	0.0277323	0.156732	0.203249	0.156766	0.870585	0.351932	0.378096	0.393268	0.842057	0.83585	0.678607	-0.215018	-0.659136	1	220
194	0.461974	-0.362061	0.342541	0.414573	-0.0831465	0.0281366	-0.286313	0.885593	1.57556	1.36198	0.0518159	-0.318712	-0.0200982	-0.381672	0.0660986	0.749883	0.918686	0.06338	2.32981	-2.15812	-0.351513	-0.389388	1	221
116	0.25425	0.073644	0.495623	1.13728	-0.480456	-0.0542827	-0.0253185	0.658984	1.86319	0.358836	0.262512	0.959371	0.0267976	0.273679	0.552864	0.524273	0.136586	0.224264	-0.371296	-0.478627	-0.251121	-0.104678	1	222
208	0.149655	-0.46156	0.796033	1.00655	0.0624255	0.242915	0.0228066	0.119346	1.72481	0.196493	0.0390283	0.351782	0.23046	-0.246093	-0.0547547	0.152095	-0.258181	-0.056742	-0.206879	-0.317442	0.124015	-0.173793	1	223
241	0.641016	0.08128	0.702336	0.495923	0.167139	0.464461	-0.514709	0.175531	0.975121	0.810875	0.0517125	0.168924	0.233139	0.120993	0.0146523	0.431789	-0.00433004	-0.0765422	-0.116846	-0.296018	-0.57058	-0.585549	1	224
72	-0.0416686	0.660163	-0.20664	0.220573	0.341633	0.651242	0.359828	0.312964	0.728893	-0.00824553	0.033198	0.502663	-0.0200982	0.286714	0.368249	0.273002	0.0113465	0.168757	0.138419	0.0329375	-0.459771	-0.640314	1	225
236	1.39066	-0.583021	1.72484	1.59348	0.0742176	0.666684	0.479694	0.51649	1.08168	1.29617	-0.0541379	0.240666	-0.0669941	0.745633	0.847406	0.4581	0.22859	1.03635	0.624431	0.440881	-1.10922	-0.761386	1	226
246	0.815805	-0.543921	1.43581	1.33425	-0.313725	0.211563	0.196997	-0.835163	0.717856	1.77532	-0.285407	0.120516	-0.0120589	-0.0162389	-0.182142	-0.0516965	-0.0905728	-0.117225	0.394638	-0.285632	-0.586148	-0.190771	1	227
1	0.741346	0.229059	0.325407	0.153486	-0.437519	0.383272	0.54617	0.24103	-0.0960743	0.236705	-0.00738519	0.451099	-0.0415363	-0.396973	0.0586727	0.267313	0.441628	1.03452	-0.169821	-0.144499	-2.7026	-0.794743	1	228
25	0.014723	0.216379	0.416222	0.694721	0.314393	0.398323	0.323768	0.642	-0.0377494	0.0268024	0.046485	0.0774064	-0.0857524	0.102704	0.376788	0.142592	-0.0199286	0.58704	0.730442	0.384067	-1.41872	-0.291028	1	229
67	0.472915	0.175953	0.404242	0.360811	-0.298835	0.183191	0.443972	0.342659	0.951791	0.417738	0.0428359	-0.537009	0.0107191	-0.0707358	0.270547	0.395992	0.197552	0.1824	0.669794	0.286622	-1.2219	-0.62686	1	230
123	0.214329	0.0297852	-0.0271505	-0.389652	-0.502452	0.774438	0.500929	0.560608	0.0444856	0.336251	0.151744	0.236819	0.00669941	0.263017	-0.0628414	0.517196	0.134822	0.463789	0.506138	0.0650764	-1.25675	-0.744901	1	231
14	0.435173	-0.246401	0.15067	-0.169123	-0.317463	0.755519	0.949408	0.411841	-0.0184605	-0.346031	0.0512681	0.485492	1.45511	-0.416314	0.507793	-0.103058	0.465509	0.837429	0.486297	0.74651	-0.779894	-0.297614	1	232
13	1.14429	1.22976	1.08477	0.974524	0.231849	-0.158895	0.796766	-1.30907	1.40168	0.0241177	0.0593228	0.0955732	3.55605	0.5782	0.912916	0.509739	0.681092	1.08784	0.878311	1.15178	-1.21101	-0.358846	1	233
27	0.136333	-0.297828	0.470556	0.245454	-0.30289	-1.10655	0.77156	0.18693	-0.240039	0.00862732	0.21316	-0.163955	-0.155426	0.923164	1.23682	0.575184	0.825036	0.572663	1.13404	1.30456	-1.23568	-0.354125	1	234
91	0.389149	0.852694	0.767349	1.12194	-0.104802	-1.17766	-0.201484	0.286297	0.646136	0.107109	0.0127081	0.24207	-0.0616345	0.843771	0.90107	0.780742	0.640613	-0.0823553	0.646544	0.498822	-1.23062	-0.643309	1	235
119	0.799355	0.54301	0.507914	-0.987439	-0.595179	-0.30379	0.612644	1.08841	1.74846	0.501163	0.170498	0.293858	0.0978113	1.28735	0.630123	0.320784	3.59938	1.02207	1.09004	0.610723	-2.2114	-0.621876	1	236
207	-0.0488114	-0.58778	-0.440321	-1.1577	-0.580197	-0.223859	-0.0128888	0.446899	1.76638	0.0617039	0.0910978	-0.330886	5.72665	1.5537	-0.658968	0.560199	0.0711821	-0.265244	-0.360336	-0.505814	-2.83631	-0.826399	1	237
249	-0.408773	0.278011	0.365088	0.220834	0.107634	-0.028279	-0.585573	-0.581202	1.34539	-0.305817	-0.118731	0.494367	2.66904	0.773412	0.651812	0.524749	-0.0420053	-0.266733	0.238205	-1.25363	-2.3674	-0.167188	1	238

## Sheet: S5_Fitness_Candida_species
Supplemental Table S5: Total set of isolates included in the final phenotypic analysis. AUC = Area under the (Dose-Response) curve.
Name Strain	Species	15°C	Ctrl (37°C)	45°C	pH 4	5% lactic acid	1M NaCl	1.5M NaCl	1.9M NaCl	Anidulafungin	Caspofungin	Micafungin	Fluconazole	Isavuconazole	Itraconazole	Posaconazole	Voriconazole	Anidulafungin	Caspofungin	Micafungin	Fluconazole	Isavuconazole	Itraconazole	Posaconazole	Voriconazole	Adhesion	cluster
		Growth rate µ [h-1]								AUC_Carrying capacity [AU]								AUC_Growth rate µ [h-1]
100B	C. albicans	NA	0.803343	NA	0.939992	NA	NA	NA	NA	0	0.51	0.43	2.52	1.87	2.97	2.09	1.96	0	0.46	1.31	8.05	6.62	8.01	7.17	5.38	0.00949	2
100G	C. albicans	0.108427	0.908952	0.655416	0.978052	0.228844	0.487905	0.333911	0	0.36	0.4	0.84	0.61	0.17	2.25	1.63	0.32	0.56	0.45	1.34	1.06	0.33	3.13	3.33	1.19	0.00233	8
100S	C. albicans	NA	0.679136	NA	NA	NA	NA	NA	NA	0.35	0.98	0.25	0	0	1.71	0.22	0	0.47	0.45	0.42	0	0	2.32	0.5	0	0.001	3
101B	C. albicans	NA	0.841681	NA	0.937197	NA	NA	NA	NA	0.37	1.38	0.63	2.54	1.96	2.98	2.17	2.24	1.54	2.88	1.44	5.99	6.58	7.66	6.5	5.84	0.00949	3
101S	C. albicans	NA	0.792149	NA	NA	NA	NA	NA	NA	0.48	0.4	0	0.77	0	1.91	0.54	0	0.41	0.43	0	1.57	0	3.16	1.41	0	0.00133	3
102B	C. albicans	NA	0.811822	NA	0.957938	NA	NA	NA	NA	0	1.66	0.41	1.24	1.81	1.2	0.97	1.42	0	1.07	0.29	6.56	8.08	5.62	4.53	7.46	0.00783	2
102G	C. albicans	NA	0.768462	NA	NA	NA	NA	NA	NA	6.26	3.67	6.2	1.09	0	2.63	1.34	0	7.24	4.33	3.38	1.19	0	2.47	0.84	0	-0.00113	5
102I	C. albicans	0.142506	0.861054	0.82529	1.02531	0.340333	0.558797	0.260403	0.16196	0	0.46	0	5.94	5.57	6.23	4.89	3.03	0	0.39	0	7.64	8.17	7.29	6.87	3.94	NA	3
102S	C. albicans	NA	0.732167	NA	NA	NA	NA	NA	NA	0	0	0.13	0.8	0.34	1.76	1.26	0.51	0	0	0.21	2.62	1.07	2.63	1.91	2.6	0.00533	2
103B	C. albicans	NA	0.872963	NA	0.917457	NA	NA	NA	NA	4.21	3.26	1.42	3.43	3.62	6.36	4.02	1.58	4.45	3.49	3.78	5.25	5.46	9.97	5.44	7.38	0.00949	5
103I	C. albicans	0.139629	0.773552	0.850812	1.03069	0.37903	0.470626	0.369535	0.232106	0	0	0.03	0.05	0	1.17	0.11	0.08	0	0	0.71	0.45	0	3.8	0.6	1.59	NA	2
103S	C. albicans	NA	0.767104	NA	NA	NA	NA	NA	NA	0.38	0.26	0.25	0	0	1.22	1.15	0	0.49	0.51	0.45	0	0	1.69	0.68	0	0.00233	9
104B	C. albicans	NA	0.77077	NA	0.961818	NA	NA	NA	NA	0	0.48	0	0.1	0	1.22	0.33	0	0	0.31	0	0.24	0	3.08	0.88	0	0.01316	3
104G	C. albicans	0.130295	0.824701	0.784503	1.00675	0.325888	0.461882	0.380399	0.0343862	0.44	0	0.97	0.19	0.38	3.12	0.25	2.53	1.48	0	2.3	0.45	1.29	5.6	0.81	7.76	0.00166	2
104I	C. albicans	0	0.236337	0.13086	0.874312	0	0.811942	0	0.451873	6.62	3.66	6.33	0.2	0	1.63	0.21	0	6.41	3.82	5.87	0.39	0	2.2	0.52	0	NA	4
104S	C. albicans	NA	0.790845	NA	NA	NA	NA	NA	NA	7	6.18	5.26	3.25	2.71	4.13	2.77	1.47	7.06	8.65	5.96	3.61	3.13	4.97	3.36	1.94	0.06086	3
1066C	C. albicans	0.139515	0.687841	0.460118	1.06157	0	0	0	0	5.42	7.05	5.23	0.23	1.06	1.945	1.365	0.155	5.215	6.42	4.61	0.42	1.88	3.04	2.06	0.42	0.079915	3
106B	C. albicans	NA	0.845272	NA	0.94856	NA	NA	NA	NA	1.97	1.52	0.78	0.68	0.73	3.52	0.92	1.02	1.75	2	1.27	4.88	5.09	6.83	3.7	5.55	0.00549	3
106G	C. albicans	0.137643	0.783411	0.735036	0.99687	0.345185	0.436136	0.367983	0.1731	0.35	0.36	0.51	1.07	0.79	1.31	0.58	0	0.5	0.43	1.14	0.93	0.9	2.95	1.68	0	0.00333	3
106S	C. albicans	NA	0.860143	NA	NA	NA	NA	NA	NA	0.65	0.42	1.31	0	0	0.69	0.32	0	1.48	1.24	3.09	0	0	1.72	0.79	0	0.006	9
107B	C. albicans	NA	0.831865	NA	0.909696	NA	NA	NA	NA	0.09	0.95	0.71	1.11	1.2	3.1	1.41	1.2	0	1.44	1.5	5.89	7.75	10.18	4.7	7.17	0.00816	5
107G	C. albicans	0	0.771895	0.778412	0.92244	0.176319	0.443929	0	0.000142697	1.57	1.59	1.09	0.64	0	0.83	0.16	0	4.12	1.68	1.57	0.3	0	1.84	0.65	0	0.01766	9
107I	C. albicans	0.123574	0.768701	1.02184	1.06061	0.356147	0.535278	0.354227	0.207959	0	0	0	0.12	0.14	2.32	0.24	0	0	0	0	0.41	0.38	3.05	0.19	0	NA	5
107S	C. albicans	NA	0.717865	NA	NA	NA	NA	NA	NA	0	0.25	0.28	0.8	1.23	2.69	1.59	2.88	0	0.19	0.7	2.41	3.74	5.49	4.62	2.87	0.002	1
1080C	C. albicans	0.130705	0.890245	0.870129	0.861053	0.273087	0.488196	0.365238	0.0440604	0.35	1.57	0.1	1.07	0.76	1.82	1.02	0.64	0.33	1.59	0.46	4.38	2.16	6.13	3.59	3.39	0.00683	8
1083C	C. albicans	0.151384	0.682711	0.652685	0.975235	0.125764	0.362027	0.0931217	0.0488913	1.7	1.29	0.53	3.15	1.11	4.2	2.08	1.08	2.44	1.56	0.65	3.13	1.36	5.26	2.27	1.42	0.01083	3
108I	C. albicans	0.139144	0.743467	0.865441	1.01496	0.261288	0.421124	0.439731	0.146247	0.21	1.47	0.27	0.18	0.06	1	0.44	0	1.26	1.48	0.29	1.09	0.42	4.38	1.69	0	NA	6
108S	C. albicans	NA	0.792587	NA	NA	NA	NA	NA	NA	0.41	0.16	0	0	0	0.68	0.11	0	1.41	0.46	0	0	0	1.22	0.48	0	0.00566	5
1090C	C. albicans	0.123658	0.771445	0.720663	0.895889	0.342772	0.382348	0.282311	0	0	0.47	0.2	0.82	0.73	2.48	0.62	1.68	0	0.45	0.45	2.1	2.16	5.12	1.35	4.81	0.0135	5
1097C	C. albicans	0.145654	0.645315	1.03134	1.06473	0.408838	0.510879	0.41708	0.238159	1.43	1.82	1.24	1.37	1.28	2.92	1.8	1.7	3.25	3.14	2.34	4	3.48	5.69	4.59	4.41	0.00849	9
109G	C. albicans	0	0.796436	1.21304	1.01224	0.353416	0.478382	0.358397	0.241081	0.47	1.25	1.02	0.3	0.2	2.81	0.97	0.15	0.51	1.39	1.36	0.79	0.4	3.2	1.74	0.51	0.002	2
109I	C. albicans	0.149659	0.674061	1.15058	1.08274	0.4207	0.559415	0.515872	0.285042	0.35	1.04	0.29	0.32	0.3	1.42	0.33	0.16	1.92	1.7	0.87	2.15	2.27	7.68	1.37	1.43	NA	8
109S	C. albicans	NA	0.771291	NA	NA	NA	NA	NA	NA	0.92	0.87	0.67	1.03	1.32	1.77	0.7	0.11	1.65	1.65	1.18	1.02	0.56	2.88	1.99	0.33	-0.001	3
10B	C. albicans	NA	0.634525	NA	0.989092	NA	NA	NA	NA	0	1.39	0.83	3.32	3.35	3.78	3.09	2.8	0	1.26	1.03	8.01	7.67	9.39	8.85	7.15	0.00683	9
10D	C. albicans	0.0748234	0.780826	0.993179	1.04584	0.345828	0.394463	0.301288	0	6.3	6.84	5.48	2.08	1.33	3.05	2.04	2.34	8.33	9.05	7.58	10	6.79	12.9	8.2	12.33	0.00433	5
10G	C. albicans	NA	0.802142	NA	NA	NA	NA	NA	NA	0	1.44	0.18	0.8	0	1.35	1.45	0.43	0	0.56	0.62	1.18	0	2.55	2.22	1.58	0.00166	3
10L	C. albicans	NA	0.710822	NA	NA	NA	NA	NA	NA	0.84	0.46	0.7	0.32	0.18	0.85	0.35	1.57	2.55	0.47	1.28	0.98	0.25	2.78	1.24	3.41	0.001	9
110B	C. albicans	NA	0.793577	NA	0.988663	NA	NA	NA	NA	0	0.66	0.08	1.43	0.08	0.96	1.89	0.07	0	1.63	0.52	1.33	0.33	2.25	2.03	0.32	0.00816	2
110I	C. albicans	0.136369	0.774386	0.908126	1.03572	0.349503	0.678716	0.481672	0.103209	0.49	0.42	0.21	0.09	0.18	1.33	0.56	0	1.64	0.48	0.39	0.43	0.85	2.57	1.73	0	NA	3
110S	C. albicans	NA	0.758908	NA	NA	NA	NA	NA	NA	1.19	0.64	0.79	0.38	0.59	1.19	1.16	0	2.41	1.26	1.23	0.49	0.61	1.92	2.54	0	0.001	3
111B	C. albicans	NA	0.789958	NA	0.977265	NA	NA	NA	NA	0.51	1.99	1.95	0.99	1	1.6	1.4	1.18	0.91	1.55	1.37	3.41	4.34	5.8	5.2	4.94	0.01116	3
111S	C. albicans	NA	0.769653	NA	NA	NA	NA	NA	NA	0.75	0.68	0.31	0.17	0.48	4.83	1.18	0.15	1.38	0.69	0.35	0.4	1.26	3.17	2.26	0.47	-0.00233	2
112B	C. albicans	NA	0.689815	NA	1.09241	NA	NA	NA	NA	0.38	1.87	0.42	2.17	1.77	2.74	2.1	1.79	1.75	0.9	1.16	10.13	10.49	12.63	8.52	8.9	0.00516	3
112G	C. albicans	0	0.993299	0.744604	0.989034	0.795464	0	0.355123	0.203164	1.12	0.79	0.71	0	0.81	0.86	0.49	0	2.64	1.67	1.72	0	0.72	1.91	1.22	0	0.01466	3
112I	C. albicans	0.145452	0.704144	0.875801	1.04032	0.390606	0.424151	0.513798	0.19177	0.6	0.63	0.28	0.08	0.09	0.71	0.39	0	2.44	1.24	0.34	0.44	0.49	2.06	1.03	0	NA	1
113B	C. albicans	NA	0.821018	NA	0.958691	NA	NA	NA	NA	0	1.79	0.47	1.94	2.1	2.16	1.68	1.84	0	3.01	0.27	11.95	9.01	13.11	11.84	9.84	0.00649	9
113G	C. albicans	0	0.791212	0.72595	1.00277	0.358781	0.490992	0.291532	0.0820323	0.44	0.57	0.49	0.73	0.48	1.65	0.53	0.53	0.7	0.7	0.68	1.74	0.72	3.17	2.07	3.04	0.00066	9
113I	C. albicans	0.129242	0.767599	0.984159	1.03884	0.380003	0.484306	0.344273	0	0.44	0	0.56	0	0	1.11	0.26	0	1.7	0	1.27	0	0	2.08	0.76	0	NA	5
113S	C. albicans	NA	0.862935	NA	NA	NA	NA	NA	NA	0	0	0	1.58	3.45	4.15	5.22	9.93	0	1.37	0	1.13	2.9	3.11	3.32	6.56	0.00033	6
114B	C. albicans	NA	0.691459	NA	0.739818	NA	NA	NA	NA	0.16	1.36	0.95	2.67	2.1	3.15	2.83	2.27	0.48	1.27	1.29	6.66	6.1	9.37	6.48	6.82	0.00416	3
114G	C. albicans	0	0.934854	0	0	0	0	0	0	0.86	0.75	1.17	0.88	1.08	2.12	1.33	0.55	2.22	1.43	1.27	1.62	2.78	4.84	3.81	3.23	0.00166	6
114S	C. albicans	NA	0.821987	NA	NA	NA	NA	NA	NA	0.53	0	0	0	0.85	0	0.72	0	0.47	0	0	0	0.61	0	0.29	0	-0.001	3
115I	C. albicans	0.138708	0.725899	1.09942	1.09256	0.372902	0.512258	0.48636	0.246613	0	0	0	0.1	0	0.92	0.11	0	0	0	0	0.66	0	2.53	0.44	0	NA	3
116B	C. albicans	NA	0.676716	NA	1.20692	NA	NA	NA	NA	0	0.48	0.11	0.9	1.24	2.01	1.39	1.02	0	0.44	0.39	1.58	2.11	5.38	3.47	4.97	0.00683	9
116G	C. albicans	0.117358	0.858337	0.813932	0.964423	0.35481	0.558857	0.299006	0.148534	0.63	0.56	0.79	0.05	0.18	0.87	0.32	0.29	1.57	1.33	1.33	0.41	1.18	2.31	1.84	2.87	0.00133	2
118B	C. albicans	NA	0.750126	NA	1.04421	NA	NA	NA	NA	0.43	1.84	1.89	2.3	2.13	2.49	2.21	1.82	0.34	1.42	1.41	5.51	5.81	6.92	5.62	6.2	0.01216	9
118G	C. albicans	0.129472	0.799374	0.750427	0.956666	0.359905	0.435264	0.349921	0.166679	2.31	1.37	0.86	0.11	0.42	1.36	1.18	0.11	3.72	3.16	1.15	0.42	1.08	2.45	2.22	0.4	0	9
119B	C. albicans	NA	0.74414	NA	1.10246	NA	NA	NA	NA	0	1.06	0.35	1.06	0.73	2.53	1.37	1.56	0	1.04	0.79	1.64	1.23	5.41	2.11	4.31	0.0025	5
119G	C. albicans	0.126365	0.850578	0.686123	0.981936	0.306657	0.342759	0.392925	0.140416	1.26	1.1	1.85	0.17	0.13	1.66	0.45	0	2.6	1.42	1.62	0.25	0.26	2.97	1.41	0	0.00433	3
11D	C. albicans	0.0648566	0.804009	0.596122	0.960324	0	0.412242	0.398533	0	5.74	5.3	4.27	0	0	0.93	1.87	0	8.66	8.06	8.62	0	0	3.1	6.04	0	0.01966	3
11R	C. albicans	0.135705	0.764849	0.867495	0.968027	0.32025	0.531188	0.367856	0.242775	0	1.88	0.25	3.23	2.92	3.65	3.28	3.13	0	2.2	1.08	10.88	9.68	7.65	10.8	8.43	0.00333	6
121B	C. albicans	NA	0.773002	NA	0.94891	NA	NA	NA	NA	0.27	1.6	2.7	1.82	1.79	2.44	2.26	1.62	0.24	1.5	1.51	7.26	6.73	8.02	8.61	6.1	0.00549	3
121G	C. albicans	0.111798	0.886643	0.610921	1.0176	0.401012	0.43327	0.376489	0.188359	0.61	0.46	0.4	0.25	0.15	0.85	0.38	0.06	2.73	1.16	1.28	1.44	0.82	2.65	1.92	0.54	0.005	2
122B	C. albicans	NA	0.833632	NA	0.925226	NA	NA	NA	NA	0.46	1.55	1.18	1.82	1.09	1.98	1.64	1.35	1.54	1.32	0.9	4.02	4.19	5.31	3.66	3.89	0.01016	7
122G	C. albicans	0.119793	0.793411	0.761656	1.07451	0.134597	0.574848	0.355928	0.225012	0	0	0	0.54	0.17	1.71	1.22	0.14	0	0	0	1.01	0.32	2.81	2.38	0.38	0.00033	3
123B	C. albicans	NA	0.785242	NA	0.882266	NA	NA	NA	NA	0.22	1.52	1.4	0.98	0.41	1.57	1.1	0.25	2.04	1.38	1.48	3.1	1.47	4.45	3.92	1.22	0.00883	3
124G	C. albicans	0.122964	0.787879	0.751954	1.02126	0.325926	0.591601	0.324588	0.164474	0	0.61	0.22	0.87	0.59	1.77	0.59	1.17	0	0.48	0.45	2.32	1.54	4.32	1.7	3.75	0.00166	5
125B	C. albicans	NA	0.76802	NA	1.06708	NA	NA	NA	NA	0	1.44	0.5	2.25	1.43	3.23	4.52	2.14	0	0.84	0.32	3.46	3.77	7.82	3.48	5.73	0.00649	2
125G	C. albicans	0.147391	0.721416	0.739204	1.03025	0.302891	0.375188	0.386559	0.303547	1.4	0.8	0.79	0.22	0	1.88	1.59	0	3.01	1.48	0.56	0.61	0	3.32	3.04	0	0.00733	5
126B	C. albicans	NA	0.750586	NA	0.990682	NA	NA	NA	NA	0	1.64	0.5	2.59	1.6	3.32	4.05	1.71	0	1.33	1.35	3.52	2.34	6.77	3.37	5.4	0.00949	3
127G	C. albicans	0	0.72003	0	0	0	0	0	0	0.28	0.81	0.52	0.15	0	0.49	0.09	0.14	0.52	1.49	0.65	0.16	0	0.67	0.37	0	0	4
127I	C. albicans	NA	0.820901	NA	NA	NA	NA	NA	NA	0	1.02	0.47	0.75	0.41	2.24	2.6	0.34	0	1.31	1.12	2.39	1.13	3.39	2.58	1.18	0.00583	3
128G	C. albicans	0.120235	0.818192	0.835768	0.981803	0.310287	0.529911	0.410251	0.19287	0.93	0.56	0.3	0.57	1.04	2.01	1.14	0.78	1.84	0.73	0.77	0.85	1.27	3.46	1.16	2.82	0.002	6
129B	C. albicans	NA	0.89712	NA	0.830685	NA	NA	NA	NA	0	0.6	0.22	4.5	3.11	4.2	3.52	3.43	0	0.63	1.02	5.67	7.62	8.51	6.39	7.88	0.0135	3
129I	C. albicans	NA	0.791103	NA	NA	NA	NA	NA	NA	0.31	1.07	0.13	0.09	0.05	0.69	0.43	0.08	0.85	1.5	0.77	0.46	0.61	2.49	1.68	1.06	0.00849	2
12D	C. albicans	0.0683605	0.775764	0.543518	1.07692	0	0.460674	0.343777	0	0.27	0.31	0.26	0	0	0.53	2.69	0	0.58	0.52	0.52	0	0	1.1	1.75	0	0.00199	8
12P	C. albicans	0.0799581	0.735263	0.729938	1.03334	0	0.450059	0.237215	0	1.2	1.78	1.11	1.08	1.47	2.29	3.38	1.71	2.21	2.08	1.29	2.06	4.17	3.98	7.3	5.69	0.00399	3
130B	C. albicans	NA	0.771487	NA	1.00255	NA	NA	NA	NA	0	1.94	0.59	1.56	1.6	2.97	1.68	1.37	0	1.99	1.04	4.66	5.16	6.3	3.55	4.12	0.0165	2
130I	C. albicans	NA	0.871929	NA	NA	NA	NA	NA	NA	0.89	1.99	0.98	0.17	0.12	1.34	1.6	0	0.93	1.89	1.42	0.96	0.58	2.96	3.25	0	0.01016	8
131B	C. albicans	NA	0.737374	NA	1.03649	NA	NA	NA	NA	1.02	2.36	1.4	2.1	1.81	3.37	2.09	2.04	2.06	1.88	1.61	4.25	4.2	6.22	4.64	3.66	0.01416	3
131I	C. albicans	NA	0.73126	NA	NA	NA	NA	NA	NA	0	0.87	0.43	0.28	0.49	1.02	0.96	0.45	0	1.78	0.79	0.83	1.1	3.04	2.87	1.93	0.00983	3
132B	C. albicans	NA	0.869222	NA	0.927782	NA	NA	NA	NA	0	0.65	0.68	1.93	1.34	3.06	1.41	1.38	0	1.52	1.22	7.58	5.79	10.75	5.18	6.52	0.01183	6
133B	C. albicans	NA	0.86411	NA	0.902421	NA	NA	NA	NA	0	2.2	0.73	2.52	1.92	2.91	2.66	1.61	0	1.93	0.81	4.5	4.94	7.45	4.73	4.45	0.02083	2
133I	C. albicans	NA	0.776495	NA	NA	NA	NA	NA	NA	0.99	2.28	0.55	0	0.04	0.48	0.25	0.04	1.89	2.77	0.81	0	0.15	0.96	0.72	0.11	0.00583	5
134B	C. albicans	NA	0.599384	NA	1.15552	NA	NA	NA	NA	0	1.61	0.35	0.46	0.28	2.48	0.99	0.24	0	1.9	0.33	2.44	1.91	5.63	2.72	1.98	0.01316	3
136B	C. albicans	NA	0.693126	NA	0.997943	NA	NA	NA	NA	0.18	1.69	0.75	1.6	1.72	3.18	1.71	1.5	0.25	1.54	0.89	6.09	5.77	8.73	5.97	5.33	0.0135	3
136I	C. albicans	NA	1.08037	NA	NA	NA	NA	NA	NA	0.07	0.59	0.08	0.05	0.06	1.8	0.47	0.29	0.28	1.03	0.19	0.18	0.14	2.48	1.01	0.12	0.0655	5
138B	C. albicans	NA	0.847047	NA	0.967737	NA	NA	NA	NA	0.27	0.52	0.28	1.86	1.1	3.33	2.28	1.47	0.9	0.58	0.42	4.8	2.34	6.09	6.4	4.25	0.00916	2
139B	C. albicans	NA	0.807745	NA	0.932459	NA	NA	NA	NA	4.14	3.38	0.9	1.79	1.79	5.67	2.61	1.05	3.81	3.13	2.24	6.39	7.8	9.41	8.41	5.42	0.01083	2
13B	C. albicans	NA	0.714381	NA	1.11682	NA	NA	NA	NA	0.92	1.34	0.79	3.25	2.59	3.77	2.8	3.28	0	1.59	0.75	7.08	6.28	8.35	5.82	4.86	0.00816	5
13D	C. albicans	0.118939	0.616596	0.876792	1.25779	0.336517	0.510553	0.412053	0	0	0	0	0	0.26	0.26	0.46	0	0	0	0	0	0.39	0.2	0.28	0	-0.016	8
13P	C. albicans	0.241375	0.638955	0.720848	1.0493	0.115743	0.511174	0	0	10.46	12.19	10.2	6.03	6.92	6.59	7.48	5.59	13.52	16.52	15.35	7.71	8.16	8.14	7.78	6.99	0.003	3
140I	C. albicans	NA	0.770347	NA	NA	NA	NA	NA	NA	0	0.6	0.14	2.4	2.61	2.82	2.14	4.16	0	1	0.26	3.78	3.77	4.42	2.53	5.34	0.00916	1
141I	C. albicans	NA	0.727328	NA	NA	NA	NA	NA	NA	0.06	0.81	0.09	1.7	1.53	2.53	1.92	1.82	0.22	1.32	0.41	5.99	5.64	6.93	5.73	4.97	0.0165	3
144B	C. albicans	NA	0.734407	NA	0.982909	NA	NA	NA	NA	0	0.33	0.09	2.06	2.11	2.36	1.97	2.08	0	0.89	0.32	10.61	10.49	12.07	9.65	8.9	0.00683	3
144I	C. albicans	NA	0.719893	NA	NA	NA	NA	NA	NA	1.14	0.51	0.49	0	0	0.96	0.21	0.71	2.92	0.86	1.03	0	0	1.55	0.42	0.29	0.01216	9
146B	C. albicans	NA	0.859383	NA	0.916022	NA	NA	NA	NA	3.77	2.87	1.25	1	1.63	5.07	1.76	1.74	3.93	2.96	2.24	4.83	5.35	9.41	7.02	4.29	0.00749	3
146I	C. albicans	NA	0.796777	NA	NA	NA	NA	NA	NA	1.07	1.12	0.63	0.25	0.18	1.97	1.09	0.09	2.3	2.32	1.43	0.99	0.3	3.97	2.56	0.47	0.00816	6
147B	C. albicans	NA	0.774884	NA	1.04465	NA	NA	NA	NA	0	0.12	0	0.67	0.4	0.28	0.4	0.13	0	0.61	0	2.8	0.27	1.26	1.01	0.42	0.00983	5
147I	C. albicans	NA	0.839324	NA	NA	NA	NA	NA	NA	0.97	1.93	0.82	0	0.52	1.13	0.7	0	1.26	2.75	1.06	0	0.41	2.24	1.93	0	0.00816	1
148I	C. albicans	NA	0.836784	NA	NA	NA	NA	NA	NA	1.97	2.35	1.12	1.52	1.89	3.03	2.78	1.82	3.44	3.02	2.18	4.95	6.66	10.01	8.54	3.91	0.0105	5
149I	C. albicans	NA	0.694429	NA	NA	NA	NA	NA	NA	1.12	1.9	1.05	2.43	2.78	3.73	2.69	2.64	2.73	2.39	2.02	4.54	4.2	7.34	5.23	7.19	0.01683	5
14D	C. albicans	0.07612	0.705181	0.797676	1.17399	0.343569	0.42897	0.356219	0	0.28	0.35	0.26	0	0	0.57	0.27	0	0.51	0.54	0.61	0	0	0.92	0.33	0	-0.016	2
14R	C. albicans	0.112313	0.79051	0.653655	0.963631	0.196927	0.3575	0.0962343	0.0366336	1.52	1.22	0.59	0	0.19	1.45	0.94	0	2.48	1.36	0.87	0	0.98	1.93	2.39	0	0.01433	8
150B	C. albicans	NA	0.731469	NA	1.01987	NA	NA	NA	NA	0.97	1.28	0.41	1.02	1.15	2.42	2.95	2.49	3.16	2.82	0.64	2.53	2.4	5.01	6.28	3.93	0.00883	3
151B	C. albicans	NA	0.486916	NA	1.12445	NA	NA	NA	NA	0	0.96	0.4	2.86	1.54	3.04	2.47	3.5	0	1.61	0.51	3.17	1.84	4.59	4.34	4.52	0.00883	9
152B	C. albicans	NA	0.820707	NA	0.944265	NA	NA	NA	NA	0	0	0	0.97	0.99	1.48	1.22	1.26	0	0	0	3.93	3.04	4.23	3.36	6.45	0.00616	3
154B	C. albicans	NA	0.824676	NA	0.962123	NA	NA	NA	NA	0	0.51	0.24	0.57	0	1.06	0.47	0.18	0	0.47	0.31	3.25	0	5.18	2.71	1.26	0.0115	3
154I	C. albicans	NA	0.815941	NA	NA	NA	NA	NA	NA	0.79	2.44	0.48	0.21	0.16	1.62	1.4	0.18	2.3	2.78	0.84	1.62	0.57	3.68	3.52	1.09	0.00716	3
156I	C. albicans	NA	0.846311	NA	NA	NA	NA	NA	NA	0	0.7	0	2.97	4.29	5.24	4.41	4.72	0	1.47	0	1.95	3.45	5.96	3.43	3.76	0.01183	5
157I	C. albicans	NA	0.78804	NA	NA	NA	NA	NA	NA	0.31	0.65	0.25	1.7	1.26	2.03	1.08	1.09	1.39	1.04	0.69	5.21	4.25	4.74	3	3.97	0.00983	5
158B	C. albicans	NA	0.766963	NA	0.946961	NA	NA	NA	NA	0.26	0.33	0.4	4.69	2.23	4.66	4.35	4.15	0.46	0.47	0.51	8.29	3.66	8.4	7.12	8.13	0.00716	9
159B	C. albicans	NA	0.841906	NA	0.911647	NA	NA	NA	NA	0	0	0	0.88	0.99	1.92	0.97	1.7	0	0	0	1.33	2.79	3.87	2.36	6.08	0.00783	5
15B	C. albicans	NA	0.796848	NA	0.932855	NA	NA	NA	NA	0	1.41	1.37	0.5	1.45	2.07	1.07	1.2	0	1.5	1.13	5.14	10.52	14.21	10.23	11.41	0.00783	5
15D	C. albicans	0.0692663	0.732667	0.726456	1.09365	0.27633	0.488937	0.384572	0	2.96	2.24	2.46	0	0	0.99	0.48	0	3.81	3.83	3.93	0	0	1.2	0.85	0	-0.01633	6
160B	C. albicans	NA	0.749094	NA	0.969101	NA	NA	NA	NA	0	0.15	0	0.79	0.54	2.5	0.38	1.83	0	0.43	0	1.13	1.67	3.13	0.92	6.05	0.00683	6
162B	C. albicans	NA	1.0039	NA	0.992652	NA	NA	NA	NA	0	0.19	0.4	0.06	0	0.7	0.08	0	0	0.7	0.48	0.56	0	2.61	0.59	0	0.0115	2
162I	C. albicans	NA	0.754339	NA	NA	NA	NA	NA	NA	0.5	1.61	0.72	1.02	1.02	2.41	1.49	0.47	1.48	2.6	1.71	2.79	3.51	4.32	3.59	2.06	0.00916	2
163B	C. albicans	NA	0.941348	NA	1.05158	NA	NA	NA	NA	0	0.11	0	1.27	1.12	1.98	1.28	1.54	0	0.25	0	6.12	4.9	7.21	4.91	6.87	0.00749	9
164I	C. albicans	NA	0.811019	NA	NA	NA	NA	NA	NA	0.2	1.21	0.66	0.33	1.81	2.33	1.18	0.9	0.96	1.31	1.33	0.09	2.43	2.81	2.18	1.96	0.01183	3
167B	C. albicans	NA	0.788791	NA	0.981214	NA	NA	NA	NA	0	1.49	0.42	3.16	1.86	3.74	3.97	2.28	0	1.35	1.65	8.29	6.99	9.19	8.16	6.46	0.00716	10
169B	C. albicans	NA	0.77903	NA	0.952626	NA	NA	NA	NA	4.11	2.99	0.82	0.69	1.37	5.27	1.41	1.41	3.88	2.92	1.23	2.06	2.64	7.91	2.58	4.99	0.00516	5
16B	C. albicans	NA	0.609375	NA	0.959552	NA	NA	NA	NA	0.53	1.43	1.52	2.63	1.81	1.6	1.6	4.9	1.09	1.09	0.89	3.28	1.18	3.83	1.27	2.49	0.02616	2
16D	C. albicans	0.0683546	0.744575	0.634608	1.08268	0.310541	0.391424	0.384385	0	2.37	2.44	2.27	0	0.55	1.06	1.07	0	3.49	3.55	2.94	0	0.33	0.63	0.86	0	-0.01533	8
170B	C. albicans	NA	0.618388	NA	1.19758	NA	NA	NA	NA	0.58	0	0.17	0.91	2.55	1.42	2.05	2.42	0.97	0.25	0.26	0.92	1.59	0.86	1.14	2.28	0.01116	3
171B	C. albicans	NA	0.66713	NA	1.14258	NA	NA	NA	NA	1.37	1.9	1.17	1.82	2.37	5.54	1.97	1.32	1.05	1.99	1.44	6.82	7.22	9.03	6.91	6.07	0.00949	10
171I	C. albicans	0.140976	0.632837	0.846851	1.04352	0.483632	0.691685	0.505402	0.182451	0	0.6	0.62	0	0	0.3	0	0	0	1.2	0.41	0	0	0.64	0	0	NA	2
172B	C. albicans	NA	0.706237	NA	0.80531	NA	NA	NA	NA	4	2.29	0.96	0.64	1.26	5.76	1.39	0.89	3.88	2.23	2.08	2.42	3.11	8.28	4.54	4.15	0.00616	5
173B	C. albicans	NA	0.729564	NA	1.04951	NA	NA	NA	NA	2.58	0.78	1.52	1	1.43	1.24	1.14	0.1	6.97	2.19	4.82	2.98	3.75	4.01	4.31	0.61	0.00849	3
173I	C. albicans	NA	0.624591	NA	NA	NA	NA	NA	NA	0.5	0	0	0.36	0.09	1.53	0.99	1.66	0.74	0	0	0.47	0.23	1.11	1.78	1.56	0.00849	3
174I	C. albicans	0.147941	0.678946	1.06287	1.16061	0.414082	0.582201	0.450126	0.248766	0	0.36	0	0.47	0	1.57	1.05	0.1	0	0.78	0	1.16	0	2.72	1.71	0.26	NA	5
175B	C. albicans	NA	0.710359	NA	0.996766	NA	NA	NA	NA	3.89	2.32	1.9	3.59	3.23	6.16	2.98	1.71	4.08	2.86	4.06	10.14	9.84	10.02	9.19	7.94	0.00816	3
176B	C. albicans	NA	0.747973	NA	1.01186	NA	NA	NA	NA	3.88	2.96	0.58	3.17	3.27	6.53	3.39	2.64	4.04	3.12	0.88	9.27	8.9	10.04	8.95	7.55	0.00316	5
176I	C. albicans	0.146644	0.662022	0.830393	1.11742	0.407028	0.469951	0.398798	0.0496715	0.65	1.65	0.6	2.2	1.71	4.02	3.52	2.58	1.52	1.46	0.92	1.25	1.53	4.87	1.9	3.93	NA	4
177B	C. albicans	NA	0.789686	NA	0.957148	NA	NA	NA	NA	3.88	2.23	0.58	1.57	1.55	5.42	1.7	1.17	4.12	2.28	1.16	7.27	6.37	9.05	7.13	5.25	0.00883	3
178B	C. albicans	NA	0.807659	NA	0.907958	NA	NA	NA	NA	4.02	2.59	1.46	1.1	1.34	5.5	3.52	0.27	4.22	2.97	2.04	3.49	3.3	8.08	4.76	1.51	0.02416	5
178I	C. albicans	NA	0.624626	NA	NA	NA	NA	NA	NA	0	0.79	0.94	0.75	0.24	2.07	0.87	0.73	0	1.65	2.52	1.6	1.32	5.67	1.95	3.54	0.01116	2
179B	C. albicans	NA	0.828281	NA	0.873157	NA	NA	NA	NA	4.17	2.73	1.69	1.9	1.98	7.1	2.57	1.65	3.94	2.86	2.03	7.09	6.52	8.64	6.43	6.2	0.01216	8
17B	C. albicans	NA	0.754767	NA	1.02241	NA	NA	NA	NA	0	1.94	0	6.3	6.08	5.9	6.88	6.26	0	1.55	0.29	8.74	9.22	9.57	8.09	8.34	0.00949	3
17D	C. albicans	0.0761104	0.711885	0.739376	1.11861	0.293793	0.479008	0.386784	0	2.27	2.32	1.59	0	0	0.5	1.76	0	3.56	3.72	2.69	0	0.19	0.76	1.11	0	-0.00633	5
17R	C. albicans	0	0.852953	0.738902	0.95762	0.278588	0.457107	0.315189	0.175703	1.62	0.9	1.32	0	0.06	1.11	0.73	0	3.28	1.27	4.17	0	0.58	1.4	2.36	0	0.00266	3
180B	C. albicans	NA	0.852328	NA	0.891293	NA	NA	NA	NA	0.06	0.12	0.21	0.91	0.63	1.87	0.62	1.13	0.47	0.33	0.41	4.26	3.09	8.08	2.05	6.04	0.00583	2
180I	C. albicans	NA	0.799613	NA	NA	NA	NA	NA	NA	0.88	1.54	0.88	0.56	0.22	2.43	1.17	0.43	2.44	2.34	0.94	1.45	0.62	3.98	2.55	2.49	0.01183	6
182B	C. albicans	NA	0.69916	NA	0.927765	NA	NA	NA	NA	0.68	1.15	0.43	0.92	0.23	1.21	0.28	0.08	1.08	1.27	0.41	2.54	1.04	3.25	1.24	0.21	0.01183	5
182I	C. albicans	0.137423	0.814913	1.03701	0.983148	0.375105	0.469301	0.366052	0	1.15	1.36	0.39	0.19	0.1	2.34	0.26	1.93	2.04	1.19	0.53	0.29	0.38	1.82	0.7	2.11	NA	5
183I	C. albicans	0.12553	0.859615	0.835551	0.966674	0.257615	0.507781	0.355991	0	1.13	0.28	0.19	0.18	0.18	0.55	1.01	0.32	1.47	0.45	0.32	0.41	0.48	0.87	0.45	0.23	NA	5
184I	C. albicans	0.130163	0.819053	0.695313	0.942065	0.338459	0.512809	0.312483	0.215009	1.02	1.4	1.39	0	0	2.5	1.84	0	1.58	1.39	1.06	0	0	1.41	1.69	0	NA	1
185B	C. albicans	NA	0.832236	NA	0.912086	NA	NA	NA	NA	0.56	1.54	0.73	0.47	0.07	1.52	0.52	0.38	2.72	1.25	1.39	2.33	0.36	4.69	2.58	2.19	0.00316	6
186B	C. albicans	NA	0.724397	NA	0.905437	NA	NA	NA	NA	0	0.23	0	1.59	0	1.77	0	0	0	0.53	0	0	0	2.49	0	0	0.0135	8
186I	C. albicans	0.128122	0.84473	1.02139	0.92295	0.244156	0.564191	0.311787	0.176192	0.15	1.06	0.4	0.09	0.17	0.42	0.63	0.08	1.13	1.27	0.43	0.37	0.79	1.46	1.9	0.45	0.00916	5
187B	C. albicans	NA	0.753829	NA	0.859206	NA	NA	NA	NA	0	0.94	0.35	3.16	2.83	4.2	3.36	3.81	0	1.01	0.57	5.12	3.91	5.64	4.82	4.42	0.00783	3
188I	C. albicans	0.142678	0.722523	0.8788	1.08761	0.348235	0.479134	0.410976	0.230207	0	0.47	0	0.29	0	2.43	0.76	0	0	0.47	0	0.53	0	2.81	1.15	0	0.00583	9
18B	C. albicans	NA	0.699693	NA	1.17251	NA	NA	NA	NA	0	1.42	0.72	0.84	0.44	1.4	0.77	0.91	0	1.24	1.58	6.5	3.41	11.68	7.84	6.11	0.00549	5
18D	C. albicans	0.0705758	0.698896	0.807523	1.16397	0.286646	0.421558	0.425113	0	1.65	1.8	1.71	0	0.55	0.57	0.5	0	2.68	2.71	2.67	0	0.26	0.8	0.37	0	-0.00433	5
190B	C. albicans	NA	0.51399	NA	1.27895	NA	NA	NA	NA	1.48	2.69	1.71	2.07	2.07	3.68	1.73	2	2.18	2.25	1.35	5.03	5.17	6.51	3.56	4.41	0.00649	9
191B	C. albicans	NA	0.857063	NA	0.863238	NA	NA	NA	NA	0.1	1.42	0.22	1.8	1.35	2.63	1.62	1.08	0.64	1.57	0.41	7.28	10.04	11.24	7.26	6.11	0.01016	6
192B	C. albicans	NA	0.626969	NA	1.19162	NA	NA	NA	NA	0.85	1.67	0.89	1.63	1.47	2.45	1.78	1.75	1.65	1.71	0.88	5.33	5.33	6.81	4.62	4.74	0.00849	3
193I	C. albicans	0.143435	0.669361	0.951929	1.05745	0.298293	0.473635	0	0	0.09	0.72	0.78	0.6	0.23	1.4	0.8	0.34	0.59	0.91	1.31	1.9	1.14	4.06	3.03	0.83	0.04916	5
195B	C. albicans	NA	0.813249	NA	0.908847	NA	NA	NA	NA	0.41	1.28	0.37	0.76	1.06	2.02	1.16	1.27	1.8	1.41	0.45	5.76	10.25	12.35	6.61	8.51	0.00883	2
197B	C. albicans	NA	0.828658	NA	0.879699	NA	NA	NA	NA	0	0.48	0.17	0.69	0.48	2.23	1.1	1.32	0	0.39	0.9	1.46	1.23	5.4	0.85	3.04	0.00616	6
198I	C. albicans	0.138693	0.776601	0.916514	1.03531	0.368834	0.58222	0	0.1274	3.02	3.76	1.39	0.11	0	3.3	2.6	0	3.41	4.15	1.45	0.52	0	3.68	3.62	0	0.01383	3
199I	C. albicans	0.123166	0.775824	1.00125	1.00149	0.0998875	0.474938	0.445002	0.0421557	1.38	1.96	0.62	0	0.13	1.45	1.86	0	2.61	2.85	0.84	0	0.66	2.17	2.17	0	0.01083	9
19B	C. albicans	NA	0.75556	NA	1.01177	NA	NA	NA	NA	0	1.89	0.4	1.85	1.29	3.42	2.06	2	0	1.02	0.37	3.12	2.55	4.01	3.11	3.57	0.00983	9
19D	C. albicans	0.0711695	0.714354	0.681279	1.12569	0.248861	0.429882	0.389248	0	1.88	2.02	1.88	0	0	0.59	0.92	0	2.7	2.78	2.73	0	0	0.86	1.26	0	-0.00466	3
19I	C. albicans	0.122534	0.745424	0.732064	0.983614	0.327558	0.499466	0.410879	0.161561	0.54	1.02	0.95	0	0	0.86	0.92	0	1.88	1.5	1.49	0	0	1.16	1.34	0	NA	2
19P	C. albicans	0	0.721747	1.03441	0.986378	0.433592	0.352433	0	0	2.42	3.39	0.58	3.77	4.07	6.26	3.83	4.83	1.29	1.29	0.47	3.4	4	6.84	4.69	5.01	0.02766	2
1B	C. albicans	NA	0.806286	NA	0.979212	NA	NA	NA	NA	0.51	1.37	0.94	1.79	1.85	2.4	2.02	1.57	2.15	1.25	1.37	4.68	5.22	7.5	4.52	4.07	0.01183	6
1D	C. albicans	0.0606332	0.577711	0.792586	1.34263	0.417766	0.442073	0	0	0.21	1.97	1.24	8.5	3.43	8.23	5.31	7.2	0.54	2.06	2.04	9.64	6.42	10.82	9.19	8.49	-0.01333	3
1L	C. albicans	0.12938	0.783717	0.852538	0.964948	0.327297	0.506008	0.391014	0.211289	0.33	0.37	0.36	0.12	0.11	0.77	0.28	0.19	0.42	1.25	0.35	0.39	0.34	2.76	1.26	0.8	NA	3
200I	C. albicans	0.159674	0.637707	0.872777	1.07116	0.424936	0.607169	0.383142	0.0583588	1.72	2.59	1.16	0.32	0.54	2.23	1.69	0.72	2.57	4.27	2.5	1.16	2.35	3.87	3.48	2.97	0.0165	2
201I	C. albicans	0.0829234	0.81211	1.22998	0.954143	0.325458	0.482061	0.424759	0.102119	0.86	2.3	0.84	0	0	1.14	1.18	0	1.58	3.37	1.4	0	0	2.91	2.35	0	0.01016	6
2021C	C. albicans	NA	0.783566	NA	0.974689	NA	NA	NA	NA	0.93	2.32	1.27	0.94	0.91	4.26	2.63	1.18	1.42	2.42	1.52	4.11	4.88	9.57	6.2	6.28	0.00883	3
2022C	C. albicans	NA	0.562589	NA	1.10404	NA	NA	NA	NA	0.41	1.95	1.29	3.28	2.35	5.22	3.78	2.62	0.65	2.43	2.52	11.72	9.31	11.27	10.36	10.2	0.01216	10
202I	C. albicans	0.133554	0.856568	1.20132	0.896826	0.0975677	0.381357	0.308616	0	0	0.29	0	0	0	0.97	0.91	0	0	0.46	0	0	0	1.11	0.52	0	NA	2
2031C	C. albicans	NA	0.825612	NA	0.999049	NA	NA	NA	NA	0	0.73	0.15	2.37	1.9	2.67	2.25	2.05	0	0.96	0.18	4.06	4.17	5.59	4.17	3.83	0.01216	6
2032C	C. albicans	NA	0.790948	NA	0.927245	NA	NA	NA	NA	0	0.92	0.55	3.12	3.25	4.71	3.78	3.28	0	1.36	1.58	6.71	8.3	9.61	8.2	7.08	0.07616	5
2039C	C. albicans	NA	0.843982	NA	0.922156	NA	NA	NA	NA	0.05	1.59	0.56	0.91	0.88	1.57	0.74	0.91	0.76	2.63	0.35	4.26	7.22	10.15	3.62	6.97	0.00749	2
203I	C. albicans	0.129736	0.788555	1.16951	0.99361	0.350525	0.455832	0.39377	0.235368	0	1.04	0.2	0.11	0	1.73	0.58	0	0	1.41	0.48	0.47	0	3	1.79	0	NA	6
2042C	C. albicans	NA	0.868304	NA	0.973968	NA	NA	NA	NA	0	0.77	0.06	2.29	1.8	3.08	2.11	1.89	0	0.71	0.28	6.91	5.72	7.58	6.44	5.97	0.00883	3
204B	C. albicans	NA	0.895329	NA	0.904223	NA	NA	NA	NA	0	0.85	0.3	0.49	0.55	2.32	0.62	1.25	0	1.51	0.49	2.48	3.1	7.73	2.96	7.23	0.00549	10
204I	C. albicans	0.125171	0.773395	0.913738	1.0061	0.232222	0.469121	0.388327	0	0.51	1.53	0.98	0	0	1	0.94	0	1.42	2.3	1.33	0	0	2.21	0.19	0	NA	3
2052C	C. albicans	NA	0.72586	NA	1.03269	NA	NA	NA	NA	0	1.23	0.22	0.64	0.17	1.72	1	0.11	0	1.21	0.44	1	0.24	2.4	1.89	0.29	0.00783	6
2053C	C. albicans	NA	0.654838	NA	1.07312	NA	NA	NA	NA	0	1.51	0.12	0.44	0.11	1.59	0.48	0	0	3.33	0.47	1.76	0.54	5.55	2.56	0	0.0115	5
2056C	C. albicans	NA	0.996836	NA	0.947894	NA	NA	NA	NA	0.51	1.62	0.55	1.31	0.5	2.05	1.51	0.36	1.92	2.56	1.34	1.84	1.37	3.35	1.86	1.39	0.01483	6
2059C	C. albicans	0.12353	0.766601	0.921477	1.00852	0.34101	0.541448	0.336377	0.187703	0	0.44	0	0.65	0.43	2.14	0.76	1.02	0	0.46	0	1.82	1.37	4.83	2.47	3.95	0.0125	5
205B	C. albicans	NA	0.887414	NA	0.900498	NA	NA	NA	NA	3.6	2.61	1.11	1.58	1.69	4.94	2	1.2	4.26	3.2	2.18	8.59	6.86	9.85	7.07	7.28	0.01083	2
205I	C. albicans	0.12748	0.803723	1.00505	0.969183	0.334471	0.425949	0.367329	0.200856	0.17	1.14	0.29	0.14	0.17	2.33	1.53	0.29	0.59	1.28	0.38	0.42	0.39	2.49	0.91	0.44	NA	6
2060C	C. albicans	0.127612	0.758616	0.837545	0.96505	0.328773	0.614149	0.397809	0.235155	0.14	1.45	0.54	1.24	1.4	2.54	1.81	1.69	0.9	1.49	1.44	4.49	6.69	7.31	4.53	6.05	0.00516	3
2061C	C. albicans	0.12835	0.728876	0.827291	1.0075	0.358744	0.554093	0.398205	0.214367	0.27	1.63	0.49	1.09	1.38	3.17	1.45	1.62	1.33	2.14	0.49	4.23	4.61	8.26	4.06	6.61	0.00349	5
2062C	C. albicans	0.159279	1.09005	1.05463	0.974516	0.379163	0.670176	0.406164	0.324125	0.28	2.85	0.27	5.72	3.77	4.76	4.25	3.48	0.37	3.62	0.46	9.76	7.19	8.82	8.8	6.2	0.02283	1
2066C	C. albicans	0.120344	0.807072	0.841317	0.973685	0.300311	0.50561	0.333964	0.178592	0	0	0	0.98	1.03	2.28	0.41	2.26	0	0	0	2.67	3.33	6.76	1.15	5.87	0.00749	6
2070C	C. albicans	NA	0.760858	NA	0.97029	NA	NA	NA	NA	2.33	1.06	1.12	0.15	1.12	0.23	0.14	0.08	2	1.24	0.74	0.11	1.88	0.6	0.32	0.14	0.0195	5
2071C	C. albicans	0	0.767777	0	0.946744	0	0	0.462162	0	1.93	2.84	1.35	0	0	0	0.05	0	2.82	2.88	2.79	0	0.27	0	0.13	0	0.0175	5
2077C	C. albicans	0.134142	0.786233	0.971826	1.0153	0.357644	0.468659	0.376061	0.218925	0.1	0.5	0.37	4.62	3.91	5.2	4.62	3.94	0.72	0.53	0.37	8.47	8.67	9.1	8.53	6.92	0.00849	2
2080C	C. albicans	0.12975	0.810698	0.832904	0.971051	0.273518	0.505394	0.326044	0.207197	0	0.62	0.18	3.57	4.37	3.9	1.8	2.71	0	1.46	0.51	5.79	4.4	7.2	3.16	5.48	0.00349	6
2083C	C. albicans	0.133244	0.809691	0.910704	0.982587	0.320822	0.481664	0.342786	0.255509	0.25	0.74	0.08	2.73	2.58	4.17	3.43	2.96	0.82	1.53	0.62	4.15	5.39	6.77	6.02	5.11	0.00649	5
2096C	C. albicans	NA	0.779667	NA	0.966676	NA	NA	NA	NA	2.02	1.89	2.56	0	0.43	0.48	0	0	2.37	1.99	2.19	0	0.82	0.31	0.08	0	0.01683	10
20B	C. albicans	NA	0.761111	NA	0.970663	NA	NA	NA	NA	0.6	1.86	0.5	1.45	0.72	2.63	1.42	0.84	2.04	2.29	1.32	7.12	3.95	8.69	6.62	4.37	0.0955	2
20D	C. albicans	0.0687775	0.762912	0.571347	1.0737	0	0.413826	0.382376	0	1	2.01	0.92	0	0.25	1.69	1.26	0.49	1.69	2.11	1.54	0	0.31	1.51	1	0.39	-0.00633	6
211I	C. albicans	0.135722	0.789605	1.04941	0.942196	0.300162	0.43503	0.35899	0.0539675	0.17	0.38	0.17	1.16	0.53	0.9	0.65	0.95	1.37	0.39	0.45	4.99	2.43	1.53	2.54	5.32	0.00983	9
2125C	C. albicans	NA	0.758553	NA	0.98815	NA	NA	NA	NA	0.33	1.68	0.33	0.81	0.62	1.76	1	0.74	0.28	1.53	0.28	4.09	3.9	7.08	5.31	3.57	0.00583	2
2133C	C. albicans	NA	0.786365	NA	0.974947	NA	NA	NA	NA	0.39	1.47	0.45	2.6	2.57	3.81	3.06	2.7	0.18	1.81	0.5	6.8	8.21	10.16	8.11	7.82	0.00883	3
2134C	C. albicans	0.143214	0.774443	0.790234	1.00314	0.29704	0.661975	0.375501	0.125132	0	0.64	0	0.69	0.24	1.23	0.25	0	0	0.63	0	2.63	1.06	3.08	1.86	0	0.00516	7
2135C	C. albicans	0.134262	0.81323	0.895606	0.929237	0.322149	0.450773	0.34391	0.219394	0.24	1.68	0.38	0.06	0.06	0.87	0.11	0	1.43	2.38	0.51	0.45	0.29	2.53	0.44	0	0.00183	1
2136C	C. albicans	0.126562	0.762762	0.721088	0.943457	0.344846	0.481154	0.322674	0	0.39	1.28	0.47	0.08	0	0.88	0.3	0	0.48	1.34	0.47	0.59	0	1.46	1.35	0	0.00216	9
213I	C. albicans	0.145305	0.692257	0.918728	1.03865	0.452182	0.53565	0.433309	0.247959	0	0.11	0.2	0	0	0.68	0.51	0	0	0.7	0.57	0	0	1.27	0.8	0	0.0145	2
2141C	C. albicans	0.124282	0.862175	0.732271	1.00095	0.662292	0.558136	0.461658	0.294294	0.65	1.41	0.5	1.02	1.28	2.1	0.82	0.41	0.78	1.31	0.41	3.01	4.85	6.9	3.02	2.34	0.0115	9
2144C	C. albicans	0.0411477	0.758919	0.577887	0.917222	0.328169	0.50722	0.407264	0.253371	0.55	1.74	0.3	3.75	1.15	2.98	3.26	1.96	1.92	1.94	0.43	4.99	3.89	7.64	4.34	6.84	0.00616	7
215B	C. albicans	NA	0.771182	NA	0.943304	NA	NA	NA	NA	0.42	0.73	0	0.42	0.27	1.28	0.1	0.13	0.8	1.34	0	0.9	0.5	4.97	0.41	0.68	0.00416	2
215I	C. albicans	0.121588	0.827274	0.859575	0.956043	0.270425	0.506116	0.340644	0.254889	1.96	2.44	1.29	0.38	0	1.36	1.65	0.37	3.56	2.34	1.46	1.43	0	3.88	2.39	1.47	0.0125	5
2169C	C. albicans	NA	1.00594	NA	NA	NA	NA	NA	NA	0	0.88	0.29	0	0	1.07	0.28	0	0	1.69	0.52	0	0	1.37	0.53	0	-0.00283	5
216B	C. albicans	NA	0.486244	NA	1.13004	NA	NA	NA	NA	0.13	0.46	0.46	0.16	0	1.02	0.45	0	0.79	0.44	0.43	0.56	0	2.61	0.59	0	0.00716	5
217I	C. albicans	0	0.19119	0	0.766868	0	1.32915	1.03801	0.54699	1.64	1.32	0.83	0.38	0	1.17	0.52	0	2.52	1.37	1.19	1.25	0	2.17	1.63	0	0.0135	2
218B	C. albicans	NA	0.801764	NA	0.892721	NA	NA	NA	NA	0.33	1.32	0.62	1.95	2.24	3.74	2.54	2.19	1.21	1.97	1.06	4.66	5.32	6.35	3.33	7.31	0.00583	3
218I	C. albicans	0.140658	0.766515	0.957027	1.04466	0.430322	0.361959	0.428582	0.19942	0.46	1.2	0.59	0.18	0.14	1.6	0.77	0	1.97	1.38	1.22	0.48	0.46	3.23	1.97	0	0.01283	5
2192C	C. albicans	NA	0.681019	NA	NA	NA	NA	NA	NA	2.46	3.23	2.64	0.49	0.39	1.36	1.01	0.26	7.98	8.98	8.68	1.15	1.95	3.58	2.48	0.98	0.00783	1
2198C	C. albicans	NA	0.808052	NA	NA	NA	NA	NA	NA	0.65	1.14	0.64	0.06	0	0.59	0.07	0	1.61	1.58	1.68	0.5	0	2.7	0.59	0	0.0155	9
219B	C. albicans	NA	0.84588	NA	0.873226	NA	NA	NA	NA	0.33	1.01	0.59	0.92	0.45	2.56	1.04	0.99	1.16	1.78	1.38	3.85	2.01	7.71	1.59	4.56	0.00749	2
219I	C. albicans	0.164374	0.792074	1.0309	1.00313	0.329211	0.406012	0.414575	0.211002	0	0.5	0	0.12	0	0.81	0.18	0	0	0.42	0	0.45	0	1.51	0.46	0	0.0185	3
21B	C. albicans	NA	0.883023	NA	0.93504	NA	NA	NA	NA	0	1.47	0.45	2.14	1.75	3.12	1.55	2.06	0	1.47	0.46	7.97	7.82	7.8	4.62	6.52	0.0125	7
21D	C. albicans	0.0685935	0.774131	0.720148	1.04291	0.300035	0.391742	0.374063	0	0.63	1.82	1.22	0.72	0.14	1.47	1.41	0.12	0.35	1.98	1.57	1.6	0.3	2.91	2.23	0.34	0.00466	3
21I	C. albicans	0.132714	0.847552	1.10128	1.01319	0.334495	0.420425	0.411518	0.227568	0.51	0	0.7	0	1.24	1.41	0.94	0.48	1.7	0	0	0	0.79	2.96	1.56	1.58	NA	3
2201C	C. albicans	NA	0.683053	NA	NA	NA	NA	NA	NA	1.19	1.77	1.17	1.12	0	1.17	0	0.37	1.57	2.28	1.48	1.74	0	2.05	0	1.06	0.01016	5
2207C	C. albicans	NA	0.731194	NA	NA	NA	NA	NA	NA	0.24	2.64	0.79	0.84	0.86	2.2	2.32	0.7	1.07	2.84	0.77	1.12	0.75	2.5	1.92	1.55	0.0165	9
2208C	C. albicans	NA	0.845079	NA	NA	NA	NA	NA	NA	2.07	3.15	0.94	0	0	0.62	0.1	0	3.61	3.01	0.8	0	0	1.44	0.31	0	0.01416	2
220I	C. albicans	NA	0.819043	NA	NA	NA	NA	NA	NA	0.52	1.27	0.64	0.19	0.14	1.68	1.37	0	1.13	1.75	0.87	0.29	0.4	2.49	1.94	0	0.01283	5
2210C	C. albicans	NA	0.802862	NA	NA	NA	NA	NA	NA	0.99	1.75	3.08	0	0	0.42	0.83	0	1.14	2.44	0.58	0	0	0.42	0.6	0	0.0105	9
2214C	C. albicans	NA	0.782777	NA	NA	NA	NA	NA	NA	1.56	3.45	1.11	0.11	0.22	1.24	2.13	0	2.34	3.17	1.3	0.34	0.53	2.15	2.11	0	0.0105	2
2216C	C. albicans	NA	0.852325	NA	NA	NA	NA	NA	NA	1.1	2.18	0.71	0	0.37	0.58	1.54	0	2.64	3.04	0.89	0	0.23	1.63	2.3	0	0.00383	5
221B	C. albicans	NA	0.747034	NA	1.05364	NA	NA	NA	NA	0.08	1.04	0.28	1.15	0.24	2.75	0.72	1.21	0.19	1	0.33	1.19	0.91	4.98	2.08	5.43	0.00916	3
221I	C. albicans	NA	0.848694	NA	NA	NA	NA	NA	NA	0.26	0.88	0.28	0	0	0.4	0.53	0	1.19	3.54	1.72	0	0	3	2.51	0	0.01416	5
2227C	C. albicans	NA	0.795251	NA	NA	NA	NA	NA	NA	0.36	0.77	0.36	1.34	0.95	1.82	1.89	1.35	0.87	0.89	0.3	3	2.28	4.15	3.71	3.67	0.00949	3
222B	C. albicans	NA	0.833036	NA	0.879589	NA	NA	NA	NA	0	0.51	0	0.07	0	0.41	0.1	0	0	1.88	0	0.83	0	1.92	0.67	0	0.00849	2
222I	C. albicans	NA	0.857564	NA	NA	NA	NA	NA	NA	0.88	2.23	1.15	0	0	0.79	1.01	0	1.68	4.77	2.57	0	0	3.48	1.96	0	0.01116	9
2246C	C. albicans	0	0.903957	0.454856	0.896543	0.242711	0	0.271259	0.0946068	0.22	1.89	0.97	0	0	0.83	0.47	0	1.04	2.15	3.04	0	0	1.91	1.64	0	NA	2
2248C	C. albicans	0.12044	0.851608	1.12134	0.966659	0.294287	0.34943	0.323021	0.149702	1.8	3.05	1.09	0	0	0.45	1.05	0	0.97	4.1	1.41	0	0	1.55	2.67	0	NA	5
224B	C. albicans	NA	0.787169	NA	1.01238	NA	NA	NA	NA	0	0.3	0	1.98	1.7	2.5	1.73	1.81	0	0.5	0	8.72	5.7	7.68	7.09	7.55	0.01083	3
2251C	C. albicans	0	0.790321	0.838182	1.03037	0.380305	0.631498	0.33596	0.0943488	0	0.71	1.37	0.32	0	2.05	2.19	0.87	0	0.99	0.68	0.65	0	2.23	3.38	1.44	NA	5
2253C	C. albicans	0.139299	0.72338	1.32464	1.0312	0.377726	0.419076	0.457107	0.129866	0.93	1.89	1.48	0	0	0.57	1.27	0.35	2.94	3.41	1.14	0	0	1.5	0.83	0.99	NA	3
2258C	C. albicans	0.13543	0.737781	1.2116	1.05297	0.374712	0.453866	0.421478	0.235907	0.37	1.9	0	0	0	0.76	1.11	0.32	0	3.58	0	0	0	1.62	1.01	0.6	NA	3
225I	C. albicans	NA	0.786346	NA	NA	NA	NA	NA	NA	0	0.41	0.4	0.55	0.55	3	1.13	0.46	0	0.49	0.46	0.48	0.34	2.16	1.06	0.38	0.0155	3
2265C	C. albicans	NA	0.775305	NA	NA	NA	NA	NA	NA	0.2	1.3	0	0.47	0.87	2.78	2.32	1.55	0.46	1.89	0	2.29	2.22	8.29	6.22	8.37	0.01016	5
2268C	C. albicans	NA	0.77064	NA	NA	NA	NA	NA	NA	0.93	0.71	1.11	1	0.3	1.5	1.15	0	3.93	1.35	2.09	2.24	1.3	3.64	2.15	0	0.0135	2
226B	C. albicans	NA	0.804367	NA	0.96602	NA	NA	NA	NA	0	0	0	1.66	0.47	1.82	0.64	1.69	0	0	0	4.86	2.01	7.59	2.41	7.23	0.01216	5
226I	C. albicans	NA	0.759863	NA	NA	NA	NA	NA	NA	1.5	1.76	0.32	0.3	0.38	2.33	1.27	0.7	2.61	1.7	0.51	1.09	1.03	4.3	2.68	2.95	0.01483	9
2270C	C. albicans	NA	0.795999	NA	NA	NA	NA	NA	NA	0.92	1.4	0.8	0	0	0.88	0.55	0	2.79	1.46	1.14	0	0	3.36	1.91	0	0.01183	2
2277C	C. albicans	NA	0.808794	NA	NA	NA	NA	NA	NA	1.19	1.42	0.28	0	0.1	0.37	0.4	0	2.36	1.85	0.43	0	0.47	1.87	1.31	0	-0.00283	5
227B	C. albicans	NA	0.79046	NA	0.97105	NA	NA	NA	NA	0.58	0.88	0.17	4.41	3.74	4.67	2.97	3.75	0.78	1.26	0.27	7.55	6.62	9.04	4.74	6.5	0.01383	4
227I	C. albicans	NA	0.832341	NA	NA	NA	NA	NA	NA	0.49	0.67	0.31	0	0	0.71	0.27	0	1.71	1.56	0.5	0	0	2.41	0.8	0	0.01016	3
2280C	C. albicans	NA	0.818282	NA	NA	NA	NA	NA	NA	0.14	0.77	0.1	0	0	0.41	0.25	0	0.55	1.14	0.34	0	0	1.64	0.53	0	0.00083	2
2288C	C. albicans	0.15478	0.74115	1.1462	1.05535	0.204131	0.498302	0.0343067	0	0.165	0.385	0.24	2.84	2.56	3.435	3.085	3.03	0.15	0.51	0.62	10.16	10.225	11.2	11.755	9.505	0.088595	9
228B	C. albicans	NA	0.833041	NA	0.950813	NA	NA	NA	NA	0.06	1.03	0	1.84	1.77	2.25	1.61	1.58	0.35	1.61	0	10.41	10.9	10.25	8.92	7.17	0.00516	3
2292C	C. albicans	NA	0.878126	NA	0.869524	NA	NA	NA	NA	0.47	0.75	0.17	2.8	2.45	3.87	3.06	3.31	1.53	1.38	0.51	7.29	7.57	9.17	7.32	7.79	0.00883	5
229B	C. albicans	NA	0.796794	NA	1.03533	NA	NA	NA	NA	0	0.42	0	1.75	1.49	2.93	2.8	1.44	0	0.49	0	7.05	6.24	6.52	6.88	4.76	0.00549	2
22D	C. albicans	0.0689381	0.885595	0.453161	0.829279	0	0.318044	0.282978	0	0	1.49	0.65	7.45	5.15	6.42	5.96	5.17	0	2.34	1.44	9.76	8.26	8.82	8.51	7.13	0.00599	3
22I	C. albicans	0.151746	0.612182	1.32495	1.10825	0.231974	0.518995	0.472064	0.168968	1.65	1.42	1.62	0	0	1.11	0.3	0	1.85	1.4	3.53	0	0	2.5	0.46	0	NA	5
2305C	C. albicans	NA	0.750821	NA	0.962113	NA	NA	NA	NA	0	1.34	0.38	2.65	1.86	3.07	3.24	2.61	0	1.44	0.54	7.52	5.98	6.22	8.11	6.28	0.00916	7
2315C	C. albicans	0	0.784427	1.33126	1.00479	0.346592	0.420343	0.32302	0.248931	0.3	1.04	0.74	1.14	1.72	2.79	1.92	1.28	0.38	1.23	1.34	4.78	6.99	7.01	5.94	5.01	NA	3
2316C	C. albicans	NA	0.687151	NA	1.0104	NA	NA	NA	NA	0.55	1.32	0.93	1.45	0.86	2.63	0.99	1.42	1.46	1.18	1.31	6.94	4.75	8.65	2.41	6.53	0.00416	1
2320C	C. albicans	0.078814	0.781021	0.322406	0.994324	0.0957146	0.479864	0.155371	0.0578904	1.07	0.875	1.29	0	0	1.265	1.37	0	1.175	1.005	1.335	0	0	1.56	0.92	0	0.182	5
2321C	C. albicans	0.120297	0.829824	1.26225	1.00931	0.315512	0.384732	0.433044	0.0716209	0.19	0	0.34	1.36	0.99	2.01	1.52	1.32	2.28	0	2.19	11.05	7.22	12.27	10.39	9.6	NA	3
2328C	C. albicans	0.115397	0.873776	0.886303	0.906942	0.334218	0.385067	0.264597	0.124381	0.31	0.96	0.45	0	0	0.56	0.1	0	0.44	0.55	0.23	0	0	1.72	0.34	0	NA	3
2332C	C. albicans	0.132919	0.707139	0.985147	1.16381	0.257132	0.554301	0.432279	0.151853	0.45	0.79	0	0.11	0	1.17	0.12	0	0.58	1.39	0	0.44	0	1.1	0.29	0	NA	2
2336C	C. albicans	0.143893	0.714913	0.954218	1.15815	0.385136	0.518938	0.377589	0.252045	0.29	0.37	0.29	0.1	0.36	0.79	0.32	0	1.94	0.45	0.79	0.34	0.23	2.99	0.88	0	NA	1
2337C	C. albicans	0.14268	0.761374	1.04244	0.99412	0.375326	0.660348	0.387481	0.274757	0	1.33	0.245	1.165	0.09	1.835	1.985	0	0	1.735	0.64	2.265	0.315	3.7	3.985	0	0.04859	3
2338C	C. albicans	0.123999	0.807152	0.907638	1.00054	0.414276	0.491386	0.356925	0.243208	0	1.19	0.1	0.07	0	0.64	0.08	0.16	0	1.37	0.39	0.52	0	3.03	0.52	0.15	NA	1
2339C	C. albicans	0.130014	0.753955	0.82807	1.03416	0.368585	0.537641	0.434224	0.229859	1.39	1.85	1	0.07	0	0.76	0.47	0	3.69	2.37	1.4	0.48	0	3.49	2.57	0	NA	9
233B	C. albicans	NA	0.779881	NA	0.949827	NA	NA	NA	NA	0	0.4	0	1.69	1.3	2.16	1.28	1.51	0	0.93	0	7.24	6.69	7.15	5.86	5.46	0.00749	9
236B	C. albicans	NA	0.826119	NA	0.915061	NA	NA	NA	NA	0	0.55	1.03	1.83	0.2	1.44	0.84	0.55	0	0.21	0.97	1.19	0.54	2.32	1.73	1.82	0.00883	6
237B	C. albicans	NA	0.730365	NA	0.964242	NA	NA	NA	NA	0.1	0.41	0.62	2.72	2.91	5.22	4.91	3.34	0.49	0.45	1.16	6.22	6.87	7.97	7.44	6.74	0.00883	6
238I	C. albicans	NA	0.903168	NA	0.902205	NA	NA	NA	NA	0	0.31	0	0.57	0.56	1.24	0.9	0.78	0	0.41	0	1.69	1.69	3.44	1.78	2.34	0.00616	2
239B	C. albicans	NA	0.717824	NA	0.980467	NA	NA	NA	NA	0	0.39	0	0.85	1.49	3.3	2.14	1.55	0	0.46	0	4.1	6.56	7.53	6.8	6.3	0.00649	5
239I	C. albicans	NA	0.823654	NA	0.940002	NA	NA	NA	NA	0.28	0.57	0.06	0.71	0.4	3.45	0.34	1.15	1.19	1.45	0.46	1.65	1.56	5.87	1.19	4.18	0.01583	9
23B	C. albicans	NA	0.745595	NA	1.02728	NA	NA	NA	NA	0	0	0	0.99	0.57	3.42	0.81	1.52	0	0	0	3.19	1.67	7.62	2.38	4.38	0.00583	2
23D	C. albicans	0.0901269	0.645723	0.852483	1.08256	0.0327457	0.541096	0.478516	0	0.22	1.48	0.74	7.28	6.67	7.61	7.31	6.42	0.31	2.58	1.52	10.44	10.56	10.27	10.24	9.15	0.00466	1
23G	C. albicans	NA	0.84735	NA	NA	NA	NA	NA	NA	0.53	0.29	0.18	0.13	0.66	1.38	0.28	0.44	0.8	0.58	0.23	0.5	1.24	2.56	1.25	2.13	0.003	5
23I	C. albicans	0.142617	0.77043	0.82862	1.04765	0.283527	0.505131	0.417817	0.243142	0.64	1.4	0	0	0	2.41	0.35	0	1.78	1.95	0	0	0	1.91	0.59	0	NA	3
23R	C. albicans	0.137494	0.760841	0.91449	1.08081	0.345532	0.624067	0.40767	0.218109	0	0	0	0	0	0	1.32	0	0	0	0	0	0	0	0.15	0	-0.00033	3
242B	C. albicans	NA	0.766172	NA	0.958584	NA	NA	NA	NA	0.08	1.42	0.33	1.36	1.26	2.39	0.71	1.44	0.76	1.16	0.4	2.67	5.08	10.65	3.52	8.78	0.00549	5
242I	C. albicans	0.0420638	0.847797	1.2332	0.989327	0.334245	0.445366	0.343225	0.249436	0.19	0.5	0.53	1.97	1.78	2.72	2.16	1.71	1.31	1	1.33	8.13	7.07	8.86	6.32	7.69	NA	7
244B	C. albicans	NA	0.844463	NA	0.922033	NA	NA	NA	NA	0	1.46	0.59	1.89	1.4	2.57	2.06	1.34	0	2.84	0.56	5.38	3.81	8.55	5.06	6.96	0.00816	5
244I	C. albicans	0.131399	0.778721	1.28358	1.05215	0.289833	0.471578	0.352503	0.318667	0.32	0.31	0.07	1.93	1.8	2.31	1.85	1.77	0.82	0.59	0.64	4.01	2.18	7.13	3.58	5.59	NA	3
245I	C. albicans	0	0.812626	0.747702	1.03243	0.261384	0.380831	0.313499	0.134454	0.39	0.36	0.37	1.23	0.34	1.71	1.09	0.86	0.56	0.39	0.52	1.7	1.22	4.5	2.53	2.02	NA	5
246I	C. albicans	0	0.648176	0.892486	1.06144	0.336423	0.442553	0.497387	0.0579646	0.29	0.16	0.3	0.15	0	2.27	1.11	0	0.52	0.24	0.5	0.26	0	3.34	1.65	0	0.01883	2
247B	C. albicans	NA	0.876724	NA	0.898818	NA	NA	NA	NA	0	1.34	0.17	2.22	1.53	2.65	2.15	1.66	0	1.51	0.39	2.74	2.97	5.87	4.15	3.76	0.00816	3
247I	C. albicans	0.0452357	0.721024	0.904387	1.04775	0.324335	0.586922	0.409476	0.210934	0	0.34	0	2.01	1.66	2.67	1.9	2.04	0	0.53	0	6.02	6.17	6.15	5.41	7.64	0.00916	5
248B	C. albicans	NA	0.74742	NA	0.929652	NA	NA	NA	NA	0.51	1.91	1.53	0.19	0.17	3.84	2.75	0.15	2.16	2.32	2.13	0.52	0.42	5.93	4.76	0.5	0.0125	2
248I	C. albicans	0.13889	0.75041	0.795572	1.00215	0.331771	0.511828	0.404144	0.278793	0.45	1.37	1.26	0.72	0.93	1.77	1.39	0.95	1.18	1.48	1.61	2.99	3.59	6.14	4.3	3.4	0.0175	9
249B	C. albicans	NA	0.8049	NA	0.937342	NA	NA	NA	NA	0.98	3.01	0.96	3.04	2.16	3.44	3.95	1.85	1.4	2	1.27	1.14	1.12	3.31	1.78	0.7	0.02016	5
24D	C. albicans	0.064692	0.805255	0.549332	0.94038	0	0.386297	0	0	0.25	1.42	0.78	8.02	7.3	8.48	8.55	6.49	0.67	1.74	1.77	11.32	9.76	9.64	9.31	7.46	0.00266	3
24I	C. albicans	0.131677	0.763856	0.879531	1.01096	0.295705	0.471423	0.409689	0.250459	1.1	1.78	0.87	0.9	0.36	1.22	0.71	0.25	0.48	2.52	0.84	0.89	0.31	2.08	0.78	0.55	NA	10
24P	C. albicans	0.114102	0.534292	0.929008	1.40372	0.105885	0.846712	0	0	1.62	0.58	0.49	0.94	1.93	2.19	1.17	8.27	1.26	0.94	0.57	1.87	3.03	3.63	2	4	0.00833	3
250B	C. albicans	NA	0.674808	NA	1.03187	NA	NA	NA	NA	0.75	1.4	0.3	0.4	0.05	1.18	2.39	0	2.6	2.95	0.43	1.13	0.31	2.53	1.52	0	0.00816	5
251B	C. albicans	NA	0.803496	NA	0.93859	NA	NA	NA	NA	0.1	1.71	0.51	0.15	0.15	1.33	0.33	0	0.43	1.08	0.26	0.18	0.09	1.7	0.41	0	0.01016	2
251I	C. albicans	NA	0.807732	NA	0.926099	NA	NA	NA	NA	0	0.41	0.08	0.56	0.1	0.63	0.22	0.67	0	2.11	0.87	3.2	1.67	2.1	1.05	3.19	0.00983	6
252B	C. albicans	0.12977	0.69018	0	0.997027	0	0	0	0	3.06	1.355	2.705	0.075	0.45	1.06	1.34	0	3.525	3.775	4.13	0.175	0.65	1.93	1.675	0	0.08175	5
253B	C. albicans	NA	0.770203	NA	0.91889	NA	NA	NA	NA	7.17	6.68	4.92	0.55	0	5.7	1.16	0.05	6.86	7.81	5.08	0.74	0	5.94	1.59	0.09	0.0185	1
254B	C. albicans	NA	0.75285	NA	0.9489	NA	NA	NA	NA	1.74	2.23	3.39	0.15	0.11	1.36	0.54	0	4.2	5.13	6.12	0.36	0.17	2.51	1.49	0	0.02016	2
255B	C. albicans	NA	0.789577	NA	0.964266	NA	NA	NA	NA	0	0.26	0.09	0.55	0.16	1.27	0.31	0.26	0	0.46	0.5	3.07	1.9	4.81	2.07	2.85	0.00783	5
256B	C. albicans	NA	0.813151	NA	1.00396	NA	NA	NA	NA	3.71	3	1.22	1.54	1.57	4.88	2.11	1.25	4.13	3.18	2.28	8.71	7.22	8.88	8.23	6.42	0.0025	2
257B	C. albicans	NA	0.77658	NA	1.06317	NA	NA	NA	NA	3.88	3.18	0.77	1.22	1.48	5.33	1.62	1.06	4.15	3.17	1.23	4.61	3.6	8.65	4.94	4.05	0.00616	5
257I	C. albicans	NA	0.804691	NA	NA	NA	NA	NA	NA	0.16	0	0	0.07	0	0.71	0.72	0	0.52	0	0	0.27	0	1.95	2.02	0	0.01083	5
258B	C. albicans	NA	0.795449	NA	0.874228	NA	NA	NA	NA	0	0	0	2.75	2.39	4	3.43	2.95	0	0	0	6.4	7	8.29	6.32	6.38	0.73716	2
259B	C. albicans	NA	0.761545	NA	1.05107	NA	NA	NA	NA	0	0.21	0	2.96	2.81	3.23	3.32	2.62	0	0.8	0	7.77	9.5	8.04	8.24	7.4	0.00816	3
25B	C. albicans	0.113704	0.846634	0.724877	0.950549	0.283617	0.542148	0.341094	0	2.08	5.54	2.7	6.73	3.56	3.8	2.52	2.87	2.8	4.9	3.19	7.89	4.85	6.14	4.67	3.76	0.00852	9
25D	C. albicans	0.108842	0.464823	1.06202	1.23168	0	0	0	0	3.84	9.88	8.39	9.65	8.14	11.64	9.55	9.55	4.14	9.16	6.84	9.42	6.87	9.03	8.68	8.17	-0.01166	2
25I	C. albicans	0.142267	0.730018	0.923698	1.04074	0.343548	0.454321	0.437384	0.221622	1.88	1.6	1.63	0.36	0.09	2.5	0.62	0.22	3.67	2.61	2.26	1.26	0.39	5.11	1.81	1.47	NA	10
25P	C. albicans	0.0861299	0.647679	1.27451	1.2074	0	0.723284	0	0	0	0	0.29	0.88	0.97	2.17	1.08	2.31	0.27	0	0.29	1.12	1.84	2.03	3.22	2.12	0.00599	1
261I	C. albicans	NA	0.810602	NA	NA	NA	NA	NA	NA	0.9	0.74	1.05	1.99	2.04	2.19	1.99	1.75	2.73	1.27	1.17	5.89	8.17	9.27	5.05	6.7	0.01283	3
263B	C. albicans	NA	0.597245	NA	1.19752	NA	NA	NA	NA	0	1.43	1.56	1.68	0.65	1.21	1.78	0.85	0	2.3	1.05	1.34	2.59	3.76	3.63	2.22	0.01283	5
268I	C. albicans	NA	0.847474	NA	NA	NA	NA	NA	NA	0.12	0	0	1.43	1.27	1.4	0.89	1.33	0	0	0	7.51	6.34	8.36	5.39	5.37	0.0115	3
26B	C. albicans	NA	0.838075	NA	0.916371	NA	NA	NA	NA	0.2	1.09	0	0.84	2.18	3.3	1.66	2.48	0.46	0.96	0	1.4	2.09	4.49	2.55	5.89	0.00483	2
26D	C. albicans	0.0904895	0.652106	0.874219	0.943841	0.000113143	0.52071	NA	0	2.29	7.21	7.84	10.58	8.2	8.21	8.53	7.68	2.17	7.51	7.07	9.58	9.2	8.69	8.22	8.24	-0.00433	3
26I	C. albicans	0.129478	0.749741	1.00389	1.02974	0.366015	0.424121	0.380625	0.0535792	1.22	1.27	1.32	0	0.1	1.32	0.68	0	2.5	1.44	2.73	0	0.53	3.73	1.45	0	NA	5
26R	C. albicans	0.127483	0.780024	0.618248	1.00978	0.335909	0.800269	0.334742	0.0523896	0	0.43	0	0	0	1.94	0.48	0	0	0.51	0	0	0	1.06	0.5	0	-0.00033	1
271B	C. albicans	NA	0.748488	NA	0.966325	NA	NA	NA	NA	0.49	1.53	1.39	1.62	1.21	2.36	1.31	1.22	2.06	2.12	1.73	8.19	6.86	9.34	6.52	6.59	0.0445	5
274I	C. albicans	NA	1.05232	NA	NA	NA	NA	NA	NA	0.93	3.69	1.67	3.05	1.67	3.02	2.05	2.28	1.01	3.81	2.4	4.29	3.93	8.46	6.42	4.53	0.01616	6
277B	C. albicans	NA	0.727624	NA	0.93605	NA	NA	NA	NA	0	0.72	0.08	2.04	2.17	3.24	2.85	2.35	0	1.11	0.41	5.59	6.29	7.35	7.03	6.06	0.01116	3
27B	C. albicans	NA	0.839542	NA	0.971488	NA	NA	NA	NA	0	0.13	0	1.12	1.69	1.38	0.61	2.18	0	0.63	0	0.28	1.43	3.13	1.67	6.62	0.00416	3
27D	C. albicans	0.0895558	0.588629	1.10426	1.1435	0	0.609455	0.0871981	0	0.92	1.34	1.65	3.97	2.24	3.79	2.74	2.9	2.19	3.04	2.35	7.46	7.51	9.65	8.37	8.86	-0.014	5
27G	C. albicans	NA	0.826162	NA	NA	NA	NA	NA	NA	1.14	1.08	0.63	0	0	1.71	0.3	0	1.74	1.35	0	0	0	1.94	0.54	0	-0.00033	3
27I	C. albicans	0.124616	0.835766	0.999765	0.997023	0.363608	0.501895	0.391374	0.202565	0.72	1.2	1.04	0.11	0.21	0.87	1.11	0	2.74	1.82	1.41	0.56	0.19	1.7	2.18	0	NA	4
280B	C. albicans	NA	0.823876	NA	0.917747	NA	NA	NA	NA	0.1	1.32	0.3	0.24	0.19	1.69	0.76	0.06	0.46	1.45	0.45	1.35	1.41	6.12	3.74	0.43	0.0105	3
281B	C. albicans	NA	0.747784	NA	0.898667	NA	NA	NA	NA	0.13	1.57	0.62	1.3	1.28	2.47	1.58	1.12	0.43	1.53	1.55	7.59	8.2	8.4	7.78	6.86	0.01116	7
282B	C. albicans	0.136536	0.804546	0.79172	0.905244	0.331195	0.506853	0.348099	0.202254	0.06	1.65	0.63	0.15	0.14	1.59	0.81	0	0.47	2.33	1.29	0.52	0.09	3.31	2.16	0	0.00316	3
282I	C. albicans	0.0463721	0.733495	0.88634	1.07034	0.316972	0.474274	0.449687	0.206697	1.37	1.89	0.3	1.81	2.24	2.87	2.06	2.34	0.73	1.23	0.97	3.22	2.07	3.48	2.35	5.53	0.01383	5
283B	C. albicans	0.118653	0.836095	1.40938	0.926504	0.331309	0.60106	0.363738	0.212652	0	0.49	0.05	0.84	2.35	1.92	1.68	1.08	0	0.49	0.11	1.87	2.13	4.14	3.15	3.95	0.00083	3
284I	C. albicans	0.24287	0.51997	1.20865	0.601292	0.346852	0.648251	0	0	1.48	2.3	2.77	6.06	3.02	2.42	1.56	2.82	2.39	4.06	3.48	13.07	7.47	9.67	4.56	5.78	NA	3
285B	C. albicans	0.130479	0.785063	0.787351	1.00857	0.343264	0.559144	0.326832	0.182744	0	1.38	0.39	3.13	2.23	2.96	2.26	1.79	0	1.58	0.44	5.42	4.9	7.5	5.57	4.66	0.00483	4
285I_1	C. albicans	0.230842	0.473762	1.30027	0.772423	0.397567	0.619239	0	0	2.42	2	3.69	7.78	4.33	4.34	2.45	4.51	1.67	2.94	2.1	6.44	3.12	4.78	2.94	3.96	NA	2
286I	C. albicans	0.214178	0.510742	1.07576	0.641824	0.340065	0	0	0	2.47	5.4	3.99	7.28	3.71	3.6	2.49	4.49	2.09	3.74	3.76	6.31	3.68	4.86	4.5	3.91	NA	9
28B	C. albicans	NA	0.814174	NA	0.947041	NA	NA	NA	NA	0	0	0	0.51	0.43	0.92	0.69	1.56	0	0	0	0.75	0.77	2.49	1	5.01	0.00749	1
28D	C. albicans	0.084326	0.608504	0.882111	1.20021	0	0.510181	0.32623	0	1.8	3.91	1.81	6.67	3.79	5.7	3.77	5.11	1.46	3.87	2.22	9.73	6.19	9	5.42	7.22	-0.01366	3
28I	C. albicans	0.116718	0.829555	0.694326	0.971143	0.311898	0.441161	0.345424	0.140829	2.63	1.69	1.1	0.1	0	1.11	0.98	0	3.09	1.99	1.42	0.54	0	2.4	1.84	0	NA	9
290I	C. albicans	0.129895	0.838349	0.92745	0.983365	0.283714	0.444623	0.357545	0.161029	0	0.23	0	1.52	0.08	1.24	1.56	1.18	0	0.63	0	2.89	0.35	2.89	2.69	5.64	0.01616	6
294I	C. albicans	0.129385	0.808795	1.41829	1.00692	0.383473	0.433894	0.355862	0.23106	2.65	1.49	1.02	1.67	1.94	3.48	1.83	3.22	0.8	2.86	0.62	5.44	5.57	7.85	4.47	5.56	0.00983	9
295I	C. albicans	0.13315	0.734339	1.04232	0.997791	0.324894	0.415674	0.374022	0.223518	0.14	0.8	0.49	1.61	2.05	3	1.73	2.95	0.27	0.93	1.14	7.81	7.69	7.83	8.13	5.69	0.0145	2
299I	C. albicans	0.136519	0.773405	1.1464	1.00073	0.342032	0.433588	0.40439	0.220177	2.81	4.79	1.38	6.21	5.53	4.36	4.36	4.81	0.87	2.65	1.41	3.57	3.33	4.49	3.99	1.96	0.01716	3
29B	C. albicans	NA	0.819598	NA	0.95381	NA	NA	NA	NA	0.25	0.63	0.17	3.16	2.65	2.63	1.35	1.36	1.92	1.58	0.49	6.02	5.43	9.06	3.61	7.21	0.0105	5
29D	C. albicans	0.086313	0.723939	0.842546	1.03969	0.356275	0.343726	0	0	0.18	1.23	0.47	1.75	1.92	2.46	2.46	1.9	0.54	1.65	0.39	6.48	7.89	8.1	7.66	6.14	-0.00566	7
29I	C. albicans	0	0.7375	0.813069	0.863669	0	0	0	0	0.57	1.24	0.79	0	0	0.71	0.82	0	1.46	1.42	1.28	0	0	2.24	0.84	0	NA	5
2B	C. albicans	NA	0.812164	NA	0.980628	NA	NA	NA	NA	0.27	1.35	0.73	2.12	1.96	2.36	2.18	1.58	1.07	1.48	1.32	6.19	5.28	8.68	7.24	4.49	0.01083	2
2D	C. albicans	0.117308	0.79098	1.33249	1.29015	0.584129	0.355814	0	0	0	1.58	0.22	4.69	5.05	6.85	5.11	4.33	0	1.03	0	6.73	8.86	7.6	8.67	6.9	-0.01466	9
305B	C. albicans	NA	0.677442	NA	0.946445	NA	NA	NA	NA	0	0.39	0.18	4.08	3.97	4.56	3.97	3.62	0	0.21	0.37	6.89	5.93	7.28	6.81	6.13	0.00749	9
307B	C. albicans	0.117222	0.821794	0.485548	0.948483	0.293481	0.355375	0.352847	0.199021	0.24	1.37	0.19	2.43	2.06	3	2.33	2.05	1.17	1.26	0.33	6.55	6.9	6.85	6.52	5.17	0.00383	2
30B	C. albicans	NA	0.802848	NA	0.965344	NA	NA	NA	NA	0	0.21	0.12	0.3	0.22	0.87	0.98	0.09	0	0.46	0.51	1.78	1.32	2.52	2.64	0.12	1.2915	4
30D	C. albicans	0.0911969	0.646812	0.84863	1.11611	0.463143	0.442785	0.465552	0	0.18	0.35	0.22	1.5	1.84	3.25	2.76	2.52	0.55	0.53	1.63	3.04	4.3	6.97	5.89	5.08	-0.00066	6
30G	C. albicans	NA	0.702756	NA	NA	NA	NA	NA	NA	0	0.12	0.5	3.94	0.88	1.87	4.37	1.93	0	0.27	0.32	2.42	0.53	1.8	2.63	1.41	0.00233	2
310B	C. albicans	NA	0.789078	NA	0.982653	NA	NA	NA	NA	0.33	1.87	0.62	2.32	2.38	3.34	2.33	2.41	1.04	2.03	0.77	4.77	5.58	7.16	5.66	4.99	0.01083	2
311B	C. albicans	NA	0.771016	NA	1.0255	NA	NA	NA	NA	0.33	2.32	1.33	1.34	1.72	3.17	2.04	1.77	0.27	2.29	0.92	7.39	6.41	11.06	9.37	5.28	0.00883	7
313B	C. albicans	NA	0.942081	NA	0.862738	NA	NA	NA	NA	0.22	1.5	0.63	2.19	2.22	2.61	1.97	2.23	0.29	1.49	0.8	5.59	5.07	6.97	5.61	4.53	0.0115	3
314B	C. albicans	NA	0.732651	NA	1.04116	NA	NA	NA	NA	0.22	1.9	0.47	1.71	1.26	2.5	1.72	1.16	0.34	2.19	1.06	13.04	10.27	12.23	13.14	8.49	0.00883	4
315B	C. albicans	NA	0.816275	NA	0.930967	NA	NA	NA	NA	0.04	1.45	0.44	1.38	0.88	2	0.96	1.44	0.55	1.38	0.4	6.85	7.08	9.44	5.02	3.56	0.00649	2
316B	C. albicans	NA	0.797663	NA	0.987836	NA	NA	NA	NA	0	1.1	0	0.51	0.45	1.38	0.92	0.3	0	1.46	0	2.58	2.35	5.58	3.82	1.65	0.01116	1
317B	C. albicans	NA	0.750047	NA	1.07258	NA	NA	NA	NA	0	1.83	0	3.48	3.67	3.46	3.12	2.87	0	2.32	0	6.12	5.85	6.84	6.45	5.47	0.00616	4
318B	C. albicans	0.130595	0.807744	0.961042	0.963157	0.341296	0.547104	0.332062	0.17583	0.15	1.17	0.62	1.33	1.14	2.54	1.5	1.01	2.25	1.74	2.02	6.77	6.13	9.82	6.39	8.21	0.00349	3
319B	C. albicans	0.117671	0.898199	0.700224	0.994728	0.265912	0.456088	0.339273	0.201023	0.22	1.55	0.2	1.88	1.69	2.29	1.69	1.63	0.18	2.09	0.36	7.26	6.77	7.5	6.51	6.9	0.03683	9
31D	C. albicans	0.0723908	0.78407	0.48008	1.00009	0.113544	0.441293	0.0872385	0	0	0.37	0.3	0.16	0.15	0.55	0.38	0	0	0.5	0.45	0.41	0.44	1.57	1.02	0	-0.004	1
31G	C. albicans	NA	0.732244	NA	NA	NA	NA	NA	NA	0.12	0.32	0.26	0	0	1.16	0.26	0	0.55	0.43	0.49	0	0	2.06	0.62	0	0.00066	5
31I	C. albicans	0.135083	0.728954	0.817075	1.03709	0.414262	0.580501	0.458507	0.206838	1.08	1.25	1.3	0.32	0.49	1.73	1.12	0.8	2.5	1.43	3.01	1.08	1.77	3	2.49	3.3	NA	3
326I	C. albicans	0.119177	0.827531	1.03975	0.954208	0.77401	0.559006	0.535903	0.460611	0.1	0.1	0.23	0.56	0.59	0.27	0.24	0.5	2.25	1.33	1.76	7.43	9.33	4.63	4.32	6.13	0.0135	9
32B	C. albicans	NA	0.833755	NA	0.962714	NA	NA	NA	NA	0	0.58	0	0.69	0.31	1.81	1.37	0.09	0	0.44	0	3.89	1.95	7.02	4.14	0.22	0.00983	3
32D	C. albicans	0.0671984	0.816451	0.31792	0.974916	0.303283	0.308859	0.392037	0	6.97	7.68	6.26	0	0	0.23	0.2	0	6.16	6.44	5.88	0	0	0.46	0.25	0	-0.00066	3
32I	C. albicans	0.126704	0.805768	0.940208	1.00335	0.299225	0.435257	0.393362	0.10606	1.38	1.98	0.5	0.4	0	1.08	1.03	0	2.72	2.26	0.88	1.75	0	3.1	2.22	0	NA	3
330I	C. albicans	0	0.810361	0.647025	1.01485	0.0796576	0.383625	0.380201	0.189418	11.6	12.17	13.46	13.54	13.61	12.57	13.4	9.37	12.11	10.12	8.93	9.22	10.67	12.8	10.16	9.09	0.02383	3
331B	C. albicans	NA	0.686966	NA	0.995625	NA	NA	NA	NA	0	1.33	0.05	2.46	1.71	2.31	2.13	2.03	0	2.51	0.58	10.79	9.41	12.22	11.08	9.02	0.0145	5
333B	C. albicans	0.120853	0.86902	0.746941	0.90896	0.263212	0.451231	0.293822	0.0227621	0.42	1.86	0.24	1.1	0.92	1.88	1.37	0.78	1.01	2.14	0.35	7.71	6.79	7.01	7.42	7.02	0.00483	2
335B	C. albicans	0.12947	0.787886	1.16931	0.909407	0.321012	0.422897	0.394573	0.152226	0.14	1.56	0.29	1.38	1.39	1.86	1.37	1.44	0.36	2.01	0.36	9.07	10.12	9.92	9.06	8.13	0.00583	5
336I	C. albicans	0.137918	0.777052	1.08952	0.929589	0.370295	0.487793	0.393051	0.226095	0.1	0.74	0.36	0.37	0.23	0.97	1.16	0.12	0.86	1.57	0.51	1.82	1.31	4.68	5.31	0.48	0.01216	2
338I	C. albicans	0.152889	1.03447	1.01058	1.02501	0.815579	0.609568	0.339375	0.229219	0.34	0.46	0	4.17	1.34	3.14	2.21	1.9	2.1	1.27	0	5.37	4.08	4.93	5.29	3.02	0.04083	2
33D	C. albicans	0.0834889	1.14663	0.946897	0.96811	0.718873	0.693281	0	0	6.37	9.71	7.01	5.98	4.34	5.79	5.33	5.07	4.84	7.08	5.08	5.3	4.12	5.98	6.41	4.59	0.06766	3
33G	C. albicans	NA	0.755175	NA	NA	NA	NA	NA	NA	0.25	0.46	0.47	1.28	0.9	1.63	1.36	0.85	0.25	0.86	0.72	6.71	4.67	5.18	4.03	4.74	-0.001	6
33P	C. albicans	0.142094	0.728794	0.740029	0.889383	0	0.462816	0	0	1.08	1.13	0.35	0	0	0.34	0	0	1.35	1.28	0.47	0	0	0.6	0	0	0.00166	2
340I	C. albicans	0.139552	0.680754	0.886485	1.06344	0.393076	0.533943	0.522766	0.274716	0.69	0.24	0.1	0.13	0.11	0.64	0.37	1.49	1.44	0.38	0.36	0.37	0.37	1.6	0.82	2.78	0.01516	3
341I	C. albicans	0	0.760177	0.841387	1.01001	0.386862	0.327325	0.317271	0.0377364	0.66	0.43	0.21	0.07	0.07	1.37	0.36	0.18	1.91	0.45	0.27	0.34	0.3	1.05	0.47	0.26	0.01783	1
343I	C. albicans	0.141863	0.783289	0.925736	0.977454	0.30604	0.572975	0.41259	0.23517	0.17	0.29	0.19	0.56	0	0.3	0.08	0	0.55	0.34	0.36	0.97	0	1.46	0.55	0	NA	3
345B	C. albicans	NA	0.894544	NA	0.858829	NA	NA	NA	NA	0.09	1.64	0.14	0.64	0.47	1.53	1.26	0.22	0.69	2.4	0.44	1.66	0.6	4.13	3.4	0.63	0.00849	2
348B	C. albicans	0.118573	0.898152	0.856061	0.905476	0.291401	0.506077	0.298822	0.178523	0	1.23	0.6	2.96	1.95	2.49	1.8	1.6	0	1.83	0.15	3.49	2.85	5.27	2.69	3.62	0.00616	2
34D	C. albicans	0.0594185	0.869756	0.49652	0.938684	0.232505	0.287568	0	0	4.23	6.66	6.01	0	0	0.26	0.45	0	4.9	6.76	5.67	0	0	0.44	1.09	0	0.02	5
34G	C. albicans	NA	0.795979	NA	NA	NA	NA	NA	NA	0.4	0.17	0.19	0.1	0.12	1.05	0.53	0.31	0.46	0.45	0.48	0.44	0.37	2.42	1.74	1.42	0.02066	3
34I	C. albicans	0.12409	0.794428	0.834048	1.03652	0	0.49415	0.353969	0.21049	0.1	1.23	0.87	0.1	0	1.61	0.21	0	0.56	1.37	1.31	0.53	0	2.78	0.51	0	NA	2
351I	C. albicans	0.136814	0.793497	1.27773	1.05221	0.33488	0.580788	0.39198	0.124733	0.43	0	0.14	2.24	2.19	2.21	2.39	1.56	2.06	0.19	1.13	4.45	5.18	9.54	5.38	8.23	0.00749	2
352B	C. albicans	0.138505	0.801502	0.90453	0.984081	0.27996	0.597359	0.314572	0.200506	0	1.56	0.16	1.18	1.48	1.68	1.31	0.85	0	1.37	2.16	6.41	7.27	5.79	6.75	4.57	0.00683	6
352I	C. albicans	0.127641	0.854251	0.511936	0.949484	0.21955	0.425164	0.358107	0.0625298	0	0	0.39	2.35	1.93	2.04	5.1	2.1	0	0	1.08	3.68	3.78	5.27	2.55	5.45	0.00816	2
353B	C. albicans	0.120335	0.81827	0.704637	0.89805	0.276279	0.393763	0.420816	0.168308	0.98	1.84	0.18	3.23	3.18	3.56	2.63	3.36	1.27	1.75	0.23	8.52	8.03	9.6	7.49	7.98	0.01216	1
356I	C. albicans	NA	0.772056	NA	NA	NA	NA	NA	NA	0	0.22	0	1.53	1.84	2.58	1.85	1.82	0	0.5	0	6.86	8.34	9.35	8.73	7.89	0.00883	3
358I	C. albicans	NA	0.729009	NA	NA	NA	NA	NA	NA	1.2	0.67	0.74	2.01	0.85	2.07	2.06	1.81	2.54	1.43	2.28	4.2	2.8	7.2	5.63	6.17	0.01516	6
35D	C. albicans	0.0713195	0.738098	0.407508	1.07538	0.344101	0.37856	0	0	5.9	6.45	5.65	0	0	0.25	0.3	0	6.84	6.56	6.48	0	0	0.44	0.19	0	0.00933	2
35G	C. albicans	NA	0.743718	NA	NA	NA	NA	NA	NA	0.7	0.62	0.41	1.91	0.69	1.81	1.07	0.5	1.07	0.98	0.72	3.37	1.43	3.31	2.83	1.23	0.012	6
35I	C. albicans	0.122417	0.824117	1.03507	0.986034	0.35995	0.465676	0.354604	0.209666	0.21	0.88	0.62	0	0	1.21	0.57	0	0.43	1.25	1.01	0	0	1.94	1.32	0	NA	6
35S	C. albicans	NA	0.789102	NA	NA	NA	NA	NA	NA	0.14	0.46	0.41	1.15	1.73	2.41	1.75	2.4	0.46	0.48	0.43	3.08	3.43	5.31	4.78	4.39	0.003	6
360I	C. albicans	NA	0.754037	NA	NA	NA	NA	NA	NA	0	0	0	0	0	0.19	0	0	0	0	0	0	0	0.51	0	0	0.00983	6
362B	C. albicans	0.13031	0.835375	0.856237	0.982895	0.269386	0.434127	0.303795	0.170323	0.4	1.56	0.22	1.23	0.92	1.48	1.57	0.99	1.52	2.51	0.36	5.93	4.73	5.86	5.76	4.56	0.00683	2
362I	C. albicans	0.122454	0.730063	0.926717	0.983799	0.373926	0.537903	0.3679	0.274185	1.04	0.84	0.62	0.39	0	1.42	0.29	0.14	2.55	1.35	1.43	1.29	0	3.38	0.99	0.43	0.0195	3
363I	C. albicans	NA	0.762573	NA	NA	NA	NA	NA	NA	0.54	1.56	0.69	0.07	0	1.57	1.22	0	0.99	3.14	1.31	0.49	0	4.2	3.39	0	0.01516	3
364B	C. albicans	0.113628	0.921931	0.641955	0.857823	0	0.419003	0.283397	0.160535	0	0	0	1.04	0.86	0.86	0.15	0.31	0	0	0	1.91	3.4	3.25	1.02	1.54	0.00916	3
366B	C. albicans	0.118521	0.837644	0.69831	0.946791	0.319425	0.369837	0.408545	0.257778	0.61	1	0.26	2	1.44	4.55	3.5	2.14	1.1	1.51	0.48	1.44	2.81	3.03	1.91	3.61	0.00749	3
366I	C. albicans	NA	0.767603	NA	NA	NA	NA	NA	NA	0	0.7	0.25	0	0	0.42	0.32	0	0	1.19	0.48	0	0	1.44	0.92	0	0.01616	3
367I	C. albicans	NA	1.01177	NA	NA	NA	NA	NA	NA	1.58	3.07	1.45	6.27	3.72	4.68	4.45	3.79	2.89	3.95	2.51	4.21	4.39	5.46	4.31	5.33	0.01083	2
368B	C. albicans	0.139037	0.782859	0.858649	0.951846	0.378737	0.455586	0.422105	0.245481	0.89	2.02	0.29	4.58	2.64	3.1	3.13	2.93	2.62	2.24	1.22	4.28	4.13	7.58	4.03	6.21	0.01016	3
369I	C. albicans	NA	0.812672	NA	NA	NA	NA	NA	NA	0.06	0	0.19	1.29	0.81	1.02	0.55	1.14	0.94	0	2.49	11.53	7.67	6.63	4.17	11.18	0.00649	2
36B	C. albicans	NA	0.81215	NA	0.97774	NA	NA	NA	NA	0	0	0.31	1.17	0.56	2.47	1.6	1.08	0	0	1.44	4.36	2.22	7.18	4.09	6.82	0.01216	2
36D	C. albicans	0.0652442	0.823595	0.394554	0.996444	0	0.347655	0	0	5.91	7.19	4.87	0	0	0.21	0	0	5.65	8.2	5.41	0	0	0.55	0	0	0.01266	2
36G	C. albicans	NA	0.719118	NA	NA	NA	NA	NA	NA	0.06	0.25	0.36	0.67	0.35	1.52	0.83	1.25	0.36	0	1.69	4.6	3.29	7.08	5.01	6.67	-0.00133	1
36R	C. albicans	0.118884	0.872917	0.788557	0.931648	0.326522	0.453398	0.333129	0.167071	1.33	2.04	0.65	0.56	0.36	1.18	1.11	1.11	1.45	1.88	1.08	0.91	0.9	2.62	2.04	1.34	0.00266	9
370B	C. albicans	0.131642	0.874905	0.868391	0.933632	0.298807	0.52787	0.306355	0.187209	1.17	2.62	0.88	0.45	1.16	0.95	1.2	0.14	2.21	2.79	1.62	0.89	0.16	2.3	1.54	0.33	0.00883	3
370I	C. albicans	NA	0.803062	NA	NA	NA	NA	NA	NA	0.64	0.07	0.31	0.98	0.63	1.31	0.77	0.5	1.4	0.39	1.54	3.74	0.69	3.42	3.05	2.26	0.00949	1
371B	C. albicans	0.14456	0.774969	0.966859	0.977041	0.304479	0.469221	0.406122	0.204112	0.03	0.17	0.03	0.63	0	0.32	0.22	0.17	0.62	1.86	0.53	2.91	0	3.9	1.97	3	0.00516	3
371I	C. albicans	0.0994476	0.772417	0.999748	1.00108	0.1123	0.562568	0.405206	0.181166	0	0.25	0.16	0.64	0	0.73	0.17	0	0	0.51	0.52	0.78	0	1.23	0.53	0	NA	5
373B	C. albicans	0.126822	0.839047	0.915256	0.948108	0.281882	0.467855	0.413248	0.207529	0.16	1.47	0.11	1.23	1.14	1.94	1.47	1.53	0.46	2.42	0.46	5.07	5.09	5.78	4.98	4.33	0.00616	2
374B	C. albicans	0.125072	0.837115	0.7776	0.942244	0.337508	0.436946	0.323404	0.204192	0.31	1.32	0.3	0.29	0.43	0.97	0.45	0	0.4	1.41	0.44	1.97	3.35	4.94	3.14	0	0.0105	3
376B	C. albicans	0.129412	0.816091	0.818177	0.902897	0.272222	0.488557	0.338428	0.188225	0.59	1.25	0	0.3	0.35	0.63	0.49	0	2.29	1.35	0	0.84	0.32	2.01	1.79	0	0.00583	2
377B	C. albicans	0.126972	0.78863	0.773024	0.92731	0.249973	0.426844	0.377637	0.238177	0	0.87	0.2	3.85	4.66	5.56	3.8	3.2	0	0.98	1.27	6.09	5.38	5.49	5.56	5.49	0.00716	1
379B	C. albicans	0.118207	0.916024	0.830433	0.886989	0.250943	0.443446	0.417317	0.158176	0.11	1.5	0.17	2.38	1.92	2.53	2.36	2.06	0.84	1.39	0.13	6.64	5.61	6.79	4.6	6.13	0.00983	2
379I	C. albicans	0.133968	0.749504	0.84486	1.04728	0.289006	0.535321	0.45383	0.207548	0.34	0.31	0.74	0.7	0.29	1.2	0.6	0.31	1.01	0.48	1.32	1.66	0.99	3.22	1.73	1.31	0.01083	9
37D	C. albicans	0.0723649	0.75039	0.739217	0.975389	0	0.384226	0.341636	0	0	0.95	0.56	1.28	0.63	3.48	0.6	0	0	1.25	0.35	1.71	1.09	3.53	0.59	0	-0.015	5
37I	C. albicans	0.0431517	0.76051	0.445642	0.980325	0.0132072	0.14656	0	0	1.98	3.39	3.545	0.09	0.19	1.705	0.87	0	3.205	4.525	3.31	0.315	0.715	2.615	1.25	0	0.17333	3
37S	C. albicans	NA	0.787359	NA	NA	NA	NA	NA	NA	1.56	0.8	0.55	0.3	1.52	1.24	0.68	0.71	2.37	1.48	1.05	0.92	1.21	2.58	2	2.32	0.00266	5
380I	C. albicans	0.125212	0.806053	1.02467	0.979159	0.0591538	0.458915	0.366956	0.185785	0.71	0.26	0	0.55	0	0.62	1.2	0	1.5	0.54	0	0.16	0	1.1	0.48	0	0.0125	2
382B	C. albicans	0.139823	0.745474	0.717366	0.963882	0.315095	0.480978	0.408565	0.205111	0.04	1.16	0.31	1.33	0.91	1.59	1.41	1.05	0.4	0.8	0.23	5.8	4.38	7.29	6.71	4.43	0.00316	3
383B	C. albicans	0.132425	0.772184	0.712554	0.947714	0.273137	0.451391	0.339034	0.276944	0	0.52	0.46	1.22	1.14	1.54	1.38	1.04	0	0.47	1.52	5.58	4.64	7.64	5.42	5.81	0.00316	6
384B	C. albicans	0.132379	0.735337	0.71406	1.03937	0.217932	0.402998	0.458315	0.257023	0.11	0.56	0.13	0.9	1.03	1.57	0.91	1.32	0.25	0.74	0.05	5.07	4.31	6.19	4.1	5.4	0.0125	3
386B	C. albicans	0.120832	0.836654	1.04871	0.946038	0.317601	0.464559	0.373229	0.227026	0.08	0.75	0.11	1.7	1.36	2.32	1.44	1.3	0.36	1.37	0.39	5.85	5.31	6.81	5.45	4.2	0.01083	1
386I	C. albicans	0.132281	0.776979	1.26354	1.00003	0	0.511656	0.364442	0.255406	0.09	0.3	1.27	1.62	0.98	2.6	2.86	1.57	0.49	0.35	2.1	4.54	4.33	5.83	5.82	3.57	0.01416	3
389B	C. albicans	0.118354	0.828876	0.940444	0.987007	0.33621	0.447244	0.414016	0.230463	0.53	1.42	0.32	0.74	0.8	1.07	0.67	0.23	1.44	2.01	0.39	4.74	4.11	5.66	4.22	1.47	0.00483	1
38D	C. albicans	0.0730236	0.706375	0.532568	1.01829	0.0513499	0.404847	NA	0	5.74	4.63	7.59	9.06	10	9.26	7.86	8.03	6.36	4.31	7.94	9.97	10.92	9.32	8.99	8.92	-0.01566	4
38G	C. albicans	NA	0.726874	NA	NA	NA	NA	NA	NA	0.71	0.18	1.35	0.17	0	0.2	0.2	0	1.62	0.43	0.61	0.41	0	0.57	0.38	0	0.001	5
38I	C. albicans	0.134716	0.725162	1.05268	0.997322	0.381576	0.507	0.373513	0.253162	0.71	2.08	1.39	0.65	1	1.41	2.08	0.84	1.54	1.26	3.16	2.47	2.82	3.07	3.55	4.25	NA	2
38R	C. albicans	0.141192	0.64333	0.718164	0.990591	0.278739	0.579106	0	0.0763949	0	1.28	0.35	2.03	0.36	1.22	1.5	1.67	0.46	0.51	0.59	2	0.68	1.54	1.84	2.94	0.00066	4
38S	C. albicans	NA	0.723166	NA	NA	NA	NA	NA	NA	0.66	0.87	0.44	0.67	1.2	1.67	0.76	0.79	0.42	1.52	0.45	1.2	0.65	2.79	0.95	1.19	0.004	5
390B	C. albicans	0.127194	0.846277	0.907775	0.941759	0.288373	0.440545	0.332719	0.214676	0.52	1.69	0.55	1.02	0.56	2.72	3.18	0.13	1.52	2.55	0.71	0.8	0.55	3.73	2.94	0.36	0.00849	6
391I	C. albicans	0.111857	0.931965	0.774779	0.916738	0.637053	0.396205	0.372228	0.243027	1.04	1.19	0.31	0.33	0	0.76	0.21	3.61	2.24	2.42	0.43	0.27	0	1.06	0.35	2.38	NA	2
395I	C. albicans	0.127715	0.794668	0.952104	0.948718	0.322681	0.3954	0.394592	0.235578	0.21	0.62	1.05	0	0	0.95	0.22	0	0.54	1.3	0.79	0	0	1.63	0.51	0	NA	3
396B	C. albicans	0.13247	0.743433	0.660669	0.962563	0.341567	0.392717	0.393282	0.230956	1.62	0.79	0.34	0.31	0	0.82	0.24	0	2.21	1.13	0.39	1.13	0	2.37	0.1	0	0.01283	3
397B	C. albicans	0.132598	0.789553	0.663188	0.938765	0.302829	0.488305	0.419461	0.107107	0.68	0.86	0	5.65	5.88	6.99	6.5	5.56	1.54	1.37	0	5.68	6.7	7.45	5.67	6.48	0.00883	3
398B	C. albicans	0.132197	0.841494	0.753602	0.942938	0.290082	0.396142	0.390767	0.242396	0	0.83	0	0.23	0.29	0.65	0.54	0	0	1.39	0	1.47	1.37	2.83	2.37	0	0.00916	9
39G	C. albicans	NA	0.855997	NA	NA	NA	NA	NA	NA	2.06	2.89	1.1	0.34	3.23	5.43	1.62	4.23	2.04	2.47	1.52	0.47	2.11	7.19	2.48	6	-0.00066	3
39I	C. albicans	0.122083	0.845733	0.772049	1.0106	0.265328	0.460197	0.326606	0.212862	0.82	1.44	0.69	2.32	1.33	2.2	2.36	1.23	1.61	1.5	1.29	6.55	5.78	4.33	7.08	2.91	NA	2
39S	C. albicans	NA	1.07588	NA	NA	NA	NA	NA	NA	0.97	0.87	0.75	2.93	1.82	4.69	4.45	4.49	1.36	0.69	0.89	5	3.55	4.75	4.57	3.63	0.026	1
3D	C. albicans	0.0832564	0.670141	0.646507	1.1361	0	0.330184	0.567572	0	0.32	1.68	0.55	5.32	3.4	4.93	3.39	3.31	0.76	1.41	0.42	6.2	4.4	5.77	3.34	3.34	-0.01533	3
3L	C. albicans	0	0.763975	0.390852	1.06776	0.376826	0.49276	0.381371	0.117347	0.85	1.2	0.54	0.08	0.14	1.01	0.24	0	1.48	1.39	1.5	0.31	0.25	1.54	1.41	0	NA	2
3P	C. albicans	0.0335515	0.55894	0.745307	1.11234	0	0.575523	0	0	0	0.48	0.41	0.81	0.92	1.17	1.49	1.48	0	0.45	0.4	1.24	1.94	1.93	2.4	3.07	0.05266	1
400B	C. albicans	0.134734	0.841272	0.846243	0.985708	0.342188	0.397229	0.401724	0.162136	0.3	0.61	0	4.42	4.06	4.19	3.02	4.19	0.81	1.22	0	6.63	5.7	5.65	3.55	5.95	0.00749	7
401B	C. albicans	0.133992	0.812466	0.858278	0.957938	0.239011	0.467745	0.325412	0.211911	0	0	0	0.61	1.07	1.61	1.16	0.37	0	0	0	2.22	3.45	2.46	1.71	1.54	0.00549	3
405B	C. albicans	0.11985	0.833635	0.762858	0.911605	0.319472	0.412925	0.344838	0.20037	0	0.77	0.3	1.65	1.86	2.71	1.77	2.14	0	1.72	0.51	3.32	2.18	2.8	2.41	4.27	0.01083	3
406B	C. albicans	0.115312	0.8277	0.905863	0.928576	0.3057	0.439421	0.327207	0.215658	0.34	1.5	0.25	0.66	0.42	1.5	0.08	1.23	1.06	1.97	0.4	2.26	1.59	4.91	0.38	4.62	0.00849	3
407B	C. albicans	0.125779	0.811586	0.783584	0.902645	0.284075	0.527637	0.398471	0.202525	0.1	1.35	0.26	5.86	4.81	3.37	4.87	3.03	0.33	1.21	0.38	3.64	3.74	6.77	4.41	6.01	0.01016	3
409I	C. albicans	0.139952	0.749408	1.05182	0.979327	0.3353	0.490343	0.416723	0.075314	1.49	1.2	1.49	1.22	0.57	2.8	2.15	1.36	1.84	1.13	2.73	5.52	2.26	7.31	6.46	5.35	0.01016	5
40G	C. albicans	NA	0.884966	NA	NA	NA	NA	NA	NA	0.35	0.62	0.61	0.45	0	0.54	1.61	0	0.9	1.38	1.52	0.35	0	1.58	0.69	0	-0.00066	1
40I	C. albicans	0.146176	0.781921	0.982272	1.02901	0.328339	0.495916	0.344802	0.241298	0	0.81	0	0	0	1.36	0.3	0	0	1	0	0	0	1.13	0.39	0	NA	1
410I	C. albicans	0.136209	0.807185	1.16734	0.961731	0.331834	0.53378	0.397531	0.19094	0.06	0.46	0.38	2.33	1.61	2.96	2.17	1.56	0.69	0.45	0.48	6.35	6.16	8.37	7.51	5.23	0.00483	9
411B	C. albicans	0.130082	0.716904	0.695553	0.974028	0.247545	0.475207	0.384961	0.141406	0.38	1.35	0.3	1.97	1.93	2.57	2.19	1.81	1.29	1.48	0.41	6.51	6.8	7.25	6.99	5.85	0.60516	9
412B	C. albicans	0.125811	0.799489	0.904377	0.927094	0.353817	0.459007	0.370472	0.195338	0.19	0.87	0.16	5.83	4.08	6.24	4.31	4.69	0.61	0.72	0.47	8.3	7.64	9.4	8.04	8.29	0.00749	2
412I	C. albicans	0.159694	1.1618	0.943118	0.970847	0.803123	0.620324	0.391535	0.273061	1.71	2.39	0.31	6.29	5.3	5.9	5.34	4.87	3.23	2.03	0.22	5.88	5.18	7.29	7.58	4.21	0.0385	3
413I	C. albicans	0.128129	0.868932	0.860978	0.91267	0.289434	0.479814	0.35171	0.118889	1.54	1.35	0.88	0.78	0.17	1.31	0.64	0.26	2.42	1.3	1.19	3.2	0.72	2.76	2.4	1.03	0.0125	5
414B	C. albicans	0.136396	0.772535	0.838081	0.751812	0.0517907	0.539259	0.401925	0.233089	0.38	2	1.42	2.58	1.68	5.35	2.31	2.01	1.41	3.22	2.28	5.81	6.23	6.03	6.3	5.88	0.00649	1
415B	C. albicans	0.12262	0.78962	0.77372	0.930506	0.286998	0.493486	0.329629	0.247288	0.44	1.27	0.28	2.22	2.63	3.14	3.16	1.69	0.9	1.44	1.08	3.64	3.39	5.09	3.96	1.74	0.00716	3
416I	C. albicans	0.160396	0.770598	1.09789	1.00917	0.38225	0.453049	0.395033	0.0725203	1.02	0.89	0.61	0.41	0.45	1.35	0.26	0.32	1.69	1.21	1.31	1.11	0.71	3.69	0.87	1.39	0.01483	3
417I	C. albicans	0.186388	0.649548	1.19272	0.866164	0.399746	0.668241	0	0.244644	0	1.62	0.25	0.77	0.34	2.08	1.72	1.05	0	2.1	0.4	4.52	2.63	6.78	9.09	7.74	NA	3
418I	C. albicans	0.142219	0.742253	1.08083	0.976487	0.307586	0.566659	0.425766	0.132334	0.66	0.31	0.35	0.17	0	1.33	0.6	0.05	3.87	1.32	1.37	1.15	0	2.9	1.92	0.4	NA	2
419I	C. albicans	0.125346	0.772687	0.933373	0.935633	0.319502	0.537504	0.418276	0	0.49	0.11	0.41	0.99	0.3	1.56	0.62	0.28	2.67	0.46	1.3	1.96	0.29	3.19	2.17	1.96	NA	3
420I	C. albicans	0.127681	0.768874	0.787641	0.91697	0.336991	0.443334	0.419756	0.192281	0.26	0.1	0.15	0.98	2.28	1.59	1.28	0.07	1.55	0.36	0.63	2.43	0.8	3.05	3.08	0.51	NA	3
424B	C. albicans	0.128169	0.568813	0.669446	1.00191	0.3119	0.550802	0.478821	0.311667	0.18	1.75	0.7	2.9	3.96	4.32	3.71	2.67	0.88	2.08	1.09	3.78	4.74	7.71	4.7	7.33	0.0025	5
425B	C. albicans	0.115998	0.84936	0.722858	0.933111	0.32171	0.533551	0.3191	0.16005	0.16	1.33	0.28	1.26	1.18	2.68	1.92	1.18	0.29	1.4	0.32	4.63	5.92	7.18	7.71	5.63	0.00616	7
426B	C. albicans	0.122546	0.849608	0.623195	0.915044	0.272971	0.526845	0.321372	0.168966	0.91	2.18	0.88	0.59	0.14	1.74	0.89	0.13	1.67	1.99	0.96	2.02	0.93	3.49	2.64	0.99	0.00449	3
428B	C. albicans	0.141141	0.764862	0.920991	0.781174	0.0485911	0.56725	0.425756	0.261088	0	0.75	0	2.33	1.27	3.06	2.36	1.94	0	1.21	0	7.27	4.38	6.77	5.98	5.74	0.00949	1
42S	C. albicans	NA	0.788148	NA	NA	NA	NA	NA	NA	0.62	0.77	0.72	0.67	0.59	1.48	1.15	1.37	2.25	1.14	0.89	4.5	4.36	6.47	6.19	6.42	0.00966	3
430B	C. albicans	0.120072	0.825752	0.668619	0.903207	0	0.373405	0.391065	0.100064	0	0.28	0.06	0.06	0.12	0.39	0.06	0	0	0.45	0.47	0.42	0.25	2.06	0.46	0	0.0135	3
432B	C. albicans	0.131257	0.862874	0.529427	0.897154	0.338751	0.444811	0.350544	0.229108	0.18	1.1	0.13	4.09	2.47	3.33	4.03	3.04	0.46	2.36	0.44	11.76	8.59	10.78	10.51	9.25	0.00949	1
435I	C. albicans	NA	0.772025	NA	NA	NA	NA	NA	NA	1.64	2.71	1.46	2.21	1.8	3.25	2.26	1.76	1.81	2.95	1.98	5.04	4.77	7.96	5.92	7.36	0.01483	3
436B	C. albicans	0.119182	0.784635	0.638004	0.985109	0.281677	0.374024	0.394257	0.1935	0	1.52	0.35	1.92	3.4	3.53	4.76	2.87	0	1.56	0.15	2.22	5.31	7.69	4.72	6.94	0.00849	3
43I	C. albicans	0.124271	0.776468	0.815617	0.996394	0.309232	0.369736	0.302526	0.138497	0.81	1.33	0.55	0.42	0.08	1.38	0.89	0.44	1.53	1.8	1.33	0.75	0.46	3.14	2.26	0.89	NA	3
440I	C. albicans	0.151141	0.705214	1.16692	1.03547	0.387401	0.292834	0.336103	0.0448576	0.82	0.73	0.58	0.72	1.15	1.96	1.71	1.77	1.15	0.9	0.58	2.88	4.25	5.27	3.91	5.62	NA	3
442B	C. albicans	0.126674	0.837206	0.596296	0.988402	0.354355	0.422524	0.373484	0.198821	0.47	0.84	0.14	3.67	3.66	4.66	4.4	4.06	1.65	1.55	0.5	10.8	12.44	12.84	12.23	10.6	0.00783	3
442I	C. albicans	0.142805	0.728717	1.01145	1.09974	0.417285	0.745171	0.316509	0.176909	0.07	0.06	0	1.07	1.23	1.27	0.76	1.84	0.56	0.63	0	4.85	3.9	3.47	3.57	7.03	NA	3
443I	C. albicans	0.143436	0.770869	1.09322	0.862822	0.374816	0.579841	0.343631	0.192751	0.85	0.7	0.27	0.75	1.66	2.15	1.65	2.04	1.35	1.26	0.37	1.93	2.83	3.33	2.85	5.15	NA	5
444I	C. albicans	0.133523	0.730912	0.77236	1.03646	0.316903	0.402525	0.361701	0	0.59	0.21	0.13	1.29	1.15	2.16	1.36	5.19	1.83	0.43	0.46	2.61	2.61	3.55	1.85	2.55	NA	1
447B	C. albicans	0.130653	0.787079	0.803391	0.924674	0.317393	0.455269	0.371294	0.216998	0.35	1.09	0.35	1.44	2	2.02	1.81	1.93	1.03	1.4	0.72	3.63	4.06	5.66	3.66	3.75	0.00649	3
448B	C. albicans	0.12261	0.845109	0.798079	0.901294	0.362536	0.360755	0.292204	0.266624	0.27	0.98	0.15	4.67	5.56	4.27	4.87	5.43	0.52	1.13	0.49	11.99	12.7	11.75	12.13	11.33	0.01316	3
448I	C. albicans	0.0947871	0.948447	0.535094	0.853604	0.30271	0.322365	0.309085	0.185309	0.81	0	0.53	1.1	1.07	1.18	0.32	1.62	2.33	0	1.1	2.53	2.35	4.14	2.3	2.2	0.00033	3
449B	C. albicans	0.153027	0.71818	1.09163	0.919344	0.351649	0.373601	0.329933	0.286158	0.62	1.1	0.27	6.55	6.41	6.46	6.06	6.1	1.06	1.57	0.32	8.75	7.9	8.61	7.26	7.05	0.00783	1
449I	C. albicans	0.139727	0.750343	0.791985	1.05469	0.389017	0.480957	0.369534	0.222186	1.63	1.12	0.75	2.35	2.03	2.49	1.2	3.89	2.1	1.09	1.35	2.12	4.99	4.91	2.66	5.63	NA	7
44B	C. albicans	NA	0.738276	NA	1.2829	NA	NA	NA	NA	0.78	2.07	1.69	0.1	0	4.58	1.83	0	2.06	2.33	2.18	0.49	0	6.84	3.75	0	0.04083	3
44S	C. albicans	NA	0.706498	NA	NA	NA	NA	NA	NA	1.09	0.71	0.77	1.19	1.05	1.15	0.71	0.52	1.63	0.98	1.8	1.79	1.62	2.25	1.54	1.66	0.00866	4
450B	C. albicans	0.123166	0.847354	0.874974	0.95523	0.317747	0.358779	0.394266	0.209498	0	1.32	0	1.69	0.95	1.87	1.59	1.36	0	0.77	0.13	4.63	3.44	4.97	3.96	4.18	0.00749	3
450I	C. albicans	0.127146	0.75086	0.84578	1.06241	0.265542	0.609704	0.365294	0.18223	1.49	0.32	0.3	2.41	0.92	2.36	2.23	3.1	3.55	0.54	0.59	1.06	0.63	3.09	1.27	3.58	NA	5
451B	C. albicans	0.142679	0.717113	1.13253	1.00765	0.267263	0.445815	0.389338	0.222193	0.39	1.6	0.57	4.01	6.02	6.49	5.69	5.01	0.14	1.38	1.53	5.11	6.88	9.03	7.45	5.63	0.00849	2
451I	C. albicans	0.137609	0.762623	0.704097	1.03399	0.35097	0.474184	0.367162	0.230962	1.23	0.58	0.54	1.68	1.96	1.31	1.25	1.43	3.17	1.84	2.04	4.5	2.85	3.84	3.21	5.91	NA	1
453B	C. albicans	0.136458	0.767501	0.88157	0.9501	0.365538	0.403443	0.37806	0.301502	0.79	2.17	1.14	2.53	2.41	5.08	3.49	3.56	1.95	2.45	1.5	3.02	3.7	6.9	2.64	4.93	0.00883	3
454B	C. albicans	0.133019	0.779118	1.03999	0.98047	0.314824	0.49499	0.305535	0.276877	0	0.5	0	0.82	0.87	1.36	1.24	1.15	0	0.53	0	3.55	4.25	7.12	5.05	4.09	0.00483	1
454I	C. albicans	0.128756	0.717737	1.03253	1.04281	0.375754	0.441699	0.318363	0.0657004	0.93	0.45	0.15	0.86	0.28	1.61	1.23	0.61	3.88	0.7	0.64	1.42	0.4	2.86	2	2.24	NA	3
455B	C. albicans	0.127319	0.870021	0.802848	0.963749	0.335397	0.439606	0.287918	0.167631	0	0.68	0.23	0.38	0.27	0.99	0.67	0.53	0	1.29	0.28	0.98	0.64	2.88	1.95	1.56	0.0145	9
456B	C. albicans	0	0.793117	0	0.927863	0	0	0	3.29502e-05	0	1.66	0.05	1.45	1.15	2.25	1.78	1.18	0	1.99	0.24	5.71	4.39	7.46	6.58	4.83	0.00949	3
457B	C. albicans	0	0.806124	0.525309	0.929465	0.34445	0	0.292555	0.202854	0.32	2.22	2.08	0.95	1.22	2.93	1.88	1.04	2.86	3.47	3.58	4.92	7.51	9	7.68	5.97	0.00949	1
458B	C. albicans	0.162458	0.646015	0.956234	1.0824	0.427121	0.52968	0.41668	0.350446	0	0.32	0.15	0.91	0.73	1.11	0.97	0.78	0	2.08	0.66	11.23	9.55	12.52	12.12	8.8	0.00816	3
459I	C. albicans	0.112193	0.828307	0.799804	1.00704	0.185146	0.571744	0.444201	0.146759	0	0.71	0.13	0	0	1.36	0.29	0	0	0.75	0.39	0	0	2.33	0.65	0	0	2
45B	C. albicans	NA	0.998488	NA	1.043	NA	NA	NA	NA	0.69	2.04	1.64	0.97	0.76	4.63	2.7	0.95	2.17	2.39	2.29	4.27	2.32	9.27	4.73	3.76	0.10883	3
45S	C. albicans	NA	0.679923	NA	NA	NA	NA	NA	NA	1.03	1.23	0.78	2.46	2.34	3.54	3.14	3.42	1.76	1.86	0.88	6.04	6.55	9.35	6.97	8.65	0.001	2
461B	C. albicans	0.112974	0.808696	0.626377	0.974556	0.299167	0.352849	0.406575	0.181107	0.67	1.44	0.85	1.25	1.16	2.61	1.75	1.17	1.68	1.31	1.62	4.01	4.07	6.99	4.43	5.72	0.00749	2
463B	C. albicans	0.122726	0.778318	0.59224	1.00919	0.312056	0.39919	0.288445	0.277802	0	0.54	0.12	3.53	4.52	4.38	4.59	3.93	0	1.37	0.46	8.91	9.84	11.65	10.63	8.69	0.00716	5
463I	C. albicans	0.121042	0.785467	1.08028	1.05268	0.343491	0.495106	0.386474	0.20768	0.53	0.58	0.5	1.03	0.75	2.41	0.96	2.8	0.49	0.34	0.24	2.33	1.74	2.79	2.21	3.81	NA	3
464B	C. albicans	0.127847	0.821914	0.692836	0.967729	0.3186	0.366453	0.426928	0.203227	0.09	0.87	0	1.78	2.11	2.66	2.07	1.96	1.31	2.83	0	13.56	12.13	12.98	12.68	10.85	0.01416	3
464I	C. albicans	0.136357	0.809134	0.924748	1.06186	0.314813	0.523002	0.312419	0.14353	0.96	0.52	0.56	0.75	0.5	1.49	0.68	0.84	3.5	0.6	0.53	5.01	5.29	7.89	5.01	7.85	NA	5
465B	C. albicans	0.121169	0.79037	0.679408	0.95082	0.344617	0.38287	0.434668	0.265148	1.57	1.95	1.52	0.77	0.8	2.55	2.4	0.75	2.41	2.51	2.55	2.14	3.36	5.58	5.08	2.68	0.00849	3
466B	C. albicans	0.122854	0.864334	1.12741	0.967388	0.307399	0.406413	0.370494	0.300095	0.11	0.84	0.11	0.7	1.14	1.12	1.13	0.97	0.55	1.75	0.53	8.5	15.32	11.85	12.55	13.23	0.01283	5
467B	C. albicans	0.146334	0.746686	1.10866	1.02891	0.399676	0.467885	0.335882	0.294075	0	0.49	0	3.79	3.95	2.81	4.75	4.17	0	1.09	0	3.76	3.56	4.27	5.19	3.96	0.0105	1
467I	C. albicans	0.133188	0.762123	0.773671	0.982231	0.279089	0.4852	0.381176	0.173787	0	0.43	0	0.22	0.62	1.19	0.23	0	0	1.41	0	0.88	0.66	3.19	1.89	0	NA	2
468B	C. albicans	0.126216	0.800735	0.611061	0.94952	0.356304	0.413086	0.458688	0.243381	0	0.91	0.09	0.5	1.29	1.18	1.01	0.81	0	0.21	0.35	2.27	2.45	4.4	2.23	3.08	0.0105	3
46B	C. albicans	NA	0.834192	NA	0.97138	NA	NA	NA	NA	0.95	1.22	1.99	1.55	1.41	4.17	2.19	1.35	1.39	1.32	2.83	4.32	7.4	8.96	4.42	6.04	0.00716	3
46G	C. albicans	NA	0.830644	NA	NA	NA	NA	NA	NA	1.55	0.89	0.95	0.31	0	1.19	1.05	0	3.92	1.48	1.41	1.35	0	3.43	3.31	0	0.00366	1
46I	C. albicans	0.131383	0.765294	0.809651	1.03176	0.33993	0.467281	0.440799	0.224355	0.37	0.36	0.34	0.29	0.51	2.02	0.34	2.92	1.5	0.55	0.19	0.94	1.37	3.87	0.87	5.01	NA	2
470I	C. albicans	0.126848	0.773032	0.921016	1.06666	0.349553	0.55474	0.363833	0.228157	0.13	0.69	0.66	1.32	1.35	2.26	2.09	1.24	0.54	1.49	1.4	4.2	6.15	6.69	5.07	5.25	NA	2
473I	C. albicans	0.155626	0.696143	0.789842	1.06848	0.3876	0.493024	0.401867	0	0.32	0.1	0.84	0.54	0.89	1.12	0.44	0.77	1.67	0.46	1.59	1.93	2.42	3.91	1.83	3.1	0.00066	2
474B	C. albicans	0.120407	0.80854	1.05414	0.908996	0.350673	0.479276	0.366166	0.404794	0	1.34	0.08	0.3	0.15	1.03	1.06	0.15	0	2.4	0.86	3.37	1.92	12.4	4.96	1.95	0.00816	1
474I	C. albicans	0.121226	0.739784	0.739948	1.06588	0.284339	0.446014	0.383795	0.0879723	0.39	0.38	0.15	1.57	0.37	2.12	0.56	0.54	1.94	0	1.19	2.93	1.04	3.5	2.22	2.01	0.00133	1
475B	C. albicans	0.124679	0.840802	0.726451	0.94948	0.332479	0.380446	0.404537	0.202181	0.21	1.5	0.22	0.28	0.32	0.94	0.74	0.79	2.19	2.75	0.41	1.3	2.02	5.46	2.45	2.24	0.0115	2
477I	C. albicans	0.130729	0.743802	0.923098	0	0	0.506995	0	0	0.1	0	0	1.62	0.91	1.94	1.11	1.27	1.82	0	0	6.32	7.67	7.82	5.67	8.02	0.00166	9
47I	C. albicans	0	0.874222	0.416156	1.01121	0.322059	0.558462	0	0	0.3	1.49	0.46	0	0	0.4	0.39	0.11	1.45	2.8	1.85	0	0	2.13	2.6	0.54	NA	2
47S	C. albicans	NA	0.732753	NA	NA	NA	NA	NA	NA	2.08	1.25	1.52	0.42	0.77	1.9	1.14	0	2.16	1.32	1.94	1.58	1.68	3.32	2.9	0	0	3
480B	C. albicans	0	0.78153	0.383439	0.998974	0.349792	0.501859	0.423252	0.251014	0	1.35	0.06	1.32	1.44	1.88	1.68	1.24	0	1.49	0.48	8.11	8.56	8.72	7.85	6.73	0.01216	7
480I	C. albicans	0.137558	0.698639	0.818366	0.989998	0.3399	0.501683	0.404374	0.235281	1.42	0.32	0	0	0.67	0.32	0	0	1.77	0.59	0	0	0.3	0.67	0	0	-0.00066	4
482I	C. albicans	0.120964	0.806042	0.797965	0.99023	0.326589	0.550453	0.368188	0.201805	1.53	1.55	0.58	1.25	1.43	2.73	1.48	2.73	1.14	1.79	0.73	1.9	2.73	4.94	2.2	4.73	-0.001	9
483I	C. albicans	0	0.766219	0.672987	0.873561	0.348528	0.502359	0.355099	0.205323	2.07	1.35	0.93	4.24	3.61	5.03	3.28	3.49	3.92	2.61	2.53	4.91	5.73	10.55	5	9.44	0.001	2
485I	C. albicans	0.124005	0.799155	0.885863	1.01165	0.342341	0.414843	0.40141	0.223821	4.15	1.79	0.92	2.38	1.99	2.8	1.95	4.29	2.8	2.03	1.14	3.7	3.76	4.77	3.49	7.68	0	1
486I	C. albicans	0.124037	0.828469	0.881605	1.04717	0.306649	0.689787	0.428952	0.190437	0.99	0	0.32	1.38	1.83	2.24	1.88	2.06	0.2	0	0.13	3.54	5.56	5.89	5.34	5.35	0.00033	9
487I	C. albicans	0.120604	0.832493	0.845747	1.01437	0.232443	0.592885	0.329597	0.128448	0.43	0	0	0.38	0.63	1.35	0.77	2.34	0.53	0	0	4.25	5.75	7.74	1.91	7	0	5
489I	C. albicans	0.151893	0.681694	0.790779	1.08809	0.40402	0.440284	0.481374	0.238694	0	0	0.85	0.13	0.63	1.59	0.96	2.37	0	0	0	0.47	1.05	3.42	1.12	1.66	0.00066	4
48B	C. albicans	NA	0.787086	NA	0.987276	NA	NA	NA	NA	0.39	1.29	1.16	1.28	2.3	4	2.61	1.58	0.54	1.45	1.52	3.7	6.62	8.41	6.12	6.1	0.00316	1
48G	C. albicans	NA	0.775754	NA	NA	NA	NA	NA	NA	0.44	0.38	0.2	0.5	0.39	0.77	0.32	0	0.48	0.41	0.49	0.29	0.32	1.63	0.97	0	-0.00033	2
490I_2	C. albicans	0	0.891788	1.01	0.975236	0.478126	0.360488	0	0	2.1	3.63	0.5	6.11	5.78	6.95	5.93	5.26	3.85	4.99	1.8	5.34	7.92	7.28	5.51	4.01	-0.00033	2
491I	C. albicans	0.135663	0.791407	0.827741	1.03575	0.393831	0.495626	0.3612	0.136713	0	0.36	0.17	0.07	0	0.38	0.1	0	0	0.41	0.39	0.37	0	1.25	0.48	0	0.00033	1
493I	C. albicans	0.115254	0.920976	0.791609	0.946883	0.26693	0.412771	0.303641	0.177894	0.91	0.52	0.15	0.23	0.1	0.71	0.11	0.22	2.67	1.25	0.42	1.18	0.33	3.54	0.5	1.46	0.00333	1
497I	C. albicans	0.133634	0.797776	1.01346	1.01212	0.35909	0.503305	0	0.178565	0.56	0.86	0.61	0.07	1.41	1.44	0.57	0.2	1.97	1.08	2.22	0.39	1.63	4.12	1.2	1.52	NA	5
498I	C. albicans	0.124266	0.772385	0.834146	1.00872	0.319302	0.45207	0.432412	0.193056	0.69	0.61	1.51	2.14	2.62	3.09	3.35	1.52	1.41	0.41	0.97	2.2	4.17	5.85	3.26	4.44	NA	1
49S	C. albicans	NA	0.733703	NA	NA	NA	NA	NA	NA	0.71	2.14	1.39	3.15	2.51	3.93	2.91	2.97	1.4	2.33	0.89	5.41	5.04	7.37	4.99	6	0.001	3
4B	C. albicans	NA	0.728758	NA	1.09797	NA	NA	NA	NA	0	1.81	0.29	2.71	2.39	3.87	2.97	2.81	0	0.64	0.35	7.03	7	10.17	7.7	6.51	0.00283	2
4D	C. albicans	0.0787805	0.718614	0.588737	1.04379	0	0.447996	0.360671	0	4.37	3.91	4.43	0	0	0.92	1.03	0	4.63	4.54	5.23	0	0	0.82	1.69	0	-0.01566	3
4L	C. albicans	NA	0.770724	NA	NA	NA	NA	NA	NA	0.32	0.56	0.57	0.36	0.09	0.68	0.11	0	1.54	1.52	0.4	0.92	0.27	1.98	0.47	0	0.00566	3
4R	C. albicans	0	0.779031	0	0	0	0	0	0	0	0.36	0.24	0.08	0.29	1.4	0.61	0.17	0	0.47	0.45	0.41	1.19	2.14	1.47	0.92	0.001	3
503I	C. albicans	0.131554	0.72942	0.870045	1.04763	0.378991	0.538443	0.40105	0.220082	0.45	0.34	0.4	1.16	1.07	1.23	1.51	1.38	1.83	0.45	1.52	3.3	4.25	5.1	5	6.29	0.003	9
504I	C. albicans	0.128974	0.792748	0.800416	0	0	0.521877	0	0	0.34	0.41	0.23	1.95	1.91	2.95	2.76	2	1.66	0.35	0.51	4.15	5.92	9.12	6.7	8.7	-0.00233	2
507I	C. albicans	0.135803	0.741686	0.819014	1.02159	0.413302	0.429506	0	0.205462	0.69	0.38	0.29	1.08	1.62	2.4	0.88	2.27	2.29	2.6	2.54	7.17	11	13.96	6.2	8.67	-0.00166	3
508I	C. albicans	0.138536	0.772825	1.12638	1.01433	0.393521	0.519109	0.356407	0.166064	1.55	0.48	0.32	0	0	1.33	0.3	0	2.7	0.47	0.5	0	0	1.59	0.43	0	NA	3
509I	C. albicans	0.16105	0.610905	1.30099	1.04952	0.513293	0.486585	0.45911	0.120381	1.75	1.09	0.73	0	0	1.27	0.62	0	3.49	1.32	1.31	0	0	2.53	1.82	0	NA	3
50I	C. albicans	0.134154	0.723295	1.18424	1.01609	0.280352	0.475149	0.419062	0.226168	1.77	1.2	0.72	0.17	0	0.87	0.56	0.16	2.05	1.46	1.45	0.54	0	2.68	0.7	0.24	NA	3
50S	C. albicans	NA	0.828639	NA	NA	NA	NA	NA	NA	0.7	0.51	0.25	1.34	1.49	1.34	2.86	1.3	2.12	1.21	0.59	2.69	3.24	3.34	3.3	4.15	0.00166	2
510I	C. albicans	0.129337	0.809593	0.940456	1.04818	0.386802	0.435066	0.32284	0.0408635	0.93	0.52	0.39	2.58	1.84	1.8	1.34	1.48	1.61	0.71	0.38	1.52	1.1	2.94	1.58	3.88	NA	1
511I	C. albicans	0.153947	0.74213	1.06637	1.05452	0.33101	0.595589	0.345008	0.264688	0.61	1.03	0.48	2.39	2.65	4.22	2.51	4.41	0.93	1.44	0.47	4.15	5	6.12	4.82	8.33	NA	3
512I	C. albicans	0.140341	0.775661	1.03402	0.976551	0.373015	0.508989	0.381528	0.270984	1.19	0.55	1.87	2.31	3.01	2.8	2.06	3.13	3.35	2.22	0.67	8.06	10.98	7.08	7.7	10.14	NA	5
514I	C. albicans	0.130566	0.762628	0.845914	1.05342	0	0.519103	0.397047	0.292316	0.4	0.44	0.56	2.8	3.03	4.03	3.39	3.94	0.38	0.44	1.14	4.6	5.73	7.01	4.93	7.33	NA	2
515I	C. albicans	0.137622	0.800038	0.620351	0.950719	0.376969	0.488231	0	0.195665	0.69	0.28	0.7	0.44	0	0.43	0	0.12	1.55	0.48	1.52	1.66	0	1.69	0	0.38	NA	5
516I	C. albicans	0.147208	0.836569	0.784833	0.944747	0.295915	0.535274	0.363364	0.165798	0.59	0.49	0.26	0.15	0.42	1.27	0.36	0.56	1.46	1.27	0.43	0.42	1.03	2.24	0.58	1.87	NA	1
517I	C. albicans	0.139438	0.840207	0.761009	0.941183	0.283182	0.58203	0.396057	0.228921	1.79	1.43	0.35	0.53	0.16	1.69	0.64	0	2.28	1.37	0.57	1.42	0.53	3.27	1.63	0	NA	3
518I	C. albicans	0.132682	0.801545	0.877575	1.00492	0.310886	0.478983	0.318061	0.0965555	0.82	1.06	0.3	0.53	1.27	2.16	0.41	0.28	1.4	1.39	0.43	2.03	0.22	3.76	1.51	1.21	NA	2
519I	C. albicans	0.126862	0.878258	0.762156	0.971616	0.33012	0.524701	0.324308	0.12351	0.32	0.43	0.75	0.14	0	0.55	1	0	0.46	0.57	1.6	0.49	0	1.65	0.77	0	NA	3
51B	C. albicans	NA	0.888811	NA	0.917795	NA	NA	NA	NA	0	1.44	0.21	2.64	2.26	3.82	3.07	2.4	0	1.51	0.4	8.79	8.43	9.03	8.26	6.62	0.01016	3
51G	C. albicans	NA	0.682005	NA	NA	NA	NA	NA	NA	0.86	0.48	0.23	0.15	0	1.12	0.21	0	1.6	2.12	0.49	0.46	0	2.42	0.5	0	-0.00133	2
51I	C. albicans	0.112821	0.829211	1.07154	1.03019	0.337391	0.430368	0.35755	0	1.64	0.81	0.42	0.68	0.57	1.17	0.55	1.01	2.01	1.65	0.45	3.2	2.69	3.76	2.07	3.92	NA	3
520I	C. albicans	0.124485	0.818881	0.756601	0.965807	0.302001	0.42557	0.347794	0.195111	0	0.42	0.56	2.65	1.14	4.06	1.27	3.33	0	0.45	1.08	2.44	1.51	2.92	1.72	3.82	NA	3
521I	C. albicans	0.132313	0.817441	0.853886	0.959149	0.302397	0.581349	0.35591	0.17366	1.45	1.34	0.65	0.55	0	0.9	0.59	0	3.5	1.93	2.2	1.94	0	0.24	2.25	0	NA	4
527I	C. albicans	0.125745	0.763093	0.699016	1.05204	0.29629	0.611089	0.423544	0.198849	0.55	0.34	0.2	0.73	0.65	1.45	0.93	0.94	1.78	0.48	0.51	1.85	1.88	2.83	2.21	2.81	0.00166	1
528I	C. albicans	0.112142	0.777291	0.527345	0.92751	0.331833	0.529764	0.389028	0.168122	0.72	1.64	0.25	0.15	0	0.8	0.15	0.1	1.45	1.21	0.44	0.32	0	1.69	0.38	0.35	0.00166	3
52B	C. albicans	NA	0.823234	NA	0.96063	NA	NA	NA	NA	0.07	1.36	0.14	0.34	0.06	1.81	0.6	0	0.54	1.44	0.45	1.65	0.29	4.65	2.27	0	0.00849	1
52I	C. albicans	0.138084	0.67992	1.10096	1.1153	0.377651	0.489549	0.481621	0.0302902	0.94	1.92	0	0.22	0.65	1.07	0.93	0.4	2.7	2.31	0	1.12	2.13	3.04	2.22	2.26	NA	6
52S	C. albicans	NA	0.739383	NA	NA	NA	NA	NA	NA	0.44	2.08	0.46	0.95	1.32	1.42	0.72	0.09	1.26	1.51	1.84	0.65	0.72	2.76	1.35	0.37	0.00233	2
530I	C. albicans	0.141556	0.725778	0.910104	1.16818	0.41869	0.595878	0.395626	0.200973	0	0.45	0	0.14	0.22	2.03	0.4	0.51	0	0.49	0	0.25	0.21	1.54	1.16	1.38	0.004	2
533I	C. albicans	0.139549	0.765951	0.862538	1.06187	0.188956	0.471511	0.296418	0	1.31	0.41	1.05	0.32	0.67	2.11	1.54	0.3	1.88	0.49	0.29	0.89	1.62	3.56	2.66	1.9	-0.00133	6
537I	C. albicans	0.091354	0.898458	0.83541	0.911645	0.669728	0.386051	0.432724	0.235843	0.43	1.3	1.2	0.29	0	0.72	0.38	0.44	0.73	1.27	2.33	0.56	0	1.12	1	0.94	-0.00033	2
53B	C. albicans	NA	0.713529	NA	1.07784	NA	NA	NA	NA	0.65	1.92	0.66	3.33	2.62	3.48	3.11	2.56	2.19	2.91	1.39	6.44	7.15	7.53	6.73	5.41	0.01016	2
53I	C. albicans	0.126782	0.801431	0.613943	1.07097	0.267918	0.570098	0.387879	0.104852	0	0	0	0.66	1.33	2.62	0.9	0.89	0	0	0	1.38	2.47	2.9	1.4	2.26	NA	1
543I	C. albicans	0.121289	0.814275	0.883837	1.05819	0.335231	0.880928	0.481412	0.175974	0.13	0	0.17	1.11	0.98	1.73	1.09	1.68	0.33	0	0.33	4.77	5.37	5.3	5.65	7.39	0.00033	3
54I	C. albicans	0.138109	0.761565	0.786483	0.985004	0.395275	0.491604	0.406296	0.208433	1.2	1.84	0.86	0.32	0	0.99	0.16	0	1.24	1	0.43	0.58	0	2.34	0.56	0	NA	5
54S	C. albicans	NA	0.819665	NA	NA	NA	NA	NA	NA	0.15	0.38	0.44	1.34	1.04	1.8	1.87	1.21	0.2	0.66	0.73	3.53	3.95	6.48	4.3	7.21	0.00233	3
550I	C. albicans	0.123292	0.779269	0.786981	1.05254	0.382672	0.506869	0.41258	0.18691	0.06	0	0	0.55	2.85	1.09	1	0.72	0.65	0	0	1.95	1.57	5.07	2.73	5.17	NA	2
556I	C. albicans	0.147593	0.720261	0.675036	0.897161	0.417461	0.476687	0.365563	0	0.23	0.33	0	0.58	1.34	1.42	0.56	0.56	0.42	0.33	0	1.4	2.72	3.69	0.98	1.28	-0.00233	2
557I	C. albicans	0.144041	0.68425	0.46618	1.07026	0.307122	0.440866	0.399767	0.254102	0	0	0	0	0	2.28	0.21	0	0	0	0	0	0	1.79	0.69	0	0.003	3
558I	C. albicans	0.120912	0.838915	0.797108	0.986836	0	0.573183	0.311553	0.216268	0	0	0	1.51	1.19	1.54	1.42	0.87	0	0	0	3.77	2.93	3.93	7.28	4.55	-0.002	3
559I	C. albicans	0.0430824	0.689457	0.780238	1.07204	0.392643	0.476274	0.420791	0.192405	1.11	0.85	0.27	0.09	0.48	1.09	0.63	0	1.87	1	0.31	0.26	1	1.66	1.22	0	0	3
55G	C. albicans	NA	0.638695	NA	NA	NA	NA	NA	NA	0.47	0.44	0.44	0.12	0	1.04	0.33	0.06	0.5	0.42	1.07	0.28	0	1.63	1.11	0.37	0.00266	5
55P	C. albicans	0	0.75404	0.701352	1.02266	0	0.45531	0	0.0241983	0.33	1.08	0.28	0	1.29	1.97	0.61	0	0.5	0.65	0.49	0	0.73	0.77	0.97	0	-0.004	2
55S	C. albicans	NA	0.745319	NA	NA	NA	NA	NA	NA	1.21	1.43	0.65	1.02	0.7	2.41	1.85	1.11	1.92	1.43	1.49	1.87	1.31	4.21	2.94	2.77	0.004	7
561I	C. albicans	0.127603	0.666735	0.819415	1.02777	0.391194	0.53009	0.455377	0.192004	0	0	0	0.51	0.74	1.96	2.21	1.19	0	0	0	1.17	1.45	3.74	3	2.72	0.23266	3
563I	C. albicans	0.150758	0.691654	0.730346	1.02597	0.0731458	0.412149	0.388046	0.0469297	0.71	0.62	0.56	1.41	1.55	2.35	1.9	1.41	1.44	1.54	1.41	2.72	4.92	7.52	4.29	6.18	0.001	6
564I	C. albicans	0.128358	0.695359	0.872061	1.04371	0.305075	0.513595	0.404863	0.22184	1.29	0.93	1.13	1.11	1.31	2.29	1.9	1.6	2.34	1.49	2.49	4.64	4.46	9.23	4.07	7.65	-0.00066	3
56G	C. albicans	NA	0.509988	NA	NA	NA	NA	NA	NA	0.34	0.31	0	0	0	0	0.25	0	0.47	0.54	0	0	0	0	0.28	0	0.01066	3
572I	C. albicans	0.116517	0.726691	0.871921	1.01584	0.294824	0.420094	0.384677	0	0.69	0.15	0.18	0	0	0.19	0.13	0	1.66	0.51	0.55	0	0	0.5	0.58	0	0.00533	3
573I	C. albicans	0.122868	0.756216	0.913361	1.10864	0.436204	0.59197	0	0.14411	0.73	0.35	0.26	1.43	0	1.04	0.32	0	1.33	0.43	0.44	1.18	0	1.39	0.39	0	0.00033	3
574I_1	C. albicans	0.127918	0.800353	0.808795	1.02944	0.290477	0.463446	0.327269	0.196769	0.29	1.18	0.29	1.14	0.19	2.19	2.35	0.82	0.1	1.34	0.52	1.93	0.25	3.37	1.6	0.42	0.004	5
575I	C. albicans	0.132372	0.748969	0.864144	1.09056	0.451382	0.760186	0.392261	0.202914	0.39	0.19	0.57	0.9	0.17	1.36	0.33	0.44	0	0	1.28	1.61	0.3	2.1	1.1	0.17	0.00366	5
576I_2	C. albicans	0.127343	0.778794	0.806324	1.01899	0.356403	0.498306	0.29273	0.0933099	0.36	0.42	0.56	0.81	0.81	2.37	1.46	0.35	1.94	0.44	1.3	1.5	1.06	3.8	3.29	1.48	0.00333	5
577I	C. albicans	0.0185948	0.773294	0.36041	1.02776	0.016963	0.044037	0	0	4.245	2.155	1.735	0.655	0.215	1.88	1.035	0.095	3.5	2.69	2.04	2.52	1.21	4.305	3.13	1.555	0.09683	3
578I	C. albicans	0.0923451	0.771682	0.753794	0.995587	0.359696	0.447888	0.375463	0.248013	1.04	0.22	0.44	0.45	0.34	1.37	0.7	0	1.76	0.36	1.03	0.18	0.33	2.01	0.69	0	0.00133	2
579I	C. albicans	0.12276	0.746139	0.76531	0.939362	0.330569	0.559745	0.423752	0.204159	0.48	0.57	1.15	0.42	0.45	2.16	1.6	0.39	1.85	1.21	3.24	1.71	0.71	5.48	1.42	1.75	0.00333	5
583I	C. albicans	0.0956247	0.755328	1.00543	1.06063	0.353094	0.530137	0.408524	0.211493	0.13	0.87	0	1.14	0.32	1.06	0.53	0.42	0.6	2.37	0	1.34	1.19	2.63	1.6	1.62	0.00266	2
589I	C. albicans	0.187069	0.549356	0.946068	0	0	0.847754	0	0	10.74	11.65	11.16	11.42	10.69	10.39	10.34	8.08	5.81	3.12	8.28	6.48	8.51	6.86	6.83	4.57	0.007	3
58G	C. albicans	NA	0.692034	NA	NA	NA	NA	NA	NA	0	0.75	0.74	0.12	0	1.88	0.2	0	0	0.39	0.36	0.43	0	2.97	0.38	0	0.00133	2
58P	C. albicans	0.0771301	0.801153	0.758652	1.1001	0	0.375483	0.108543	0	0.16	0.36	0	2.2	1.17	2.22	3.06	2.51	0.49	1.74	0	9.49	5.47	10.23	10.26	10.51	0.00366	2
590I	C. albicans	0.12706	0.798907	0.873212	1.01812	0.238652	0.510379	0.391176	0.187935	0	0	0	0.14	0.6	2.22	1.83	0.85	0	0	0	0.44	0.95	3.04	1.75	2.58	0	2
591I	C. albicans	0.219108	0.578176	0.950421	0.477011	0.373769	0.806403	0	0.298391	0.14	0.12	0.21	0.35	0.34	1.16	0.48	0.48	0.53	0.5	0.44	1.29	1.18	3.12	1.78	2.43	0.11166	7
594I_1	C. albicans	0.148327	0.69848	0.786162	1.05096	0.347017	0.562007	0.459705	0.17764	0.34	0.7	0.69	0.35	0	0.72	1.15	0.33	0.48	1.47	1.4	1.01	0	1.52	3.28	1.94	0	3
595I_1	C. albicans	0.148191	0.693632	0.89852	1.06702	0.409837	0.498757	0.408204	0.267115	0.87	0.22	0.23	0.87	0	0.18	0	0	1.53	0.46	0.48	0	0	0.48	0	0	-0.00199	3
597I	C. albicans	0.130198	0.742844	0.814459	1.07268	0.365867	0.77309	0.472993	0.223966	1.3	0.77	0.56	2.14	0	3.39	1.34	2.88	2.56	0.54	1.6	2.51	0	3.02	0.87	4.23	0.00066	3
598I	C. albicans	0.134577	0.8252	0.764977	1.00185	0.298868	0.524663	0.329744	0.17821	0.84	1.83	0.84	3.72	5.07	6.71	6.27	5.95	0.89	0.99	0.9	2.85	5.93	7.5	4.93	7.11	NA	6
599I	C. albicans	0.16166	0.89027	0.897239	0.973401	0.778806	0.557994	0	0.25514	1.5	1.32	1.15	1.74	1.3	2.42	0.38	2.87	1.7	1.4	1.52	2.82	2.23	3.68	0.57	3.29	NA	1
59G	C. albicans	NA	0.737086	NA	NA	NA	NA	NA	NA	0.24	0.4	0.38	0	0	1.16	0.16	0	0.62	0.44	0.45	0	0	2.35	0.44	0	0.00066	2
5B	C. albicans	NA	0.79848	NA	0.923744	NA	NA	NA	NA	0	1.14	0.1	3.03	3.05	4.49	3.76	2.89	0	1.28	0.59	11.22	12.23	14.37	12.04	12.36	0.0125	1
5D	C. albicans	0.120453	0.47301	0.702465	0.727142	0	0.668915	0	0	4.66	7	3.38	7.77	1.08	2.89	1.15	4.13	5.68	8.81	3.06	8.72	3.13	2.97	1.81	5.56	-0.00633	3
5L	C. albicans	NA	0.884423	NA	NA	NA	NA	NA	NA	0	0.1	0	0.05	0.02	0.8	0.19	0	0	0.4	0	0.31	0.16	0.65	0.18	0	0.012	6
5R	C. albicans	0	0.771217	0	0	0	0.376805	0	0	0	0.43	0.25	0.24	0.17	2.53	1.34	0.09	0	0.45	0.49	0.24	0.29	1.76	2.27	0.35	0.00133	1
600I	C. albicans	0.137333	0.862872	0.969374	1.02828	0.328742	0.537436	0.30108	0.141406	0	0.36	0.22	1.34	0.66	1.94	1.32	1.35	0	0.49	0.45	3.49	3.39	6.87	4.42	6.02	NA	1
601I	C. albicans	0.118153	0.796385	0.779773	0.995311	0.313167	0.548839	0.383558	0.216454	0.47	0	0	1.25	0.83	1.63	1.07	3.3	0.27	0	0	4.19	3.23	5.62	2.16	4.96	NA	2
602I	C. albicans	0.139803	0.696108	0.870812	1.03074	0.398795	0.366969	0.506552	0.0326154	1.98	3.21	0.12	0.37	0.14	0.98	0.18	0	2.05	0.95	0.39	1.22	0.4	2	0.42	0	0.00266	2
603I	C. albicans	0.141245	0.783723	0.885701	1.05329	0.3515	0.52589	0.357048	0.186815	1.62	1.24	0.69	1.24	2.75	1.56	0.95	2.21	3.31	1.79	1.85	4.02	4.26	6.38	2.63	7.87	0.001	9
606I_1	C. albicans	0.138792	0.733939	0.806768	1.00712	0.336129	0.499976	0.44843	0	0	0.14	0	1.24	0.86	0.89	1.41	0.98	0	0.26	0	3.23	4.07	2.96	2.71	4.81	0.001	2
607I	C. albicans	0.123505	0.765889	0.764191	1.03166	0.351209	0.397737	0.386841	0.221583	0.84	0.45	0.98	0.97	0	1.13	0.8	0	1.36	0.45	1.29	0.84	0	1.7	2.33	0	0.00166	7
609I	C. albicans	0.150461	0.693509	0.757378	1.10493	0.430884	0.442551	0.378471	0.18283	2.7	2.72	2.34	6.64	4.05	4.29	3.06	2.13	3.04	3.23	3.09	7.31	5.78	7.05	4.43	2.8	0.00552	3
60G	C. albicans	NA	0.607006	NA	NA	NA	NA	NA	NA	0.92	0.92	1.13	0.56	0.45	2.19	0.65	0	1.62	1.22	1.33	1.08	0.68	2.89	1.19	0	0.001	6
60P	C. albicans	0.109651	0.564438	0.872234	1.3013	0	0.802045	0	0	0.9	0.74	0	1.79	0.99	3.98	2.66	3.48	0.59	0.26	0	3.04	1.88	7.52	4.87	5.75	0.05433	4
60S	C. albicans	NA	0.755451	NA	NA	NA	NA	NA	NA	0	0.79	0	1.05	0.28	2.26	1.13	1.8	0	1.57	0	2.38	0.89	4.54	2.49	4.86	0.00466	3
610I	C. albicans	0.124511	0.768584	0.804954	0.987122	0.360454	0.539423	0.321116	0.225466	0.24	0	1.04	1.02	0	0.43	0.33	0	0.47	0	1.26	1.27	0	1.08	1.38	0	0.006	1
611I	C. albicans	0.123385	0.772902	0.79781	0.991722	0.356009	0.368885	0.379704	0.144238	0.48	0.21	1.33	1.68	0	2.17	0.32	0	0.46	0.45	1.89	2.26	0	3.88	1.77	0	0.00366	2
612I	C. albicans	0.130841	0.769411	0.742358	0.960946	0.33141	0.493964	0.414804	0.128216	1.62	0.7	1.43	0.96	0.09	0.78	1.25	1.09	1.55	1.49	1.09	2.01	0.45	2.41	3.54	4.65	0.00433	5
61G	C. albicans	NA	0.829815	NA	NA	NA	NA	NA	NA	0.37	0.8	0.37	0.78	0.12	1.6	0.8	2.62	1.03	1.36	0.39	1.72	0.37	4	1.85	5.75	0	1
61S	C. albicans	NA	0.786458	NA	NA	NA	NA	NA	NA	1.46	0.55	0.2	0.63	0.76	0.72	0.98	0.11	1.55	1.05	0.09	0.72	0.29	1.48	1.23	0.45	0.00566	1
62P	C. albicans	0.109453	0.604092	1.19366	1.20633	0	0.458788	0.480271	0	0.65	0.88	0.7	0.54	0.15	0.67	0.56	0.25	1.8	1.24	1.4	1.08	0.44	1.25	1.32	0.17	0.00199	9
63I	C. albicans	NA	0.78024	NA	NA	NA	NA	NA	NA	1	0.69	0.21	0.39	0.38	1.16	1.5	0.41	2.58	1.51	0.46	2.21	1.85	5.34	4.79	2.24	0.0105	2
63S	C. albicans	NA	0.777496	NA	NA	NA	NA	NA	NA	0.4	0.38	0.55	0.64	1.12	1.02	1.37	0.51	1.72	0.52	1.99	1.39	1.03	3.9	2.87	2.54	0.02666	6
64G	C. albicans	NA	0.826728	NA	NA	NA	NA	NA	NA	0.66	0.64	0.81	1	3.04	1.53	0.74	1.19	1.4	1.44	1.5	2.27	4.87	4.37	2.75	4.54	0.001	9
65I	C. albicans	NA	0.753032	NA	NA	NA	NA	NA	NA	0.21	2.53	1.09	0.31	0.19	1.33	1.24	0.33	0.23	2.74	1.53	1.37	0.32	2.15	2.83	0.91	0.01183	2
65S	C. albicans	NA	0.775193	NA	NA	NA	NA	NA	NA	0.68	1.11	0.54	1.65	0.09	1.35	0.5	0.28	0.6	1.81	0.83	1.48	0.44	3.83	1.12	2.19	0.002	3
66G	C. albicans	NA	0.680909	NA	NA	NA	NA	NA	NA	0.58	0.42	1.03	0.6	0.45	1.36	1.1	0.08	0.37	0.47	1.08	1.52	1.45	2.26	2.38	0.34	-0.001	3
66I	C. albicans	NA	0.827418	NA	NA	NA	NA	NA	NA	1.23	3.6	1.3	0.09	0.37	1.06	0.99	0.18	2.42	4.66	1.5	0.55	0.17	2.13	3.1	1.11	0.0115	2
66S	C. albicans	NA	0.816401	NA	NA	NA	NA	NA	NA	0.24	0.06	0.49	0.15	0.53	1.18	0.78	0.47	0.95	0.27	0.18	0.62	0.74	1.67	0.78	1.45	-0.001	3
67P	C. albicans	0.0829095	0.704121	1.00876	1.01602	0.0729409	0.347993	0.437572	0	0.97	0.71	0.61	1.1	0	0.91	0	0	1.18	1.43	1.35	2	0	2.83	0	0	-0.00733	3
67S	C. albicans	NA	0.787409	NA	NA	NA	NA	NA	NA	1.03	0.97	0.93	1.76	2.4	2.85	2.73	2.26	2.49	2.31	2.29	4.02	6.13	8.64	5.5	7.65	0.02233	4
68G	C. albicans	NA	0.858152	NA	NA	NA	NA	NA	NA	0.96	0.75	0.98	0.33	0.23	1.91	1.55	0	1.65	1.14	1.47	1.13	0.62	3.02	2.7	0	-0.001	3
68S	C. albicans	NA	0.73534	NA	NA	NA	NA	NA	NA	0	1.3	1.34	1.72	1.7	3.11	2.25	2.94	0	1.83	1.54	3.23	2.45	7	4.69	5.22	0.005	3
69G	C. albicans	NA	0.775191	NA	NA	NA	NA	NA	NA	0.88	0.78	0.55	0.09	0.18	1.44	0.52	0	1.61	1.46	1.65	0.41	0.31	2.05	1.7	0	0.00133	2
69S	C. albicans	NA	0.654387	NA	NA	NA	NA	NA	NA	0.91	1.54	0.54	0.82	2.02	1.28	0.93	2.37	1.09	0.51	0.81	1.86	3.55	3.11	2.11	3.82	-0.00066	7
6D	C. albicans	0.0733489	0.775146	0.718834	1.03069	0.357157	0.35685	0.309729	0	2.96	3.22	2.54	2.2	1.62	3.38	2.15	1.95	2.72	3.75	2.67	3.65	1.94	4.82	2.91	3.31	-0.00366	3
6L	C. albicans	NA	0.874153	NA	NA	NA	NA	NA	NA	0.52	0	0	0.11	0.11	0.42	0.13	0.1	1.87	0	0	0.69	0.74	2	0.69	0.73	0.00366	2
6P	C. albicans	0.0574677	1.00217	0.86177	0.694522	0.273319	0.525401	0	0	0.17	1.41	1.12	1.74	0.9	3.25	2.11	1.97	0.49	1.43	1.55	2.94	2.02	5.29	3.69	4.97	-0.005	2
70G	C. albicans	NA	0.783864	NA	NA	NA	NA	NA	NA	0.7	0.7	0.39	0	0.1	1.09	0.6	0.06	0.31	0.87	0.88	0	0.21	1.05	0.58	0.26	0.00133	1
70P	C. albicans	0.102927	0.764928	0.712891	1.00336	0	0.397247	0.524045	0	8.27	8.29	9.97	10.29	12.71	12.27	11.6	11.92	3.85	1.84	2.4	8.09	10.06	8.06	8.14	9	0.03033	6
71G	C. albicans	NA	0.830939	NA	NA	NA	NA	NA	NA	0.82	0.26	0.22	0	0.06	0.36	0.14	0	1.81	0.48	0.5	0	0.69	1.49	1.15	0	-0.001	2
71S	C. albicans	NA	0.86986	NA	NA	NA	NA	NA	NA	2.08	1.78	1.18	0.19	0	1.53	0.28	0	2.77	1.46	1.7	0.39	0	2.04	0.69	0	0.00266	6
72G	C. albicans	NA	0.741412	NA	NA	NA	NA	NA	NA	1.36	0.68	0.94	0.06	0	0.71	0.06	0	3.57	3.03	2.15	0.46	0	2.41	0.61	0	-0.00066	6
72I	C. albicans	0.150142	0.726989	0.960526	1.06626	0.328248	0.352956	0.422562	0.0167781	1.71	3.06	0.97	0.13	0.43	1.37	0.88	0.53	1.85	2.52	1.03	0.54	1.39	4.58	3.27	2	NA	6
72S	C. albicans	NA	0.834169	NA	NA	NA	NA	NA	NA	0.14	0.2	0.85	0	0	0.84	0.8	0.61	0.48	0.38	2.31	0	0	2.51	1.49	1.55	-0.00033	3
73G	C. albicans	NA	0.729459	NA	NA	NA	NA	NA	NA	0.23	0.29	0	0.65	0.28	0.63	1.04	0.2	0.63	0.3	0	1.36	0.37	1.9	1.76	1.16	-0.00033	2
74I	C. albicans	NA	0.818001	NA	NA	NA	NA	NA	NA	0	0.27	0	0	0	0.59	0.09	0.12	0	0.61	0	0	0	2.73	0.6	0.99	0.00683	3
74S	C. albicans	NA	0.704575	NA	NA	NA	NA	NA	NA	1.25	0	0	0	0.3	0.77	1.2	0	3.01	0	0	0	0.51	1.66	1.72	0	0.001	5
75P	C. albicans	0.0271691	0.811424	0.894879	0.947759	0.10318	0.405973	0.433818	0	0	0	0	0	0	1.26	0	1.49	0	0	0	0	0	0.42	0.21	1.2	0.078	7
77I	C. albicans	NA	0.705277	NA	NA	NA	NA	NA	NA	0	1.99	1.85	0.1	0	2.01	2.52	0.32	0	2.78	2.2	0.42	0	2.45	2.67	0.57	0.01216	3
78I	C. albicans	NA	0.711636	NA	NA	NA	NA	NA	NA	0.89	1.43	0.68	0.09	0	1.25	0.56	0	2.48	2.33	1.35	0.39	0	3.67	2.43	0	0.00883	3
78S	C. albicans	NA	0.733466	NA	NA	NA	NA	NA	NA	0	0.11	0.08	0.69	0.44	0.84	0.75	1.01	0	0.45	0.54	6.26	3.91	7.08	6.16	8.69	0.00366	6
79I	C. albicans	NA	0.750645	NA	NA	NA	NA	NA	NA	1.73	1.75	0.64	0.11	0	0.92	0.68	0	3.5	2.35	1.3	0.5	0	2.69	2.58	0	0.00683	2
7B	C. albicans	NA	0.824472	NA	0.943633	NA	NA	NA	NA	0	1.86	0.81	3.67	3.33	3.66	3.06	2.58	0	2.25	1.64	9.57	8.31	10.91	9.83	7.86	0.00849	2
7D	C. albicans	0.0772532	0.751486	0.610203	1.02685	0.387928	0.386791	0.371905	0.0145079	3.27	2.76	1.87	0.99	1.73	2.56	1.98	1.83	3.47	2.57	1.88	1.43	3.15	3.89	3.63	2.75	-0.00133	9
80B	C. albicans	0.201977	0.995393	NA	1.02661	0.835365	0.641726	0.403562	0.0490797	1.01	2.13	0.2	5.1	3.51	4.72	4.07	2.99	1.1	1.76	0.31	5.96	4.05	6.28	5.76	3.94	NA	5
80I	C. albicans	NA	1.06583	NA	NA	NA	NA	NA	NA	0.85	3.22	1.22	0.19	0	1.31	1.47	0.22	2.33	4.9	1.5	0.13	0	2.68	2.67	0.87	0.00816	2
80S	C. albicans	NA	0.83537	NA	NA	NA	NA	NA	NA	0	0.33	0.26	0.37	0	2.27	0.94	0.97	0	0.56	0.68	0.46	0	2.66	2.07	2.36	0	2
81G	C. albicans	NA	0.756497	NA	NA	NA	NA	NA	NA	0.73	0.59	0.4	0.13	0.17	0.94	0.42	0	3.14	1.53	1.55	0.29	1.01	3.91	2.51	0	-0.00033	2
81I	C. albicans	NA	0.829398	NA	NA	NA	NA	NA	NA	1.69	3.39	1.51	0.23	0	1.9	2.24	0.34	2.03	6.43	3.08	1.22	0	3.94	3.98	1.08	0.01283	6
82G	C. albicans	NA	0.82474	NA	NA	NA	NA	NA	NA	0.57	0	1.08	0	0.04	0.48	0.6	0.44	1.34	0	1.01	0	0.34	1.16	0.24	3.17	-0.00066	3
82S	C. albicans	0.0932381	0.724053	0.524261	0.991178	0	0	0	0	1.47	1.235	1.315	0.285	0.445	1.33	0.77	0.7	2.415	2.325	2.025	1.245	1.385	2.965	1.445	3.195	0.2945	2
83G	C. albicans	NA	0.776959	NA	NA	NA	NA	NA	NA	0.42	0.45	0.01	2.72	2.67	4.52	2.76	2.55	1.5	1.68	0.25	4.75	5.95	7.77	5.03	6.22	-0.002	2
83S	C. albicans	NA	0.589198	NA	NA	NA	NA	NA	NA	0.73	3.35	0.92	0.81	0.41	2.07	0.67	0	2	3.7	2.65	1.45	0.17	3.3	0.47	0	0.007	1
84G	C. albicans	NA	0.712358	NA	NA	NA	NA	NA	NA	1.48	1.13	1.13	0.84	1.06	1.43	1.33	0.54	2.25	1.33	2.57	1.71	2.52	3.08	2.08	1.18	0.005	6
84P	C. albicans	0	0.577359	0.68744	1.48749	0.587574	0.627959	0	0	0	0	0	0.88	0.45	2.78	0.67	3.07	0	0	0	0.73	0.54	2.63	0.26	3.57	0.01533	2
85I	C. albicans	0.127683	0.72341	0.945589	1.05778	0.40469	0.420827	0.450358	0.195952	0.84	1.24	0.34	0.09	0.2	0.69	0.39	0.13	2.52	1.89	0.91	0.31	0.83	2.75	1.59	0.71	NA	5
85S	C. albicans	NA	0.582991	NA	NA	NA	NA	NA	NA	5.83	3.26	2.97	2.4	2.87	4.07	2.33	2.07	6.69	5.73	3.59	2.33	3.37	5.18	3.4	2.65	0.086	1
86G	C. albicans	NA	0.734018	NA	NA	NA	NA	NA	NA	0	0.2	0.16	1.13	0	1.2	0.55	0	0	0.56	0.54	1.46	0	2.5	1.46	0	-0.00166	1
87G	C. albicans	NA	0.767758	NA	NA	NA	NA	NA	NA	1.33	1.24	0	0.35	0.6	1.13	0.64	0.74	2.42	1.3	0	1.02	1.21	1.99	0.78	2.64	-0.00066	9
87S	C. albicans	NA	0.767305	NA	NA	NA	NA	NA	NA	1.67	0.94	0	0.18	0.2	0.65	0.2	0	2.51	1.34	0	0.58	0.45	1.51	0.54	0	0.00166	2
89G	C. albicans	NA	0.799642	NA	NA	NA	NA	NA	NA	1.67	2.31	1.49	4.63	3.42	4.21	3.85	3.95	2.82	2.66	1.85	9.89	9.39	9.26	9.14	8.34	-0.00166	1
8B	C. albicans	NA	0.872684	NA	0.915744	NA	NA	NA	NA	0.23	1.22	1.92	2.28	2.05	2.88	2.41	2.09	0.52	1.67	1.97	7.82	8.84	9.78	8.59	7.02	0.01016	2
8G	C. albicans	NA	0.775163	NA	NA	NA	NA	NA	NA	0.11	0.26	0.06	0.07	0	0.22	0.14	0	0.6	0.6	0.75	0.57	0	1.95	1.23	0	0.002	9
8L	C. albicans	NA	0.722304	NA	NA	NA	NA	NA	NA	0.8	0.3	0.27	0	0	0.59	0.45	0	1.65	0.51	1.18	0	0	1.45	0.79	0	0.00633	1
90G	C. albicans	0	0.807653	0.820593	0.953915	0.339358	0	0	0	1.78	1.26	1.31	1.15	1.1	2.08	1.83	0.81	3.06	1.44	2.06	2.9	2.45	5.47	4.17	4.08	0.00166	4
91B	C. albicans	NA	0.781226	NA	0.992561	NA	NA	NA	NA	0.37	0.97	0.43	1.73	1.35	1.85	1.69	1.37	1.47	2.02	0.41	7.23	7.48	10.18	8.19	7.33	0.01183	2
91S	C. albicans	NA	0.766924	NA	NA	NA	NA	NA	NA	0.66	0.61	0.5	0.31	0	1.19	0.32	0.32	3.13	1.66	1.56	1.62	0	2.85	1.83	1.67	0.004	3
92B	C. albicans	NA	0.836035	NA	0.939761	NA	NA	NA	NA	0.64	1.59	0.54	1.51	1.55	2.69	2.06	2.08	1.26	2.15	1.19	4.59	4.9	7.45	5.56	4.55	0.01583	2
92P	C. albicans	0.126033	0.951854	0.439901	0.961599	0.520675	0.47636	0	0.000156064	0.45	1.11	0.39	1.31	0.67	3.39	1.51	2.39	0.28	1.3	1.41	2.48	1.56	6.17	2.88	5.35	0.01266	2
92S	C. albicans	NA	0.759429	NA	NA	NA	NA	NA	NA	0.47	0	0.11	0.08	0	0.45	0.18	0	0.84	0	0.57	0.52	0	1.45	1.21	0	0.02333	2
93B	C. albicans	NA	0.692556	NA	1.16796	NA	NA	NA	NA	0	0.65	0.19	1.63	1.77	3.08	2.69	1.63	0	0.55	0.31	5.64	6.04	7.85	6.5	4.76	0.0935	1
94S	C. albicans	NA	0.70774	NA	NA	NA	NA	NA	NA	1.66	1.18	0.32	0.46	0	0.73	0.85	0	2.04	1.02	0.44	2.42	0	2.11	2.69	0	0.00333	2
95G	C. albicans	0.105338	0.966618	0.991187	0.913637	0.329511	0.621048	0.296614	0.154331	0.73	0.6	0.68	0	0.1	0.75	0.4	0	3.54	1.54	1.67	0	0.46	2.37	1.99	0	0.00333	2
95S	C. albicans	NA	0.756497	NA	NA	NA	NA	NA	NA	1.66	0.71	0.46	1.3	1.35	2.37	1.53	0.97	3.77	1.21	1.1	4.24	3.51	4.75	5.21	3.1	0.00266	2
96B	C. albicans	NA	0.841718	NA	0.909199	NA	NA	NA	NA	0.28	0.34	0.14	0.22	0	0.34	0.36	0	1.81	1.26	1.76	1.55	0	2.38	1.74	0	0.01016	3
97G	C. albicans	0.148684	0.829395	0.782027	1.00766	NA	0.430845	0.312016	0	1	0.94	0.69	1	1.2	3.1	1.31	1.52	2.31	1.18	1.47	2.91	2.99	8.02	3.7	6.1	0.00466	2
97S	C. albicans	NA	0.723531	NA	NA	NA	NA	NA	NA	0.12	0.22	0.18	0.62	0	1.23	0.53	0.13	0.54	0.43	0.47	2.57	0	2.95	1.93	0.55	-0.00066	2
98B	C. albicans	NA	0.717728	NA	1.03144	NA	NA	NA	NA	0.27	0.87	0.15	0.1	0	0	0.27	0	0	2.57	0.38	0.41	0	0	0.66	0	0.00383	2
98G	C. albicans	0	0.605727	0.562301	1.25967	0	0	0	0	1.55	1.16	1.08	1.69	4.11	3.6	1.82	2.29	3.25	1.3	1.38	4.72	5.86	8.27	4.44	6.73	0.007	3
98S	C. albicans	NA	0.721825	NA	NA	NA	NA	NA	NA	1.3	2.01	0.37	2.5	0.55	4.38	3.74	3	1.45	1.63	0.47	3.87	1.23	4.1	3.74	3.34	0.00166	3
99G	C. albicans	0.104499	0.895755	0.757942	0.913469	0.375332	0.368383	0.330698	0.0926837	1.03	0.59	0.94	0.28	0.07	1.7	0.73	0.06	2.5	1.48	1.35	0.68	0.44	2.86	2.16	0.39	0.00466	3
99S	C. albicans	NA	0.790848	NA	NA	NA	NA	NA	NA	0.76	0.88	0.52	0.72	0.59	1.98	0.83	1.3	1.31	1.32	1.01	1.56	2.62	2.61	1.88	5.18	0.00066	2
9B	C. albicans	NA	0.798257	NA	0.979278	NA	NA	NA	NA	0.25	1.77	1.19	4.2	3.6	5.26	3.94	3.34	0.74	1.51	1.23	7.01	7.27	8.43	8.13	6.42	0.00683	4
9D	C. albicans	0.0796336	0.683161	0.689042	1.05083	0	0.500873	0.383643	0	2.61	3.2	2.23	0.13	0.34	1.19	1.51	0	4.17	5.59	4.55	0.75	0.33	4.94	2.06	0	0.012	1
1017W	C. dubliniensis	0	0.72616	0.765511	0.930523	0.15968	0.254477	0	0	1.85	1.59	0	0	1.39	1.43	0.93	0	1.9	1.35	0	0	1.34	1.34	0.16	0	0.18733	1
104R	C. dubliniensis	0.0791963	0.752421	0.418706	0.997113	0.245891	0.307571	0	0	5.03	5.93	2.07	0.24	0	3.12	2.62	0	8.2	8.3	3.44	0.49	0	2.62	3.14	0	0.17733	1
1052W	C. dubliniensis	0	0.778477	0.260948	0.982021	0.0530904	0.298865	0	0.0138877	1.53	1.19	1.3	0	0.51	0.62	0	0	2.18	1.49	2.51	0	1.04	1.13	0	0	0.07966	2
113O	C. dubliniensis	0.107062	0.573862	0	0.975276	0.107863	0.368452	0.055126	0	0.88	0.53	0.85	2.08	0	1.54	1.13	0.75	1.29	0.71	1.04	3.07	0	2.37	1.56	1.37	0.01566	1
116R	C. dubliniensis	0	0.741213	0.291196	0.969297	0	0	0	0.0129767	2.5	3.53	1.88	0	0	0.71	0.56	0	4.21	6.33	4.27	0	0	1.21	2	0	0.274	5
1194W	C. dubliniensis	0.143925	0.778528	0.921231	0.967057	0.330539	0.592266	0.360047	0.282286	0.62	0.16	0	0	0	0.73	1.06	0	1.31	0.53	0	0	0	1.52	1.54	0	0.15466	1
119H	C. dubliniensis	0.137747	0.729831	0.406672	0.987916	0	0	0	0	1.32	1.91	1.7	0	0	1.72	1.21	0	2.11	2.29	1.96	0	0	1.96	1.19	0	0.11266	3
120S	C. dubliniensis	0.143206	0.717428	0.667256	1.06153	0	0.297845	0	0	2.61	2.38	2.79	0.09	0	3.13	2.55	1.01	1.57	1.44	3.01	0.34	0	1.64	1.27	0.81	0.20866	5
123H	C. dubliniensis	0.134834	0.733791	NA	0.931278	0	0.306104	0	0	1.75	1.92	2.17	0.63	0	1.71	0.93	0	2.08	2.36	2.4	1.18	0	1.5	1.15	0	0.19133	3
123O	C. dubliniensis	0.126253	0.795915	0.281229	0.935482	0.180047	0.252124	0	0	0	0	0	0	0	0	0	0	0	0	0	0	0	0	0	0	0.01066	2
125H	C. dubliniensis	0.120629	0.74434	0.130944	0.964851	0.0487414	0.379919	0	0	2.06	3.6	1.37	0.14	0	0.88	0.96	0	3.72	7.61	2.12	0.14	0	1.08	1.3	0	0.20266	7
125O	C. dubliniensis	0.143429	0.779435	0.29529	0.95657	0.170286	0.251393	0	0	0	0	0	0	0	0	0	0	0	0	0	0	0	0	0	0	0.02966	4
126H	C. dubliniensis	0	0.685779	0.347391	1.00886	0	0.0033884	0	0	1.36	2.07	1.5	0.4	0	0.96	1.23	0	2.21	3.22	2.33	0.77	0	1.45	1.52	0	0.19933	9
1278W	C. dubliniensis	0	0.840195	0.26017	0.967019	0	0.310861	0	0.000773805	1.41	1.59	1.49	0.83	0.48	1.87	1.08	1.15	2.31	2.58	2.77	2.74	1.72	5.12	3.24	4.01	0.23733	7
127H	C. dubliniensis	0.0474288	0.714103	0	1.01164	0	0	0	0	1.38	2.18	1.54	0.44	0	2.03	1.46	0	1.88	2.06	2.24	0.84	0	2.12	1.62	0	0.186	2
1280W	C. dubliniensis	0.0504317	0.722186	0.418757	0.963791	0.281064	0.356682	0	0	1.73	0.84	1.13	0.39	0.41	1.28	1.34	0	3.26	1.9	2.52	1.61	1.06	3.25	3.55	0	0.194	1
1288W	C. dubliniensis	0.152522	0.752396	0.328526	0.965324	0.181945	0.173983	0	0	5.31	5.69	1.63	0	0	0.23	0.15	0	7.3	7.57	2.61	0	0	0.4	0.33	0	0.19533	2
128O	C. dubliniensis	0.136222	0.774694	0.110788	1.00613	0.0564568	0.296068	0	0	0.51	0	0.92	0	0.91	0	0	0	0.5	0	1.99	0	1.13	0	0	0	0.04733	5
130O	C. dubliniensis	0.146613	0.765278	0.211468	1.05737	0.0556034	0.306612	0	0	0.25	0	0.46	0	0.52	0.25	0.32	0	0.53	0	0.45	0	1.27	0.59	0.29	0	0.01433	5
132H	C. dubliniensis	0	0.654201	0.369629	1.0881	0	0	0	0	1.28	2.08	1.39	0.19	0	2.22	1.75	0	2.03	3.04	2.16	0.36	0	2.41	2.01	0	0.20066	2
1357W	C. dubliniensis	0.168989	0.756219	0.394597	0.999129	0.155318	0.0681639	0	0	3.66	5.53	1.1	0	0	0.2	1.24	0	5.42	6.63	1.51	0	0	0.36	0.79	0	0.101	3
135O	C. dubliniensis	0.0959288	0.781902	0.232554	0.955617	0.188831	0.303504	0.0349493	0	1.83	0.92	1.63	0	0	0.2	0.23	0	1.9	1.18	2.31	0	0	0.33	0.4	0	0.00066	5
136O	C. dubliniensis	0.104226	0.752847	0.0830219	1.04432	0.200299	0.332247	0.0559792	0	1.8	0.89	1.16	0	0	0.22	0.21	0	1.97	1.27	1.34	0	0	0.32	0.37	0	-0.00433	9
1403W	C. dubliniensis	0.175173	1.04618	1.00521	1.03697	0.862178	0.696816	0.378548	0	0.86	1.46	0.25	3.79	2.43	3.98	3.9	2.03	1.72	1.47	0.9	5.33	4.68	6.41	6.08	3.55	0.06833	5
142O	C. dubliniensis	0.112101	0.735074	0.123689	0.976471	0.128417	0.362922	0.0425662	0	2.05	1.18	0.83	0.14	0	1.2	0.74	0	3.02	1.31	2.86	0.41	0	2.26	1.51	0	0.00299	1
143O	C. dubliniensis	0.0963456	0.707272	0.0971468	1.06321	0.109926	0.391401	0	0	2.05	0.79	1.2	0.11	0.22	0.87	0.44	0	2.99	1.17	2.09	0.38	0.88	2.27	1.24	0	0.001	9
144O	C. dubliniensis	0.102115	0.772017	0	0.978205	0.093146	0.370808	0.0650604	0	1.5	1.04	1.31	0.14	0	1.23	0.74	0	2.18	1.38	2.47	0.45	0	2.39	1.71	0	-0.00633	9
147O	C. dubliniensis	0.11524	0.75431	0.207877	0.911946	0.134026	0.303972	0	0	1.85	1.12	1.58	0	0.21	1.51	1.45	0	2	1.4	2.36	0	0.36	2.4	2.5	0	0.015	7
148K	C. dubliniensis	0.151517	0.742655	0.342155	1.00315	0.190559	0.261889	0	0.00731469	5.59	7.33	2.1	0	0	0.26	0.35	0	7.74	7.33	3.48	0	0	0.41	0.4	0	0.09766	2
152O	C. dubliniensis	0.107385	0.746669	0.0905382	1.03453	0.122767	0.414157	0.0417341	0	1.63	1.07	1.59	0	0	0.22	0	0	2.31	1.2	1.91	0	0	0.5	0	0	0.00766	3
171O	C. dubliniensis	0.0906206	0.776258	0.243117	0.920393	0	0.238634	0	0	3.01	2.1	2.17	0	1.46	0	0	0	2.02	1.41	1.6	0	1.39	0	0	0	-0.00599	5
175O	C. dubliniensis	0.100578	0.777334	0.199903	0.941564	0.178719	0.389865	0	0	1.55	0.8	1.74	0	0	0.78	1.06	0	2.13	0.82	2.2	0	0	1.62	1.59	0	-0.00799	3
177H	C. dubliniensis	0.0373439	0.703049	0.275284	1.10411	0	0.330759	0.00101649	0	1.32	1.91	1.15	0	0	0.16	0.16	0	1.96	2.15	1.78	0	0	0.32	0.33	0	0.242	3
198H	C. dubliniensis	0	0.747976	0.0107816	1.0661	0	0.44919	0	0	0.73	2.21	1.45	0.4	0	2.86	1.99	0	1.21	3.13	2.27	0.46	0	3.4	2.37	0	0.22633	3
207B	C. dubliniensis	NA	0.802142	NA	NA	NA	NA	NA	NA	1.09	0.86	1.55	0.55	0.24	1.73	1.71	0.31	2.04	1.51	1.25	1.85	0.89	3.37	4.14	0.2	0.03519	4
208B	C. dubliniensis	NA	0.828731	NA	NA	NA	NA	NA	NA	2.54	6	1.53	0.13	0.15	1.31	0.78	0.22	5.91	3.48	1.93	0.81	0.45	1.74	0.77	0.69	0.32586	5
209B	C. dubliniensis	NA	0.712068	NA	NA	NA	NA	NA	NA	4.77	2.23	1.86	0.37	0.4	2.02	0.66	0.11	5.63	2.27	2.06	0.87	1.11	2.89	1.64	0.15	0.07519	3
212H	C. dubliniensis	0.144126	0.793938	0	1.00339	0	0.619549	0	0	1.71	2.82	1.03	0.64	0	2.41	1.12	0	4.86	6.41	2.36	1.37	0	2.12	1.54	0	0.157	6
226H	C. dubliniensis	0.159299	0.784008	0	0.979979	0	0	0	0	0.95	2.34	1.37	0.49	0	2.19	2.01	0	1.28	3.76	2.28	1.43	0	2.45	2.27	0	0.15266	5
230H	C. dubliniensis	0.151308	0.792409	0.12159	0.985588	0	0.0437058	0	0	1.39	2.72	1.39	0.55	0	2.07	0.94	0	2.96	5.51	2.3	1.39	0	2.3	1.13	0	0.139	3
236H	C. dubliniensis	0.0858324	0.769899	0.318756	1.02843	0	0.326816	0	0	1.17	2.1	1.22	1.71	0.71	2.58	2.16	0.31	0.67	2.28	1.2	2.23	1.8	3.17	3.04	0.16	0.164	9
246B	C. dubliniensis	0.142831	0.722621	0.436809	1.0376	0	0	0	0	6.2	7.93	3.7	0.38	0.48	1.66	0.55	0	5.39	6.08	2.81	0.93	1.38	2.98	1.54	0	0.19826	5
24B	C. dubliniensis	NA	0.741483	NA	NA	NA	NA	NA	NA	4.82	6.74	3.98	0.79	0.14	2.16	1.4	0	7.23	6.81	7.15	1.44	0.52	3.68	2.14	0	0.01552	2
256K	C. dubliniensis	0.158331	0.682296	0.292178	0.998182	0	0.295572	0	0	4.29	4.97	1.33	0	0	0.52	1.07	0	3.51	3.97	2.43	0	0	0.72	1.47	0	0.068	1
298H	C. dubliniensis	0	0.692033	0.397386	0.964892	0	0.0676256	0	0	1.38	3.82	2.22	0	0	1.67	1.53	0	2.21	4.89	2.94	0	0	2.03	1.6	0	0.13833	5
333K	C. dubliniensis	0.158296	0.639083	0.507115	1.02776	0	0	0	0	1.54	1.54	1.09	0.29	0	1	0.97	0	2.07	2.12	1.39	0.29	0	0.93	1.16	0	0.02966	3
337H	C. dubliniensis	0.120347	0.751377	NA	1.00771	0	0.442597	0	0	5.05	7.21	4.56	0.47	0.13	2.48	2.06	0	4.7	7.13	5.14	0.74	0.09	3.87	2.94	0	0.153	3
338H	C. dubliniensis	0	0.664671	0.349718	1.05974	0	0.00637019	0	0	2.34	2.55	1.3	0.19	0	0.48	1.71	0	4.31	4.4	0.87	0.37	0	0.54	1.52	0	0.19366	7
342K	C. dubliniensis	0.130994	0.732821	0.513183	0.958968	0.190287	0.224748	0	0	4.88	4.48	1.7	0	1.85	1.13	1.49	0	3.96	5.13	2.27	0	2.57	1.27	1.05	0	0.081	2
35K	C. dubliniensis	0.0752186	0.760822	0.406588	0.99751	0	0.423418	0.0160886	0	3.98	5.52	1.69	0.81	0.11	3.36	2.26	0.11	6.6	7.75	2.81	2.77	0.47	4.39	3.67	0.53	0.08833	2
372B	C. dubliniensis	0	0.753606	0.122126	0.956867	0	0	0	0	0.26	1	0.51	0.34	0.41	0	0.32	0	0.44	1.61	1.12	1.71	0.24	0	0.67	0	0.104595	2
383H	C. dubliniensis	0.0376493	0.738011	0.324629	1.02995	0	0.415255	0	0	4.9	7.36	5.94	0.71	0.5	2.11	1.84	0	4.57	7.39	6.11	1.17	0.12	2.91	1.65	0	0.16566	2
392H	C. dubliniensis	0	0.762733	0.327522	1.02237	0	0.400137	0	0	3.1	3.87	1.64	0.18	0	2.17	0.46	0	3.4	4.17	2.21	0.41	0	2.43	1.53	0	0.21966	9
395H	C. dubliniensis	0.0437248	0.720856	0.352558	1.02247	0	0.0612555	0	0	3.98	6.82	5.29	0.29	0.33	0.44	1.94	0	3.69	6.87	5.76	0.43	0.49	1.05	1.82	0	0.122	9
406H	C. dubliniensis	0	0.756272	0.256274	1.06894	0	0.0466626	0	0	4.19	7.7	2.29	0.79	0.67	1.18	2.01	0.76	7.03	7.18	4.56	1.65	1.16	1.5	2.67	0.29	0.20533	9
409B	C. dubliniensis	0.036842	0.77421	0.315481	0.957391	0	0.0251532	0	0	1.215	0.9	0.58	0.24	0.51	0.705	0.54	0.06	1.915	1.445	0.66	0.335	0.765	1.28	0.615	0.155	0.022925	2
410H	C. dubliniensis	0.123261	0.702346	0.316341	1.0403	0	0	6.75531e-05	0	3.87	2.7	1.43	0	0.12	0.51	0.48	0	5.35	4.12	1.28	0	0.25	0.51	0.49	0	0.172	2
415H	C. dubliniensis	0.164447	0.751742	0.338101	0.996593	0	0.392288	0	0.00156947	3.7	5.19	1.75	0	0.41	0.36	0.25	0	6.29	7.58	2.6	0	0.53	0.46	0.41	0	0.15466	9
416H	C. dubliniensis	0.133306	0.69687	0.312337	0.963431	0	0.0592172	0	0	3.47	5.62	2.06	0	0	0	0.45	0	5.33	5.26	3.58	0	0	0	0.35	0	0.13566	6
417H	C. dubliniensis	0	0.715681	0.309185	0.966154	0	0	0	0	1.26	1.5	0.91	0.09	0	0.24	0.19	0	7.98	8.63	5.62	0.49	0	0.77	0.75	0	0.148	5
419H	C. dubliniensis	0.173395	0.715418	0.441836	1.00028	0	0.367116	0	0	2.9	2.95	1.89	0.4	0.21	0.75	0.89	0.57	11.26	8.64	8.85	2.17	1	2.01	3.38	0.81	0.115	3
420H	C. dubliniensis	0	0.688507	NA	0.978257	0	0	0	0	3.35	4.13	1.22	0.11	0	0.6	0.68	0	5.85	4.05	1.14	0.48	0	0.71	0.78	0	0.22533	3
422H	C. dubliniensis	0	0.764319	0.35942	0.956458	0.00165586	0	0.0152091	0	5.24	5.95	1.8	0.45	0.14	1.63	1.38	0	6.3	7.69	1.99	0.91	0.29	1.15	2.11	0	0.18933	5
424I	C. dubliniensis	NA	1.00565	NA	NA	NA	NA	NA	NA	1.57	0.37	0.8	0.22	0.89	0.46	2.37	0.43	1.93	0.59	1.5	0.3	0	0.9	5.25	0.47	0.01252	7
425H	C. dubliniensis	0	0.632945	0.366029	0.961482	0	0	0	0	2.97	4.64	2.78	0.39	1.04	2.73	1.92	0	3.82	4.36	3.99	0.44	0.64	1.67	1.13	0	0.20566	7
426H	C. dubliniensis	0	0.614962	0.359715	1.08859	0	0	0	0	4.78	6.42	2.94	0.92	0.13	3.63	2.61	0.16	3.96	6.54	4.4	1.15	0.35	4.08	2.63	0.34	0.17266	2
427H	C. dubliniensis	0.164103	0.715675	0.456573	1.07227	0	0	0	0	3.18	2.81	1.04	0.36	0.08	1.22	0.78	0	8.42	9.9	5.36	1.86	0.45	3.74	2.44	0	0.13233	3
428H	C. dubliniensis	0.174851	0.695679	0.598348	1.06486	0	0.283191	0	0	0.62	0.71	0.47	0	0	0.04	0	0	4.16	3.63	3.21	0	0	0.39	0	0	0.26966	2
429H	C. dubliniensis	0.161871	0.726665	0.52151	1.04624	0	0.0446447	0	0	2.01	1.13	1.64	0	0	0	0.18	0	2.92	1.39	1.76	0	0	0	0.24	0	0.19366	3
430H	C. dubliniensis	0.0814837	0.744832	0.339534	1.00105	0	0.00628614	0	0	1.14	1.29	1.34	0	0	0	0	0	1.2	1.29	1.25	0	0	0	0	0	0.18733	3
433H	C. dubliniensis	0.159062	0.731701	0.929715	1.08535	0.229106	0.451846	0.119414	0	0	1.23	0.59	1.28	0.3	1.95	1.96	1.45	0	1.37	1.24	2.61	0.74	3.67	3.21	3.26	0.142	3
435H	C. dubliniensis	0.0411446	0.723239	0.343987	0.933218	0.0436372	0.494185	0	0.00119706	1.27	0.54	0.49	0.08	0	0.3	0.53	0	3.79	2.12	2.16	0.56	0	1.09	2.38	0	0.13833	2
436H	C. dubliniensis	0.185621	0.932357	0.974653	1.04502	0.0486978	0.511222	0.0414192	0.00060584	0.69	2.05	0.57	4.06	3.59	5.44	4.83	3.58	1.75	3.51	2.15	6.83	7.47	9.52	9.63	7.58	0.16433	2
437B	C. dubliniensis	0.107223	0.809518	NA	0.896251	0	0	0	0	4.085	1.605	0.875	0.375	0.495	1.105	0.48	0	3.505	1.92	1	0.375	0.82	1.39	0.565	0	0.12809	3
437H	C. dubliniensis	0.16913	0.71197	0.603973	1.06844	0.44258	0.556669	0.0650036	0	0.79	1.5	1	0.77	0.45	3.1	1.9	1.48	1.57	1.25	1.44	1.74	1.27	3.76	1.95	4.96	0.136	1
441H	C. dubliniensis	0.124416	0.66542	NA	1.07603	0	0	0	0	2.19	2.09	0.88	0.18	0.15	2.06	0.76	0.28	4.09	2.98	1.39	0.4	0.41	2.82	1.23	0	0.17333	2
442H	C. dubliniensis	0	0.767443	0.493274	0.991436	0	0.00341529	0	0	1.77	2.63	1.71	0	0	0.26	0.22	0	2.97	2.44	2.91	0	0	0.43	0.39	0	0.182	1
445H	C. dubliniensis	0.140771	0.717964	0.369234	1.06109	0	0	0	0	3.39	2.37	1.66	0.57	0.16	2.05	1.67	0.1	8.21	3.24	2.77	1.28	0.39	3.25	2.66	0.36	0.185	2
448H	C. dubliniensis	0.0382263	0.721154	0.327096	1.08263	0	0.040984	0	0	2.86	3.23	1.42	0.12	0	1.29	1.13	0	6.23	5.37	2.06	0.34	0	1.87	1.76	0	0.21733	2
451H	C. dubliniensis	0.083446	0.754866	0.596938	1.01642	0	0	0	0	2.25	2.27	1.28	0	0	0.37	0.43	0	5.51	3.95	2.31	0	0	0.49	0.69	0	0.23033	5
452C	C. dubliniensis	0.135569	0.587212	0.322994	1.26069	0.0371271	0.058947	0	0	3.8	4.36	1.92	0.1	0	1.25	0.92	0	7.97	8.74	5.49	0.29	0	2.47	1.89	0	0.19733	2
452H	C. dubliniensis	0.135396	0.710139	0.44407	1.11087	0	0.0565769	0	0	2.79	2.02	1.67	0.64	0.28	2.99	3.64	0.57	4.63	3.28	2.06	1.15	0.69	3.77	3.19	1.66	0.14033	6
453H	C. dubliniensis	0	0.754033	0.549814	1.03841	0	0.0425176	0	0.000180015	2.37	2.65	1.63	0.38	0.5	1.57	1.08	0	3.83	4.45	2.3	1.09	0.91	2.21	1.64	0	0.223	7
454H	C. dubliniensis	0.152026	0.742395	0.357636	1.08807	0	0	0	0	2.85	1.41	1.98	0	0	1.48	1.29	0	2.52	1.55	2.63	0	0	3.17	2.05	0	0.16266	3
455H	C. dubliniensis	0.137574	0.739576	0.36747	0.932893	0	0	0	0	1.22	1.79	0.86	0.3	0.17	1.58	1.28	0.1	1.99	2.26	1.77	0.93	0.53	2.7	2.2	0.31	0.155	3
457H	C. dubliniensis	0.0852683	0.722709	0.344988	0.96425	0	0	0	0	1.35	2.35	1.45	0.64	0.66	2.05	2.33	0.77	2.08	3.31	2.08	1.87	2.18	4	3.88	2.68	0.157	3
458H	C. dubliniensis	0.0398167	0.703405	0.336643	0.978075	0	0	0	0	1.99	2.85	2.78	1.64	1.5	3.59	2.69	1.29	2.93	3.18	2.8	2.55	3.91	5.81	4.58	4.01	0.237	3
459H	C. dubliniensis	0	0.737484	0.332432	1.03052	0	0.362303	0	0	0.87	0.95	1.1	0.06	0.27	0.76	0.23	0	1.78	1.77	1.88	0.21	0.84	1.38	0.48	0	0.17766	3
462I	C. dubliniensis	0	0.701728	0.368224	1.04902	0	0.0541381	0	0	2.945	2.585	2.23	0.125	0.44	1.065	0.91	0.115	3.955	3.19	3.125	1.095	3.145	4.075	2.895	1.99	0.09859	5
467H	C. dubliniensis	0.0459876	0.763902	NA	0.900387	0	0	0	0.00265355	0	0	0	0	0	0	0	0	0	0	0	0	0	0	0	0	0.18866	2
468H	C. dubliniensis	0.129629	0.709148	0.590366	0.957997	0	0	0	0	1.3	1.01	1.17	0.08	0.15	0.84	0.53	0.22	2.21	1.52	1.88	0.23	0.4	1.48	1.03	0.7	0.191	3
470H	C. dubliniensis	0	0.66685	0.465459	1.08716	0	0	0	0	2.61	2.75	1.2	1.17	0.99	2.96	1.94	0.37	6.51	5.15	2.18	1.81	2.3	5.27	3.28	0.91	0.17733	6
471H	C. dubliniensis	0.134997	0.678175	0.373213	1.08165	0	0	0	0.00468578	2.28	2.57	1.02	1.56	0.87	2.41	1.86	0.82	6.7	6.14	2.21	2.21	2.23	4.22	3.95	1.64	0.17	3
473H	C. dubliniensis	0.102301	0.719731	0.421321	1.03817	0	0	0	0	2.16	2.1	1.29	1.16	1.26	2.51	2.15	2.15	2.59	2.49	1.72	2.47	3.22	3.89	3.44	4.61	0.12966	2
477B	C. dubliniensis	0.120253	0.793746	0.331848	0.895531	0	0.0217459	0	0	1.235	1.9	1.33	0	0	0.575	0.74	0	2.105	1.755	1.985	0	0	1.31	0.76	0	0.165425	9
479B	C. dubliniensis	0.147261	0.75794	0.533995	1.03321	0	0	0.000143763	0	3.245	3.905	1.905	0.575	0.225	2.395	1.215	0.055	4.905	5.52	3.025	1.435	0.81	5.845	3.27	0.5	0.086925	2
481H	C. dubliniensis	0.0748637	0.735872	0.578368	1.03901	0	0.00471978	0	0	1.28	1.86	1.46	0.74	0.47	2.36	1.29	0.06	2.21	3.21	2.26	1.17	1.48	4.13	3.01	0.25	0.185	3
483H	C. dubliniensis	0.132327	0.71544	0.440016	1.11666	0	0.394519	0.000360831	0	1.65	1.17	2.78	0	1.53	0.97	0.54	0	1.71	1.87	3.41	0	1.54	1.94	0.27	0	0.176	3
484H	C. dubliniensis	0.094015	0.803516	0.894818	1.09197	0	0.716845	0	0	1.35	1.12	0.9	0.36	0.77	0.39	0.49	0.83	1.4	1.08	1.1	0.37	0.93	0.28	0.66	0.92	0.17866	5
493H	C. dubliniensis	0.237773	0.913416	1.24061	1.23337	0.431098	0.592438	0	9.25098e-06	0.18	0.22	0.77	0	0	0.18	0.71	0	0.56	0.48	1.49	0	0	0.41	0.15	0	0.164	5
507H	C. dubliniensis	0.118865	0.744129	0.318828	1.01101	0	0	0	0	1.68	1.75	2.24	0	0.12	0.79	0.53	0	2.35	2.16	1.46	0	0.23	0.8	0.61	0	0.16733	7
508H	C. dubliniensis	0	0.746805	0	0.989499	0	0.354152	0	0	0.98	2.59	0.76	1.21	1.41	2.29	2.33	1.15	1.28	1.49	1.08	3.63	3.02	4.23	5.12	3.48	0.14166	3
509H	C. dubliniensis	0.138396	0.738361	NA	0.960401	0	0	0	0	0.85	0.87	0.76	0.46	0.78	0.97	0.98	0.07	3.64	3.78	3.53	2.64	3.02	4.33	4.32	0.47	0.177	5
515H	C. dubliniensis	0.0937589	0.729633	0.491673	0.963093	0	0	0	0	1.33	1.3	1.13	0.13	0.35	1.75	0.87	0	1.84	1.37	1.32	0.32	0.53	1.7	1.31	0	0.19066	3
535H	C. dubliniensis	0	0.663778	0.506831	1.07649	0	0	0	0	1.58	1.55	0.97	0	0.11	1.39	0.81	0	2.7	3.95	1.49	0	0.31	1.97	1.29	0	0.20966	9
53H	C. dubliniensis	0.103703	0.618405	0.378221	1.01533	0.00215552	0.416898	0	0	0.84	2.48	1.44	0	0	1.04	1.73	0	2.23	3.02	2.02	0	0	1.46	2.13	0	0.19933	2
542H	C. dubliniensis	0	0.698187	0.294695	1.01141	0	0	0	2.10545e-05	1.05	3.39	1.06	0.1	0.41	1.39	1.03	0	1.94	2.75	1.47	0.34	1.24	2	1.59	0	0.17	9
547H	C. dubliniensis	0.151674	0.684519	0.659451	1.02866	0	0	2.60434e-05	0	1.13	0.81	0.74	1.58	1.01	1.43	1.44	0.31	2.03	1.48	1.38	0.94	2.63	2.21	1.69	1.18	0.17066	2
551I	C. dubliniensis	0	0.627994	0.438374	1.1026	0	0	0	0	0.515	0.94	0.51	0.525	1.65	1.185	0.56	0	0.92	1.57	1.15	0.625	0.22	1.625	2.63	0	0.20918	5
55O	C. dubliniensis	0.111972	0.721457	0.412254	1.05177	0	0.339708	0	0	2.01	1.34	1.57	0	0.23	0.54	0.49	0	2.2	1.67	1.75	0	1.09	1.61	1.47	0	0.12666	2
560H	C. dubliniensis	0.155781	0.745969	0.835459	1.1025	0.0512511	0.470592	0	0	0.18	0.69	0.2	0.38	0.12	1.86	0.94	0	0.44	1.38	0.45	0.93	0.41	3.2	1.58	0	0.159	5
561W	C. dubliniensis	0	0.729861	0.216402	0.86569	0.268017	0.486663	0	0.0145246	1.45	1.45	0.47	0	3.03	1.47	2.79	0	1.4	1.18	0.48	0	2.29	0.96	1.29	0	0.092	2
580H	C. dubliniensis	0	0.695401	0.395703	0.989641	0	0	0	0	1.82	1.7	1.06	0	1.77	0.77	0.75	0	2.06	2.29	1.38	0	0.8	1.36	1.09	0	0.21266	2
584H	C. dubliniensis	0	0.715374	0.316388	1.06705	0.00475497	0.0376436	0	0	1.63	3.74	0.87	0.11	0	1.22	1.49	0	2.2	2.99	1.13	0.4	0	2.14	1.57	0	0.3135	9
60R	C. dubliniensis	0	0.701872	0.655919	1.06067	0.00235773	0	0	0	3.86	4.18	2.58	0.07	0.19	1.84	1.88	0	5.45	6.2	3.89	0.46	0.81	4.43	5.57	0	0.25633	6
63H	C. dubliniensis	0	0.746257	0.347703	1.02037	0	0.298528	0	0	2.79	2.56	1.53	0.42	0	1.68	1.36	0	6.92	4.83	2.74	1.47	0	2.3	1.64	0	0.17933	3
653H	C. dubliniensis	0	0.702327	0.352701	1.00305	0	0.111491	0	0	3.86	2.57	1.55	0.14	0.25	1.78	1.34	0	3.1	3.19	2.13	0.37	0.62	2.91	1.68	0	0.149	7
657H	C. dubliniensis	0.0489865	0.703664	0.367206	0.976525	0	0	0	6.16982e-05	2.96	2.25	1.97	0.28	0.54	2.53	1.35	0.11	3.37	3.51	2.63	0.63	1.33	3.34	1.98	0.35	0.16	3
691H	C. dubliniensis	0	0.686964	0.405286	0.956645	0	0.00765159	0	0	1.3	2.66	1.71	0.79	0	1.54	1.23	0	1.97	1.97	2.15	0.85	0	1.92	1.19	0	0.11333	3
706H	C. dubliniensis	0.0560846	0.634024	0	1.09481	0	0	0	0	1.52	1.96	1.81	0	0	0.9	1.05	0	2.57	1.79	2.49	0	0	1.13	1.22	0	0.10233	7
717W	C. dubliniensis	0.134377	0.780522	1.2785	0.970076	0.353399	0.641267	0.38342	0.278699	1.35	0.94	0.59	0	0	0.96	0.62	0	3.21	1.67	1.07	0	0	1.56	1.98	0	0.072	3
77O	C. dubliniensis	0.128891	0.750737	0.187622	0.939968	0.159057	0.295775	0	0	4.51	4.99	2.9	0.1	0	0	0.22	0	7.2	9.09	4.21	0.36	0	0	0.4	0	0.00333	3
81O	C. dubliniensis	0.130031	0.750922	0.110382	0.973018	0	0.414537	0	0.013772	5.02	5.36	2.83	0.39	0	1.3	1.7	0	8.21	8.55	4.47	0.87	0	2.19	2.79	0	-0.00266	3
82O	C. dubliniensis	0.137418	0.707743	0.257593	1.03565	0	0.371677	0.00257892	0	4.25	2.56	4.38	0.16	0	0.35	0.41	0	6.44	4.75	3.66	0.39	0	0.58	1.44	0	0.037	9
83O	C. dubliniensis	0.109373	0.779817	0.0948589	0.944922	0.0524549	0.271663	0	0	5.19	5.32	2.85	0	0.21	0.37	0.15	0	8.13	8.45	4.53	0	0.55	1.26	0.33	0	0.01533	3
899W	C. dubliniensis	0	0.724673	0.337804	0.944	0.194921	0.276846	0	0	0.32	0.34	0	0	1.8	0.4	0.69	0	0.55	0.49	0	0	1.95	0.38	0.98	0	0.12133	5
89R	C. dubliniensis	0.156487	0.713274	0.543692	0.907968	0.227604	0.117934	0	0	4.69	2.61	0.65	0.41	1.26	0.24	0.83	0.63	3.22	3.59	1.07	0.78	2.28	0.27	1.36	1.08	0.17333	5
902W	C. dubliniensis	0	0.663576	0.287	1.00821	0	0	0	0	3.74	4.52	2.55	3.78	1.35	2.57	2	2.41	7.14	8.65	3.28	7.1	2.83	3.55	3.81	3.86	0.12133	3
94H	C. dubliniensis	0	0.759918	0	0.970316	0	0.152099	0	0	0.75	0.98	0.94	0.11	0	0.82	0.52	0	2.16	3.45	3.53	0.61	0	1.97	1.32	0	0.15433	3
1058C	C. glabrata	0.202628	0.929719	1.07494	1.06263	0.697653	0.753574	0.549058	0	0.73	1.79	0.12	4.13	2.01	3.16	2.18	2.19	1.99	1.7	0.94	5.3	3.54	4.62	4.61	3.77	0.02686	2
1086C	C. glabrata	0.209587	0.838925	1.08539	1.09724	0.835673	0.637693	0.354963	0.0333681	1.14	2.29	0.14	5.71	2.91	4.09	3.63	3.27	1.26	1.88	0.32	5.99	3.74	5.45	4.85	3.7	0.01386	3
117B	C. glabrata	0.215477	0.97422	1.06287	1.03085	0.666233	0.657924	0.429797	0.0928284	1.9	2.28	0.78	5.76	6.97	7.3	5.52	4.35	2.36	1.53	1.65	4.76	4.23	6.9	6.2	5.32	0.01052	8
11P	C. glabrata	0.0844692	1.04615	0.967937	1.10434	0.520211	0.440393	0.26123	0	1.46	1.88	0.43	3.85	2.63	3.63	3.4	2.17	1.9	1.93	0	4.96	3.83	5.42	6.12	3.07	0.04566	2
127B	C. glabrata	0.194662	0.784831	1.09914	1.13342	0.815635	0.666607	0.414441	0.174331	1.33	2.35	0.18	5.48	4.12	5.31	3.83	3.12	2.97	1.54	0.49	4.65	2.47	4.44	4.15	2.43	0.02486	2
137B	C. glabrata	0.188517	0.959513	1.11207	1.04905	0.800402	0.626413	0.372189	0.0275788	0.74	1.36	0.34	5.64	3.17	5.27	3.99	3.01	1.71	1.23	0.89	6.96	3.76	6.65	5.71	4.12	0.01219	6
145B	C. glabrata	0.210831	0.916252	NA	1.04463	0.814199	0.753033	0.575779	0.159908	1.47	3.66	0.4	4.66	3.75	4.39	4.19	3.06	1.58	2.56	1.06	5.29	4.79	3.86	4.35	3.96	0.01383	4
153B	C. glabrata	0.170199	0.684711	1.37486	0.872924	0.647338	0.568782	0.372088	0.139818	0.66	1.4	0.66	1.3	0.08	0.56	0.44	0.05	1.7	0.97	1.46	1.35	0	0.48	0.66	0	0.02352	2
155B	C. glabrata	0.186318	0.926494	1.00848	1.06005	0.514652	0.575366	0.359203	0	0.92	1.8	0.2	3.26	1.32	2.73	2.2	1.46	0.84	2.1	0.72	3.73	0.37	2.99	1.23	5.74	0.00952	1
164B	C. glabrata	0.180049	0.876997	1.13549	1.05326	0.850264	0.526568	0.291137	0.0503172	1.14	2.13	0.37	8.39	7.4	7.92	8.38	7.32	1.23	1.8	0.94	8.57	5.96	7.4	7.99	5.9	0.00552	2
165B	C. glabrata	0.185699	0.852966	0.860589	1.09825	0.581949	0.605756	0.402671	0	0.72	1.91	0.17	4.91	4.7	5.42	3.88	3.7	0.88	2.35	0.88	3.62	2.58	3.63	3.15	1.99	0.01019	3
16P	C. glabrata	0.07804	1.17171	0.883846	0.970698	0.41239	0.375807	0	0	5.38	8.81	7.94	6.05	4.62	6.24	4.58	3.63	7.39	10.07	11.68	5.28	5.09	6.53	6	3.69	0.03233	6
16R	C. glabrata	0.095915	0.777284	0.794377	0.972263	0.178196	0.215081	0	0	3.305	3.68	1.57	2.605	2.485	2.825	2.87	2.29	5.37	4.255	2.03	3.455	3.785	3.36	4.62	3.6	0.031165	3
181B	C. glabrata	0.201349	0.9779	1.07433	1.09291	0.870827	0.631428	0.421195	0.181801	1.09	1.68	0.12	5.44	3.17	4.78	3.96	2.52	1.1	1.51	0.55	4.7	3.79	5.73	4.61	2.71	0.01452	2
188B	C. glabrata	0.197863	0.965351	1.09977	1.13543	0.938194	0.632817	0.358727	0.117918	1.13	1.82	0.21	4.22	3.04	4.4	3.66	2.57	2.52	2.3	0.49	4.31	4.79	6.9	6.39	3.36	0.00352	3
18P	C. glabrata	0.0841051	0.959247	0.657809	1.00946	0.390308	0.50929	0	0	8.6	10.86	11.81	9.52	8.63	8.44	8.52	6.99	11.58	10.69	9.23	9.55	9.98	10.24	10.09	8.43	0.153	3
196B	C. glabrata	0.22159	0.996308	0.995682	1.07028	0.777744	0.629634	0.417372	0.177602	0.34	2.48	0	6.39	5.38	7.72	5.9	5.53	0.97	2.29	0	5.05	3.74	6.21	5.17	3.66	0.00686	3
198B	C. glabrata	0.0570326	0.758594	0.692642	1.1851	0.581989	0.502775	0.197466	0	1.77	4.33	0.18	10.17	8.3	9.43	9.03	7.9	2.25	3.77	0	8.11	6.83	8.97	7.82	7.08	0.00686	5
1P	C. glabrata	0	0.963391	1.13263	1.10498	0	0.515486	0.398029	0	0.63	1.01	0.18	3.84	3.06	4.04	4.12	2.42	0.46	1.19	0	5.46	4.47	6.1	6.15	3.26	0.051	2
201B	C. glabrata	0.168757	0.817356	1.08403	1.00551	0.769173	0.554103	0.35986	0.106406	1.25	4.62	0.27	5.6	3.93	6.14	4.95	3.26	1.98	4.19	0.52	7.15	5.76	9.94	7.85	4.14	0.01786	5
203B	C. glabrata	0.209209	0.985302	1.07814	1.06001	0.712568	0.630061	0.347514	0.0255665	3.64	3.64	0.68	5.3	7.21	7.27	6.38	3.98	3.58	2.89	1.47	5.14	6.53	6.84	6.17	3.87	0.01119	2
2064C	C. glabrata	0.193004	0.957993	1.10397	1.0782	0.655944	0.692708	0.451287	0	1.89	2.53	0.3	5.25	3.63	4.75	3.92	3.51	4.17	3.15	0.49	6.4	4.86	5.52	5.8	4.6	0.03952	3
206B	C. glabrata	0.200154	0.944641	1.11434	1.08124	0.940299	0.652567	0.431473	0.111994	4.57	4.4	1.66	5.99	8.15	8.39	6.88	4.4	4.44	4.17	1.36	5.61	7.27	7.85	6.97	3.95	0.00986	3
2081C	C. glabrata	0	0.844293	0.945143	1.14768	0.803956	0.663985	0.456648	0.0481374	1.56	2.87	0.49	5.18	3.63	5.33	4.55	2.9	3.23	2.72	2.06	6	3.11	5.31	5.16	3.51	0.01219	6
20P	C. glabrata	0.0773007	1.08816	0.91352	0.975532	0.350027	0.570541	0	0	1.09	2.01	0.2	3.41	0.72	2.23	1.65	0.58	2.25	3.06	0.79	4.28	0.57	4	2.44	1.52	0.514	3
2117C	C. glabrata	0.216713	0.957287	NA	1.02902	0.815939	0.568153	0.35	0	0.86	2.68	0.28	6.36	4.78	8.35	5.17	4.17	1.05	2.45	0.82	5.95	3.43	5.27	5.66	3.87	NA	5
2122C	C. glabrata	0.225025	0.925065	NA	1.03636	0.637422	0.692783	0.473636	0.0277498	1.56	2.34	0.23	6.32	6.58	7.82	5.74	5.21	1.89	2.21	0.89	4.14	3.57	5.12	4.02	2.96	NA	2
2142C	C. glabrata	0.206347	0.938467	1.02958	1.03699	0.85851	0.522753	0.3641	0.0541743	1.92	2.38	0.31	5.22	5.52	7.88	5.23	4.48	3.12	2	0.73	5.95	3.87	6.51	4.38	4.91	0.00586	2
214B	C. glabrata	0.213132	0.999283	1.04626	0.998472	0.774778	0.656865	0.416511	0.0373856	0.65	1.64	0.24	4.71	3.85	6.15	4.55	3.08	1.38	1.91	0.34	4.95	4.08	6.15	5.23	4.03	0.00886	2
2170C	C. glabrata	0.192328	0.921682	1.06222	1.1477	0.85419	0.511471	0.320926	0.0313906	1.33	1.96	0.09	4.94	3.35	4.85	2.87	2.46	1.74	2.26	0	5.56	4.79	7.45	4.21	3.07	0.011	1
2171C	C. glabrata	0.232066	0.978004	0.906819	1.0842	0.678184	0.660993	0.420891	0.137481	1.57	2.06	0.18	4.03	2.68	3.2	3.15	2.14	1.61	2.62	0.9	5.04	4.42	4.77	4.46	3.43	0.01533	3
2197C	C. glabrata	0.195221	1.01906	1.08729	0.971538	0.840951	0.654626	0.368664	0.163116	1.37	2.11	0.46	4.08	2.38	3.12	2.86	1.89	2.89	3.12	1.85	5.12	3.12	4.29	4.37	2.24	0.40733	2
21P	C. glabrata	0.0851201	1.07423	0.816557	1.01066	0.367774	0.186927	0	0	2.59	4.61	2.28	5.23	4.5	6.03	6.13	3.91	6.26	9.67	10.39	8.34	14.6	13.61	14.27	11.81	0.019	2
2206C	C. glabrata	0.213443	0.966285	1.10395	1.09117	0.86001	0.518618	0.331044	0.0801411	1.27	1.85	0.09	5.33	2.04	5	3.69	2.84	1.86	2.24	0	5.94	2.5	5.48	4.76	4.42	0.00966	5
220B	C. glabrata	0.212994	0.985922	0.946404	0.925443	0.57397	0.61784	0.370948	0	0.73	1.53	0.13	6.15	4.34	5.34	4.16	4.29	1.43	1.49	0	7.11	5.28	6.93	5.49	5.28	0.00952	5
2226C	C. glabrata	0.202058	0.929684	0.2006	1.04674	0.854699	0.526968	0.327488	0	1.17	1.97	0.14	6.38	4.09	5.76	4.6	3.55	1.88	2.36	0	4.92	3.64	5.52	4.7	4.9	0.01066	3
223B	C. glabrata	0.173427	0.820048	1.03702	1.0488	0.632168	0.637734	0.388367	0	0.44	0.94	0.32	3.66	2.64	4.23	4.25	1.84	0.56	0.95	0.07	4.16	4.63	5.12	4.96	2.89	0.30819	5
2252C	C. glabrata	0.214077	0.886245	1.09702	1.13277	0.798515	0.62169	0.386152	0.136733	1.03	2.86	1.17	4.05	3.6	3.05	3.57	4.47	2.21	4.46	1.55	3.81	3.78	5.58	3.57	4.19	0.00733	2
225B	C. glabrata	0.196912	0.940048	0.979204	1.05416	0.890297	0.645143	0.429339	0.141754	0.67	2.73	0	4.52	1.46	3.66	2.79	2.09	1.06	3.28	0	5.83	3.35	4.71	5.33	3.3	0.00619	3
2269C	C. glabrata	NA	0.669879	NA	NA	NA	NA	NA	NA	1.35	2.98	0.89	3.48	3.25	3.97	3.22	0.96	3.16	3.88	1.01	3.84	4.7	4.57	3.2	0.99	0.00119	5
2279C	C. glabrata	0.232678	0.788255	1.06274	1.07451	0.787857	0.584371	0.238323	0	1.79	2.13	0.15	6.76	8.73	7.62	7.04	7.11	2.71	2.54	0.62	8.44	9.39	9.64	9.73	8.64	0.02733	3
2281C	C. glabrata	0.209695	0.910875	0.94273	1.11712	0.841415	0.600424	0.399392	0.151968	1.29	2.41	0.65	5.71	6.01	6.55	5.48	4.34	2.89	2.15	1.27	4.9	5.42	6.91	5.98	4.24	0.015	1
2296C	C. glabrata	0.206908	0.765382	0.789992	1.03219	0.578182	0.77457	0.49542	0	2.33	3.14	1.08	3.73	1.21	3.12	3.09	1.27	4.31	3.44	2.88	4.66	3.91	4.04	3.39	1.73	0.01	10
2297C	C. glabrata	0.217925	0.939496	1.0207	1.03377	0.765406	0.598678	0.391917	0.125105	0.61	0.69	0.15	5.57	3.14	4.58	4.1	2.96	2.79	1.41	0	8.9	5.43	7.28	6.71	3.35	0.01666	5
2307C	C. glabrata	0.191044	0.939316	1.03028	1.01695	0.756796	0.644111	0.398094	0.00772445	1.62	2.34	0.08	4.51	3.7	5.06	4.01	2.88	3.46	2.41	0	4.67	4.07	5.3	5.37	3.59	0.01966	5
2313C	C. glabrata	0.195975	0.951921	1.01779	1.05734	0.785972	0.590845	0.373209	0.0929123	1.85	2.7	0.4	5.08	3.56	7.04	4.38	3.99	2.97	2.33	0.48	5.58	3.63	6.39	5.06	4.55	0.098	9
2317C	C. glabrata	0.190529	1.00174	0.976523	1.01328	0.789621	0.620282	0.412629	0.10613	2.29	2.95	0.62	5.37	5.38	6.77	4.21	4.55	3.27	2.84	0.43	5.64	5.32	6.63	4.54	4.46	0.01666	5
2318C	C. glabrata	0.196849	1.04496	0.863508	1.03146	0.742256	0.580964	0.34814	0	2.35	4.63	1.5	8.14	8.59	10.05	9.13	8.2	2.43	5.07	4.16	8.29	9.09	9.39	9.4	8.05	0.00633	3
231B	C. glabrata	0.211653	0.989917	0.885971	1.05393	0.817431	0.593235	0.357931	NA	1.29	2.55	0.45	8.26	6.36	8.34	6.18	5.65	2.74	2.61	0.49	9.5	7.01	9.53	7.69	6.4	0.01719	5
235B	C. glabrata	0.201384	0.950404	1.04661	1.06692	0.735256	0.668088	0.439723	0.161999	1.59	2.07	0.19	4.84	3.7	4.43	4.3	3.32	2.06	1.54	0.43	5.74	4.01	5.29	5.86	2.06	0.00952	4
238B	C. glabrata	0.19273	1.00608	1.05999	1.02802	0.792149	0.598403	0.37717	0.0950956	1.64	1.47	0.27	7.43	6.8	8.39	7.62	5.84	2.44	1.74	2.45	8.4	8.09	9.63	8.09	7.1	0.00852	2
23P	C. glabrata	0.184063	1.00482	1.03496	0.96764	0.524659	0.614603	0.202372	0	1.57	1.66	0.48	4.45	3.13	3.99	4.16	2.93	1.87	1.55	0.74	4.5	3.86	6.62	7.31	3.08	0.86166	3
240B	C. glabrata	0.199434	0.907458	0.884325	1.08737	0.850573	0.530842	0.339016	0.0244723	1.29	1.5	0.25	6.06	4.74	7.36	7.31	4.5	3.26	1.47	0.82	6.35	4.94	6.87	6.03	4.35	0.00052	2
245B	C. glabrata	0.209717	0.948379	1.02801	1.10538	0.900384	0.583905	0.346757	0.0712516	1.86	2.12	0.74	5.56	4.15	8.51	6.19	3.76	2.91	2.25	2.47	4.95	2.73	5.61	5.33	3.32	0.01652	5
261B	C. glabrata	0.197216	1.01527	1.05016	1.02375	0.797257	0.665867	0.439619	0	1.17	1.55	0.09	5.12	3.35	4.56	3.38	2.8	2.94	1.75	0.66	5.64	4.91	5.67	3.85	3.32	0.00519	3
262B	C. glabrata	0.188014	0.935627	1.02288	1.01986	0.763183	0.667139	0.414009	0	1.25	2.41	0.57	4.43	5.37	4.87	3.92	3.64	1.18	2.14	0.42	4.51	4.19	5.81	5	3.4	0.06486	5
265B	C. glabrata	0.208662	0.929811	0.968725	1.06391	0.846974	0.59624	0.38276	0.0737583	1.22	1.85	0.14	5.2	4.52	5.96	5.3	3.83	1.5	1.41	0.4	5.63	5.01	6.8	6.17	4.82	0.00886	5
266B	C. glabrata	0.255907	0.898808	1.10958	1.03149	0.427795	0.398109	0.162204	0	1.93	2.56	0.66	7.48	8.55	10.17	8.47	7.4	1.3	1.97	1.2	7.74	8.16	10.42	9.08	8.41	0.02352	5
26P	C. glabrata	0	0.958037	1.00669	0.729313	0.388021	0	0	0	0.55	1.71	0.14	4.79	3.14	4.39	4.2	3	0.79	2.56	0	5.43	5.6	8.04	6.41	4.28	1.03366	2
270B	C. glabrata	0.189417	1.00212	1.04332	1.01346	0.881843	0.576062	0.331391	0.0714444	1.72	2.34	0.48	5.56	3.81	4.89	4.37	3.19	2.74	1.95	1.27	7.2	4.4	6.26	5.77	3.81	0.00686	5
273B	C. glabrata	0.169497	0.994039	0.931726	1.00626	0.745954	0.583902	0.332911	0.0276099	0.99	2.25	0.2	4.99	4.59	5.31	3.94	3.17	1.1	2.06	0.8	4.55	3.42	5.39	4.58	3.19	0.02986	5
27P	C. glabrata	0.071145	1.13721	0.935988	0.991977	0.614555	0.516376	0	0	0	0.9	0	2.56	1.65	1.78	2.07	0.78	0	0.03	0	2.69	0.75	3.11	1.63	2.16	0.09133	6
284B	C. glabrata	0.182626	1.01054	0.989816	1.04851	0.947372	0.609041	0.364233	0.0579542	2.36	3.13	1.27	6.27	6.42	8.29	6.52	5.87	2.8	2.48	2.26	5.16	3.98	5.71	5.54	3.51	0.01419	5
28P	C. glabrata	0.104304	0.795692	1.10825	0.79324	0	0.742775	0	0	8.81	9.33	8.26	9.51	11.05	11.13	10.8	8.3	12.99	10.95	11.54	9.26	7.43	8.78	8.77	8	0.58433	1
29P	C. glabrata	0.0834155	1.03431	0.986982	0.953189	0.475541	0.634265	0	0	1.2	1.76	0.17	4.47	3	4.77	4.55	3	3.58	2.18	0	4.52	4.61	5.67	5.4	3.49	0.57	2
301B	C. glabrata	0.188026	1.0239	0.996398	1.04313	0.709167	0.568115	0.323769	0	1.23	2.3	0.79	7.24	6.13	8.64	8.14	4.96	2	2.2	2.61	6.12	4.3	6.66	6.1	4.3	0.01152	3
306B	C. glabrata	0.190291	0.870213	0.999086	1.14058	0.90865	0.589844	0.367693	0	1.52	3.2	0.54	4.13	4.5	4.75	4.21	3.01	5.09	3.06	0.43	3.91	3.35	4.38	4.32	2.66	0.00952	5
309B	C. glabrata	0.188036	1.05723	1.00937	1.01287	0.777523	0.548132	0.351875	0.0869987	1.65	3.13	0.29	7.85	6.82	8.84	7.09	5.92	2.15	2.75	0.63	6.58	4.8	5.94	6.52	4.83	0.01452	2
30P	C. glabrata	0.0795587	1.15811	1.02542	0.937771	0.396794	0.535827	0	0	0	1.22	0	4.56	2.21	3.49	3.94	2.79	0	1.51	0	5.38	2.04	3.54	5.37	3.54	0.00499	3
312B	C. glabrata	0.200572	0.918396	1.06423	1.0987	0.529614	0.761107	0.493466	0.113432	3.99	4.11	1.1	5.38	3.55	4.91	3.93	3.45	5.21	6.52	2.39	5.91	3.78	4.99	3.88	3.43	0.00919	5
324B	C. glabrata	0.185419	1.05237	NA	0.997435	0.628471	0.69329	0.459751	0	1.54	2.4	0.29	6.48	6.37	6.88	6.24	4.64	3.05	2.48	0.52	7.33	6.27	7.67	7.4	5.79	NA	2
325B	C. glabrata	0.199092	1.00075	NA	1.06362	0.860318	0.572045	0.330733	0.056052	1.5	2.26	0.23	5.81	4.68	6.45	5.45	3.88	2.99	1.96	0.64	6.37	4.04	5.61	5.64	4	NA	2
326B	C. glabrata	0.251802	1.01883	NA	1.00795	0.733567	0.585775	0.354569	0.0328083	1.77	2.17	0.27	6.56	7.05	8.79	7.81	6.61	2.46	1.7	0.78	6.22	5.73	6.62	6.28	4.9	NA	2
327B	C. glabrata	0.201019	0.969161	NA	1.05747	0.768618	0.661657	0.434393	0	2.9	2.61	0.32	4.43	4.69	4.78	3.12	2.81	4	3.28	0.51	5.38	4.81	6.92	5.73	3.75	NA	5
329B	C. glabrata	0.21915	0.930766	NA	1.06204	0.664779	0.639888	0.438956	0.0784797	1.82	2.2	0.17	5.45	5.06	6.7	5.17	4.99	3.97	1.83	0.69	5.95	3.94	5.5	4.96	4.15	NA	3
32P	C. glabrata	0	1.01139	0.78834	0.997801	0.440454	0.524236	0	0	6.35	7.79	6.4	7.81	7.09	6.04	6.96	4.78	11	10.31	11	8.92	8.92	8.59	8.7	7.29	0.12933	1
332B	C. glabrata	0.1712	0.988523	0.686458	1.00673	0.707131	0.605297	0.362002	0.0147021	1.44	2.45	0.18	6.04	6.25	7.3	6.97	6.94	2.34	2.31	0.72	5.89	4.5	5.38	5.69	4.14	0.04586	10
34B	C. glabrata	0.175161	0.969951	0.967892	1.07197	0.812619	0.605599	0.374538	0.0235397	1.09	1.42	0.17	5.56	4.07	5.32	4.37	2.72	2.31	1.44	0	6.69	5.36	7.62	6.54	3.87	0.00686	9
38P	C. glabrata	0.015349	0.870853	0.835641	0.974521	0	0.392199	0	0	11.78	15.31	15.66	11.62	7.78	11.36	7.66	9.65	12.7	12.54	13.03	10.95	6.25	8.66	10.52	9.22	0.834	3
39P	C. glabrata	0	0.902738	1.10189	0.91629	0.461713	0.621031	0.0837529	0	0.94	1.74	0.12	4.55	2.02	3.26	3.26	1.89	0.61	2.73	0	5.15	3.97	6.77	6.94	2.36	1.099	10
3B	C. glabrata	0.195017	0.954592	1.00157	1.12591	0.796066	0.678231	0.465356	0.169547	2.07	3.92	0.33	5.05	4.12	4.44	3.38	3.91	3.97	3.95	0.21	6.04	4.92	4.65	4.77	4.75	0.03419	5
40P	C. glabrata	0.0962546	0.876675	0.946036	1.05451	0.418087	0.636982	0.23462	0	0.13	1.07	0	2.3	0.44	1.75	1.99	0.4	0	1.15	0	4.69	0.4	3.66	2.26	0.67	0.42666	2
41B	C. glabrata	0.186841	0.686688	1.20347	1.25704	0.984305	0.532667	0.317279	0.0751481	1.71	2.4	0.2	4.63	4.37	5.73	6.14	3.75	2.88	2.18	0.84	4.79	6.1	6.89	5.3	4.56	0.01152	5
42P	C. glabrata	0	0.473269	1.6436	1.77697	0.591258	0	0	0	3.46	1.79	2.41	3.78	3.23	4.17	2.94	3.39	3.86	1.28	1.94	4	5.52	5.49	1.98	6.2	-0.00366	5
43B	C. glabrata	0.187203	0.843533	0.589216	1.18157	0.929845	0.701021	0.483432	0	2.87	3.52	0.74	5.83	5.05	7.11	5.7	4.43	3.87	3.18	1.63	5.86	5.37	6.83	5.61	4.54	0.03452	2
45P	C. glabrata	0.0909655	1.08114	1.04614	0.985211	0.419674	0.452519	0	0	0.29	2.04	0.12	3.93	3.93	4.99	4.37	2.85	0.6	2	0	4.23	4.47	6.87	7.48	3.7	0.03533	5
47P	C. glabrata	0	0.968429	0.98052	0.993496	0.309556	0.664763	0	0	0.37	1.52	0	2.39	0.12	0.59	0.87	0	0	1.57	0	2.26	0.72	2.02	0.6	0	0.36533	2
48P	C. glabrata	0.0827639	0.944164	0.728854	1.04328	0.366131	0.658132	0.386817	0	0.13	0.89	0.11	1.91	0	0.39	0	0	0	1.01	0	2.13	0	0.55	0	0	0.53633	2
4P	C. glabrata	0.0866134	1.11274	0.879512	1.03851	0.59053	0.506708	0	0	1.19	1.96	0.18	3.16	2.78	3.85	3.61	1.76	1.89	1.94	0	4.83	4.07	6.64	5.15	2.74	0.06266	2
50P	C. glabrata	0.0901713	1.01265	0.986379	0.93521	0.305826	0.641815	0.285006	0	0.62	1.31	0.2	3.49	1.67	2.56	3.13	1.22	0.98	1.53	0	5.42	2.69	2.5	6.33	1.61	0.309	5
53P	C. glabrata	0.0853103	1.0854	1.04031	0.987934	0.594094	0.638984	0	0	0.91	1.07	0	3.08	0.84	2.13	2.75	0.68	0.04	1.4	0	3.67	0.74	3.59	4.88	0.61	0.02633	3
54P	C. glabrata	0	0.996912	1.03572	0.996625	0.500355	0.595121	0	0	0.66	1.45	0	4.22	4.29	5.36	3.86	3.76	0.5	1.39	0	3.5	7.02	9	5.09	3.91	0.00166	5
56B	C. glabrata	0.217007	0.735638	NA	0.994737	0.903552	0.760973	0.497195	0.111631	1.67	2.28	0.29	5.58	5.36	7.37	5.62	3.68	1.43	2.19	0.44	5.85	4.63	6.84	6.71	4.21	NA	6
56P	C. glabrata	0.103202	0.848737	1.25984	1.11446	0.595796	0.828296	0	0	0.28	1.04	0	4.39	1.28	3.88	3.49	2	0	1.42	0	4.9	2.42	4.44	5.79	2.77	0.00399	6
5P	C. glabrata	0.0222046	0.961618	0.941432	1.04977	0.373655	0.516527	0	0	1.74	3	0.72	4.05	2.63	4.18	3.7	2.75	3.28	2.92	1.73	6.01	6.47	7.65	5	8.16	0.01633	5
62B	C. glabrata	0.198417	0.851045	NA	1.07849	0.857649	0.644426	0.416523	0.0884385	2.25	3.71	0.79	4.4	2.75	3.09	3.82	2.32	2.35	3.66	1.28	4.8	2.62	3.63	4.82	2.45	NA	2
64P	C. glabrata	0.0862969	1.01874	1.04219	0.998093	0.421226	0.440853	0.201944	0	2.19	1.49	0.17	3.85	2.07	3.49	3.29	1.78	4.78	1.49	0.86	5.2	3.58	5.47	4.53	3.62	0.917	2
65P	C. glabrata	0.129604	0.721413	1.14634	0.896826	0.342333	0.787221	0	0	1.77	1.83	0.71	4.72	3.82	6.06	4.34	3.86	3.14	1.9	2.41	5.74	5.7	7.92	5.81	5.51	0.41066	5
66P	C. glabrata	0.0972479	1.00886	1.02029	0.97958	0.39275	0.54263	0	0	1.42	1.47	0.42	3.38	1.44	3.51	3.07	1.77	1.82	1.48	0.61	5.61	3.95	6.07	7.09	3.76	0.01566	3
69P	C. glabrata	0.0860538	1.11537	1.0652	0.978967	0.439864	0.598755	0.063583	0	0.99	1.46	0.58	3.83	2.17	3.69	3.79	2.11	2.42	1.4	0.98	4.48	5.32	6.93	8.31	3.99	0.00966	2
71P	C. glabrata	0.116863	0.724988	1.25575	1.05768	0	0.72643	0	0	1.52	1.33	0.85	3.19	2.61	3.37	3	1.95	1.67	1.23	2.06	2.84	4.21	3.94	4.15	2.26	0.02866	2
74B	C. glabrata	0.204514	0.963397	1.02289	1.15303	0.66248	0.62137	0.418228	0.0284291	1.12	2.14	0.24	5.51	5.39	5.39	3.88	4.01	2.17	1.83	0.45	3.82	2.86	3.3	3.57	2.08	0.01119	3
74P	C. glabrata	0.115029	0.702717	1.16163	1.13904	0.499518	0	0	0	1.53	2.13	0.25	2.34	0.99	2.29	2.69	1.17	1.26	2.81	0.38	2.73	1.7	2.95	3.21	1.58	0.06	8
75I	C. glabrata	NA	0.973428	NA	NA	NA	NA	NA	NA	2.37	3.09	0.67	8.17	11.61	8.39	4.23	7.49	2.45	3.5	2.06	6.91	8.5	7.99	5.32	8.39	0.01216	5
79P	C. glabrata	0.0795252	1.09558	1.01859	0.986533	0.496066	0.610265	0	0	1.91	1.51	0.54	4.01	2.27	3.45	4.3	2.27	1.92	1.49	0.63	6.53	2.51	4.69	6.67	5.32	0.10966	6
7P	C. glabrata	0.0808977	1.00608	1.0631	1.05801	0.452164	0	0	0	1.65	1.98	0.23	3.62	3.6	5.55	3.84	3.43	1.62	1.87	0.66	4.48	4.39	7.37	5.52	4.09	0.17366	3
82P	C. glabrata	0.0873971	1.00513	1.05666	1.04496	0.442768	0.51354	0	0	0.72	1.3	0.49	4.51	3.47	4.54	5.08	2.72	0.76	1.6	0	5.62	6.55	5.71	6.69	5.29	0.64766	2
83P	C. glabrata	0.0876151	1.11787	1.10089	1.01133	0.481048	0.567414	0	0	1.39	1.48	0.24	4.05	3.01	4.09	3.81	2.06	1.99	1.31	0.68	5.39	6.54	6.13	5.95	5.24	0.08466	3
84B	C. glabrata	0.208588	0.991668	NA	1.05289	0.782283	0.572422	0.347041	0.0887376	1.79	2.38	0.38	5.6	3.66	6.43	5.15	3.45	3.26	1.85	0.48	5.85	4.08	6.73	6.05	3.7	NA	2
85B	C. glabrata	0.215084	0.869968	NA	1.20045	0.940215	0.569006	0.38211	0.183796	1.18	2.32	0.83	6.03	5.59	6.18	6.76	4.48	1.67	1.78	1.7	6.49	4.98	5.85	7.12	4.55	NA	5
85P	C. glabrata	0.0945115	1.12333	0.99252	0.991755	0.594645	0.526182	0	0	1.47	1.54	0.26	4.45	4.82	5.77	5.3	3.81	2.05	1.37	0.74	6	6.75	9.18	6.57	6.99	0.03466	2
87P	C. glabrata	0.0799286	1.08654	1.00483	1.02764	0.238254	0.416686	0	0	1.34	2.52	0.98	2.91	1.54	2.25	2.84	0.99	2.62	4.11	2.18	3.91	3.44	4.71	4	2.38	0.31933	5
88P	C. glabrata	0.0983882	0.93976	1.10359	0.998699	0.479943	0.352829	0	0	1.48	1.32	0.46	4.01	2.71	4.45	4.4	2.13	1.15	1.16	0.7	5.46	4.84	6.22	6.8	3.52	0.05966	5
89B	C. glabrata	0.199992	0.965253	NA	1.11257	0.897677	0.616892	0.406857	0.173532	2.83	3.33	0.92	6.19	5.61	7.6	7.64	5.43	2.95	2.74	1.86	6.35	5.16	6.77	6.64	4.19	NA	6
89P	C. glabrata	0.102574	0.983462	1.11688	1.05416	0.616049	0.398742	0	0	0.41	1.31	0	4.14	1.86	3.42	3.24	1.75	1.9	1.36	0	6.16	3.74	6.65	7.25	4.29	0.82166	2
91P	C. glabrata	0.0853083	1.1055	1.02947	1.02528	0.662196	0.634913	0	0	1.54	1.89	0.66	4.92	5.37	6.54	6.03	4.46	2.17	1.83	0.73	6.17	9.03	9.52	10.18	7.82	0.05766	5
93P	C. glabrata	0.0930533	1.17003	1.03916	1.00476	0.654261	0.555876	0	0	1.07	1.5	1.63	5.18	3.84	4.82	4	3	2.41	1.57	0.71	5.43	5.29	7.4	5.64	3.4	0.067	5
94P	C. glabrata	0.0896929	1.09463	1.02642	1.05181	0.599415	0.45611	0	0	0.85	1.69	0	3.53	3.36	3.91	4.55	2.74	0.51	1.43	0	3.76	4.85	6.36	7.28	4.21	0.02533	2
95P	C. glabrata	0.0918726	1.08318	0.998545	1.07141	0.669644	0.499894	0	0	0.27	1.34	0	4.01	2.17	4.12	3.16	1.87	0	1.4	0	6.55	6.5	9.99	5.56	4.27	0.01633	5
97B	C. glabrata	0.189218	0.907682	1.09939	0.933994	0.70549	0.705413	0.49821	0.151356	1.3	2.21	0.32	3.77	2.59	3.39	3.14	1.56	3.27	2.46	0.97	4.66	7.47	5.47	6.97	3.2	0.01052	3
99B	C. glabrata	0.21186	0.944865	1.07493	1.08273	0.880918	0.700771	0.464026	0.214219	0.98	2.27	0.12	5.4	4.22	5.01	4.26	3.46	1.61	1.92	0.36	6.01	5	7.17	6.25	4.01	0.14519	3
9P	C. glabrata	0.0926642	0.890674	1.00142	1.11435	0.258868	0.594655	0	0	1.21	1.96	0.69	4.65	4.21	5.52	3.98	3.45	3.34	2.34	2.12	5.88	6.36	8.43	7.49	4.39	0.29933	5
102O	C. guilliermondii	0.66849	0.122375	0	0.523279	0.712114	1.11051	0.980149	0.800003	7.75	6.53	5.42	3.72	1.66	3.23	2.07	1.27	8.25	6.4	4.42	4.13	1.75	3.02	2.22	1.31	0.027	5
105I	C. guilliermondii	NA	0.737155	NA	NA	NA	NA	NA	NA	1.03	2.44	2.74	1.76	0.28	1.82	0.42	0.83	0.75	2.02	1.59	2.28	1.03	3.02	1.8	1.26	0.29819	9
120O	C. guilliermondii	0.786795	0.0991728	NA	0.272968	0.875635	1.61824	0	0	1.34	3.42	2.35	4.12	0.38	3.18	2.57	0.38	1.37	3.43	2.61	4.23	0.51	2.45	3.12	0.46	0.13	2
127O	C. guilliermondii	0.657029	0.125893	0	0.420371	0.109731	1.04584	0.881962	0	6.79	6.13	5.86	3.45	4.04	6.56	3.19	3.85	6.62	6.67	6.91	3.48	4.71	6.26	3.6	3.42	1.08533	5
129O	C. guilliermondii	0.728706	0.1213	0	0.226636	0	1.0848	0.616671	0	6.07	5.1	5.38	4.13	3.9	4.64	2.88	3.63	5.58	5.24	6.6	3.93	5.25	5.2	4.75	3.77	0.53033	2
145O	C. guilliermondii	0.526199	0.153354	0	0.684844	0.477903	0.978649	1.09703	0.896602	8.9	7.08	5.66	4.25	4.48	5.66	3.33	3.4	9.89	10.29	6.75	5	4.45	5.54	4.16	2.76	0.00866	5
150O	C. guilliermondii	0.570183	0.140552	0	0.836294	0.271346	1.03483	1.34241	1.10915	7.39	5.62	4.47	2.96	2.16	4.29	3.93	2.94	7.33	6.64	5.36	3.2	2.3	3.47	3.08	2.8	0.015	5
158O	C. guilliermondii	0.607491	0.132784	0	0.69023	0	1.16018	1.07089	0.560861	6.87	5.5	4.83	3.33	2.24	3.84	3.21	1.97	10.27	9.21	7.36	5.19	3.55	6.4	5.59	2.8	0.00699	3
165O	C. guilliermondii	0.856641	0.105107	0	0	0	0.634657	1.01212	0.927969	7.02	3.3	4.67	3.09	2.74	4.96	3.91	2.39	7.16	3.97	5.49	3.54	2.85	4.99	4.64	2.21	0.14966	2
187O	C. guilliermondii	0.335697	0.215816	0	0.552889	0.197009	0.668805	0.68695	0.664285	8.82	6.3	6.4	3.35	3.6	5.29	2.61	2.25	8.95	8.16	7.56	4.38	3.92	5.36	3.3	2.18	0.01033	10
188O	C. guilliermondii	0.917337	0.084364	0	0	0.175108	1.19399	0.997062	1.23576	7.64	4.18	5.84	4.83	4.28	5.19	3.46	3.39	6.84	4.57	6.13	4.72	4.68	4.82	4.42	3.33	0.042	5
189O	C. guilliermondii	0.567372	0.146985	0.491855	0.242642	0.315253	0.984367	0.961858	0.826333	8.66	7.21	7.02	3.13	3.84	5.87	3.76	2.8	9.14	9.98	6.39	3.49	3.07	5.1	3.77	2.93	0.015	2
190O	C. guilliermondii	0.568061	0.140515	0	0.433378	0.282999	1.00449	1.06039	1.06704	5.58	4.91	4.53	2.92	1.98	3.54	1.95	1.74	14.32	16.53	12.82	8.23	6.32	6.19	6.39	4.96	0.00899	2
214I	C. guilliermondii	NA	0.919081	NA	NA	NA	NA	NA	NA	3.67	3.93	2.43	4.43	2.86	4.33	3.68	2.69	7.14	8.45	5.11	6.66	5.18	5.77	6.21	4.07	0.01519	8
466I	C. guilliermondii	NA	0.181141	NA	NA	NA	NA	NA	NA	7.1	7.16	4.7	4.35	6.36	4.95	3.03	3.92	7.42	6.74	3.68	3.41	3.98	5.65	3.46	3.29	0.24019	2
594I_2	C. guilliermondii	NA	0.178538	NA	NA	NA	NA	NA	NA	0.78	3.01	2.01	5.39	3.02	3.08	1.53	3.65	0.85	4.42	2.63	8.11	5.61	4.26	2.95	5.46	0.00752	5
64I	C. guilliermondii	NA	0.128378	NA	NA	NA	NA	NA	NA	8.39	7.45	6.27	3.39	2.76	6.4	2.9	4.63	9	7.11	4.91	4.33	4.22	6.9	3.6	6.33	0.01019	2
67O	C. guilliermondii	0.270598	0.699947	0.0722059	1.09942	0.945191	0.443784	0.240526	0	6.12	6.23	5.04	6.1	4.61	7.11	5.35	4.62	7.13	9.06	6.17	6.72	5.47	9.24	7.65	5.61	0.088	3
73O	C. guilliermondii	0.541947	0.160882	1.1323	0.729797	0.153829	1.09109	0.849621	0.631432	6.93	2.8	4.46	4.14	4.61	4.67	3.77	3.2	7.52	3.41	5.06	5.15	5.06	5.71	3.81	3.15	0.03166	2
8P	C. guilliermondii	0.270034	0.239179	NA	0.977757	0.0852889	0.631812	0	0	6.16	3.9	5.64	4.2	2.4	5.47	3.78	2.72	6.33	4.64	7.07	4.23	2.57	5.57	3.11	2.22	0.39533	2
95O	C. guilliermondii	0.438461	0.181856	0	0.691715	0	0.980379	0.82846	0	7.41	6.42	6.14	4.4	3.7	4.2	3.15	2.15	7.79	9.37	6.88	5.02	4.55	4.79	4.27	2.15	0.257	3
96O	C. guilliermondii	0.610717	0.129654	0	0.610393	0	1.29388	1.02876	0.371278	7.44	7.66	5.54	4.61	4.57	4.55	3.64	3.54	7.38	8.55	5.93	5.02	4.04	4.85	4	2.3	0.08366	2
97O	C. guilliermondii	0.58746	0.134868	0	0.66906	0.277991	1.12792	1.02399	0	7.38	6.22	5.29	3.8	3.95	6.02	3.45	3.57	7.91	8.68	6.67	3.93	4.69	5.37	4.09	2.62	0.12633	2
98O	C. guilliermondii	0.622348	0.124731	0	0.582868	0.685307	1.18733	1.0975	0.891048	6.12	5.58	6.98	4.11	2.54	4.74	3.03	2.6	6.97	7.23	8.5	4.86	3.04	6.17	4.34	2.72	0.09166	9
99O	C. guilliermondii	0.653182	0.115834	0	0.682319	0.439625	1.28235	1.14347	0.969442	8.49	7.08	5.86	4.19	2.11	4.5	2.99	2.16	9.15	8.79	7.02	5.11	2.33	5.13	4.28	2.32	0.08766	2
121O	C. inconspicua	0.634632	0.0809421	0	0.355276	0.904108	1.90196	0.407754	0	0	0.52	0.48	0.53	0	0	1.37	0	0	0.46	0.48	0.48	0	0	1.53	0	0.016	3
20O	C. inconspicua	0.541201	0.107386	0.571817	0.481172	0	0.458779	0	0	0.42	2.24	2.09	5.15	1.84	2.92	2	2.05	0.43	1.97	2.08	5.29	2.35	3.33	2.36	2.32	0.36733	3
26O	C. inconspicua	0.666034	0.084413	0.591626	0.475305	0	1.67677	0	0	0.49	2.5	3.02	5.16	2.13	2.13	2.16	1.31	0.53	2.45	3.84	5.98	2.48	2.76	2.98	1.39	0.43766	3
39D	C. inconspicua	0.501269	0.211339	0	0	0	0	0	0	0.73	1.08	0.58	0.12	0	0.12	0	0	1.44	2.47	1.48	0.64	0	0.72	0	0	-0.015	5
41D	C. inconspicua	1.07647	0.100911	0.532894	0	0	0	0	0	0.33	2.46	1.44	1.48	1.26	2.36	1.29	2.22	0.57	2.28	1.77	1.31	1.45	2.1	1.61	2.07	0.074	5
41O	C. inconspicua	0.234506	0.450697	0	1.01531	0	0.761695	0	0	2.56	5.21	3.99	1.45	0.51	2.02	0.99	0.59	5.89	7.3	6.33	4.5	1.88	4.04	3.08	1.68	0.03566	3
42O	C. inconspicua	0.310233	0.31133	0	0.965881	0	0.24064	0	0	1.52	7.59	4.06	3.44	1.34	2.44	2	1.48	1.3	6.45	5.54	5.62	3.15	4.03	4.43	1.98	0.01666	3
43D	C. inconspicua	1.13117	0.0490841	0	0.890169	0	0	0	0	0.3	1.84	1.89	1.1	0.32	1.72	1.1	0.3	0.72	3.26	3.51	1.97	0.68	3.44	2.09	0.56	0.078	2
44D	C. inconspicua	NA	0.0265278	0.997831	0	0	NA	0	0	0	2.44	1.48	1.46	0	1.36	0.44	0	0	2.4	1.52	1.35	0	1.28	0.7	0	0.21866	3
45D	C. inconspicua	1.53015	0.0555264	0	0.690364	0	0	0	0	0	1.44	0.94	1.42	1.86	0	0	0	0	1.56	1.05	1.42	0.38	0	0	0	0.01333	3
47D	C. inconspicua	0.746983	0.0493874	NA	0	0	0	0	0	0	2.2	1.34	3.03	0	1.27	2.12	0	0	2.77	1.93	3.7	0	1.77	2.95	0	0.00599	5
49D	C. inconspicua	0.214021	0.233061	1.02773	0.213213	0	0	0	0	0	0.51	0.5	0.5	0.4	1.58	1.24	2.21	0.27	0.4	0.39	0.39	0.49	1.17	0.45	0.84	-0.007	2
50D	C. inconspicua	1.63696	0.0632553	0	0	0	0	0	0	0	0	0	0	0	0	0	0	0	0	0	0	0	0	0	0	0.016	1
51D	C. inconspicua	0.561496	0.174092	0	0.270826	0	0	0	0	0.44	2.3	1.86	0.49	0	1.6	0.41	0	0.5	2.23	1.7	0.45	0	0.96	0.5	0	0.00333	5
51O	C. inconspicua	0.873862	0.0933039	0	0	0	1.90382	0	0	3.49	3.04	3.17	6.75	2.24	4.52	2.44	3.55	3.41	1.82	3.78	5.03	2.45	4.54	2.87	2.71	0.032	4
53D	C. inconspicua	1.84696	0.0417542	0	0.880335	0	0	0	0	0	3.03	1.64	2.61	0	2.52	0	1.09	0	2.08	0	2.01	0	1.68	0	0.54	0.001	6
53O	C. inconspicua	0.461792	0.11593	0	0	0	0.304456	0	0	0.47	2.4	2.58	4.86	1.42	3.03	2.21	1.36	0.51	2.44	2.6	5.07	1.3	3.6	2.78	1.37	0.03166	6
57O	C. inconspicua	0.512012	0.103003	0	0	0	0.262586	0	0	0	2.23	2.23	2.91	0.41	1.24	0.42	1.19	0	2.26	2.28	3.13	0.48	1.63	0.57	1.4	0.01666	5
59D	C. inconspicua	1.06841	0.0576209	0	0.424969	0.430984	0	0	0	0	2.75	2.46	2.46	1.48	3.63	2.47	0.47	0	2.3	2.32	2.45	1.53	3	2.58	0.52	0.412	3
59O	C. inconspicua	0.433611	0.107777	0	0	0	0.209545	0	0	0	0.47	0	0.44	0.44	2.31	0.43	1.39	0	0.48	0	0.48	0.52	2.55	0.55	1.45	-0.00499	2
61D	C. inconspicua	0.307858	0.167694	0.379395	0.406323	0	0.908802	0.000411378	0	0	2.42	0.94	1.72	2.2	1.4	0	0.44	0	2.04	1.2	0.95	0.9	1.45	0	0.46	0.02466	3
62D	C. inconspicua	0.238401	0.201983	0.233127	0	0	1.02757	0.000158759	0	0	1.7	0.44	0.48	0.41	1.29	0.44	1.2	0	1.09	0.46	0.42	0.46	1.33	0.46	1.34	0.036	3
63D	C. inconspicua	0.18909	0.208528	0	0.309893	0	0	0	0	0	0.53	0.49	0.53	0.47	1.47	0.47	2.25	0.08	0.41	0.46	0.4	0.44	1.44	0.48	2.04	-0.00866	6
67D	C. inconspicua	0.528908	0.0980638	0	0.615959	0	0	0	0	0	0.5	0.47	0.53	0.43	0	0	0.47	0	0.43	0.44	0.42	0.45	0	1.02	0.45	-0.001	5
68D	C. inconspicua	NA	0.0175683	NA	0	0	NA	0	0	0.41	0.51	0.43	0.48	0.46	1.5	0.49	1.61	0.46	0.77	0.45	0.41	0.45	1.32	0.4	1.14	0.15133	8
15P	C. kefyr	0	0.768313	1.09212	1.12972	0.428031	0	0	0	7.75	1.66	2.92	8.27	7.19	6.78	7.49	4.65	11.55	2.85	7.55	6.17	5.64	6.21	4.97	5.5	0.00633	6
28R	C. kefyr	NA	0.443662	NA	NA	NA	NA	NA	NA	1.97	0.84	0	0.46	0.93	1.79	0.52	0.46	2.81	0.58	2.1	0.45	0.81	1.44	0.55	0.29	0.01019	3
34P	C. kefyr	0	0.383888	1.69828	NA	0.548427	0	0	0	13.17	14.44	12.93	11.66	7.46	10.2	8.4	10.28	11.31	7.48	9.5	10.76	7.12	9.67	7.69	7.76	0.02366	5
555I	C. kefyr	NA	0.766632	NA	NA	NA	NA	NA	NA	2.11	0.48	2.19	0.1	0	0.94	0.44	0.17	2.26	0.49	2.39	0.33	0	2.88	1.19	0	0.00519	9
89S	C. kefyr	NA	0.304696	NA	NA	NA	NA	NA	NA	3.21	0.5	2.11	0.87	0.73	2.91	1.86	1.06	3.81	0.48	1.6	1.51	2.08	3.35	2.04	3.38	0.01019	8
108G	C. krusei	0.189585	0.732012	0.747098	0.743616	0.437948	0.406177	0	NA	3.05	3.55	3.34	6.81	4.04	5.37	2.11	4.81	3.25	4.83	3.73	5.48	3.59	5.69	3.17	3.91	0.24086	3
10P	C. krusei	0.120355	0.980905	0.545553	0.954533	0.299525	0	0	0	1.71	3.36	3.73	6.6	3.87	5.16	2.79	5.6	2.07	3.57	3.93	7.46	6.31	6.59	4.51	4.37	0.165	3
116I	C. krusei	0.183285	0.554925	0.947358	0.64616	0.280931	0.0983309	0	0	2.24	3.83	2.32	7.29	2.69	4.1	2.8	4.22	1.26	4.46	2.24	8.42	4.54	6.21	3.38	5.1	0.27286	3
11L	C. krusei	0.243181	0.547249	0.863039	0.664452	0.385041	0.436403	0	0	1.47	2.07	2.09	3.57	3.8	3.71	2.4	2.99	1.99	4.24	3.94	5.18	5.13	8.21	5.1	5.17	0.07986	2
141B	C. krusei	0	0.627053	0.669661	0.54521	0.329055	0.479809	0	0	5	5.22	3.54	7.26	6.52	5.75	3.29	4.19	6.08	6.06	4.12	8.63	8.6	7.6	6.91	5.28	0.19719	3
175I	C. krusei	0.284717	0.382285	1.22711	1.02268	0.526657	0.700098	0	0	1.82	4.62	3.2	6.83	3.66	3.65	2.28	3.12	1.87	3.31	3.35	7.12	4.51	5.01	3.38	3.01	0.69719	5
196I	C. krusei	0.191556	0.623177	0.750219	1.044	0.21137	0.0825699	0	0	1.96	4.61	3.75	6.91	5.09	4.92	5.2	5.6	2.11	4.92	3.83	6.29	3.44	5.16	3.32	5.83	1.82586	2
2033C	C. krusei	0.251865	0.540663	0.662763	0.603602	0.301201	0.129884	0	NA	1.46	4.96	2.51	8.45	4.62	3.63	2.23	3.41	1.75	4.63	2.2	6.39	5.18	5.82	3.84	3.16	0.16486	5
2041C	C. krusei	0.277373	0.529007	1.38643	0.588239	0.293601	0.410987	0	NA	1.8	4	2.37	6.48	3.35	2.79	1.37	2.72	2.47	5.89	3.46	8.59	5.83	5.78	5.46	3.96	0.14852	2
2043C	C. krusei	0.241243	0.504462	1.32116	0.69595	0.491429	0.518637	0	0	0.37	4.24	2.93	8.35	4.29	4.08	2.92	4.24	0.83	5.38	3.16	9.26	4.31	6.66	5.3	5.46	0.08152	3
2044C	C. krusei	0.269104	0.472003	1.04076	0.805798	0.534166	0.561584	0	0.000713625	1.4	3.73	2.06	7.86	5.02	3.8	2.14	4.12	2.06	7.47	3	11.64	7.01	8.77	6.98	5.14	0.08719	6
2045C	C. krusei	0.223699	0.48769	1.06791	0.689829	0.458396	0.531618	0	0	2.56	5.71	3.13	8.27	4.53	5.24	3.57	5.34	2.36	5.8	3.02	7.04	3.61	6.12	5	4.28	0.09786	6
2046C	C. krusei	0.247297	0.480165	0.999952	0.643143	0.534014	0.566782	0	0	1.78	4.2	3.07	8.48	4.22	2.82	3.1	4.52	1.54	5.07	3.68	7.6	4.52	4.16	4.54	4.11	0.09119	2
2123C	C. krusei	0.219949	0.533991	0.902138	0.56946	0.458538	0	0	0	1.33	3.01	3.37	8.92	3.02	3.4	1.95	4.01	2.29	3.15	4.94	7.78	3.26	6.23	3.48	3.63	1.82919	2
212I	C. krusei	0.248601	0.52897	0.901498	0.947639	0.363825	0	0.00255777	NA	2.27	3.47	2.59	8.23	3.85	4.2	2.87	3.93	2.47	4.25	3.48	6.06	3.78	5.53	3.84	4.31	0.07386	2
241B	C. krusei	0.0697078	0.576319	1.07514	0.568321	0.225004	0	0	0	1.63	3.74	2.28	7.11	2.78	3.99	2.95	3.42	1.93	4.62	3.12	8.96	4.78	5.61	5.08	4.12	0.17352	3
260I	C. krusei	0.264162	0.479643	1.11385	0.865749	0.426847	0.484299	0	0	2.19	4.87	2.86	8.33	4.47	4.31	2.35	5.22	1.84	4.84	2.83	8.28	4.54	7.06	4.37	4.35	0.07119	2
272I	C. krusei	NA	1.02829	NA	NA	NA	NA	NA	NA	2.79	4.97	4.05	8.94	5.16	6.63	4.75	6.48	2.7	4.98	4.14	8.39	4.54	7.25	5.69	6.71	0.05119	3
275B	C. krusei	0.269784	0.533682	1.14336	0.634554	0.38521	0.117813	0	0	2.65	5.09	4.42	7.62	4.62	4.43	3.23	4.35	2.05	4.78	2.7	7.33	4.09	4.83	5.19	3.98	0.16152	2
288I	C. krusei	0.213444	0.515685	1.01191	0.695124	0.366398	0.509819	0	0	2.62	5.53	2.75	6.69	4.91	4.4	2.6	4.54	2.3	5.18	3.37	8.4	5.61	6.51	4.84	3.87	0.23252	5
293I	C. krusei	0.251097	0.481526	1.1003	0.71451	0.391599	0.470169	0	0	1.48	3.17	2.37	5.14	3.1	4.44	2.46	3.35	2.05	4.44	2.97	8.6	5.13	7.79	5.52	6.25	0.08519	3
29G	C. krusei	0.268972	0.475927	1.16836	0.792383	0.3593	0.48307	0	0	1.3	3.15	1.68	5.79	2.1	3.19	3.05	2.54	1.49	4.13	2.4	6.06	3.12	5.07	3.44	3.35	0.08486	1
2P	C. krusei	0.239748	0.546168	1.04035	1.35456	0	0	0	0	1.3	1.91	2.44	4.66	4.3	3.42	2.27	2.95	1.38	2.2	3.21	4.31	5.13	4.87	3.61	3.29	0.254	3
344I_1	C. krusei	0.246548	0.597817	0.79326	0.556143	0.389742	0	0	0	3.64	5.34	4.76	7.39	5.15	3.85	4.09	6.49	4.06	5.3	4.77	5.76	4.3	5.5	4.4	6.15	0.17652	3
359I	C. krusei	0.278721	0.417931	0.835408	0.743623	0.749755	0.638067	0	NA	2.67	3.1	3.1	5.49	4.16	3.61	2.71	4.77	2	3.74	2.77	6.75	5.66	5.3	5.04	5.21	0.60686	3
375B	C. krusei	0	0.542511	1.19673	0.782945	0.448316	0.437782	0	0	2.18	4.02	2.24	7.78	4.62	3.91	2.41	4.24	2.15	5.07	2.27	8.71	7.79	7.08	5.47	4.6	0.06686	3
388B	C. krusei	0.2739	0.503343	0.745431	0.792779	0.565761	0.428105	0	0	0.86	4.7	2.7	8.7	3.87	3.67	2.8	4.37	0.95	4.65	2.64	7.83	4.44	5.89	4.08	4.12	0.51752	2
42G	C. krusei	0.24817	0.592288	0.768893	0.610699	0.33444	0.113149	6.61947e-05	0	2.57	3.13	2.77	7.98	3.83	3.99	2.45	4.31	2.22	3.73	3.28	8.07	5.63	6.82	5.23	4.2	0.07186	9
445I_2	C. krusei	0.236789	0.564093	1.16913	0.656862	0.1536	0	0	0	1.78	3.33	2.15	7.91	4.95	5.04	3.34	4.86	1.94	2.91	2.37	7.06	3.96	5.51	4.09	5.27	0.17219	8
446B	C. krusei	0	0.458425	0	0.693142	0.386174	0.481814	0	0	0.86	3.41	2.52	7.8	4.8	3.92	3.24	4.55	0.87	4.14	2.81	8.33	4.33	5.61	4.38	3.98	0.07519	5
44P	C. krusei	0.121682	0.636814	0.886389	0.968176	0.0905579	0	0	0	1.57	4.21	1.61	7.39	3.79	4.67	3.75	4.57	1.08	3.35	1.27	7.6	4.45	5.7	5.82	2.86	0.21133	2
452I	C. krusei	0.230328	0.645836	0.991944	0.544966	0.481306	0.515039	0	0	1.75	1.71	1.51	2.89	4.75	4.3	2.24	6.28	0.65	0.71	0.6	1.76	2.14	2.95	2.2	3.36	0.17886	2
484I_1	C. krusei	0.24389	0.590286	0.726634	0.582856	0.499126	0.494648	0	NA	3.36	3.32	3.2	5.99	5.26	4.34	2.45	4.77	3.67	3.35	3.11	6.41	4.11	5.18	3.91	4.11	0.24819	5
532I	C. krusei	0.21881	0.511342	1.22187	0.701572	0.6481	0.478669	0	0	2.67	4.01	2.98	4.6	3.18	2.76	1.81	3.68	1.55	3.93	2.74	5.9	3.46	4.59	3.78	3.52	0.37152	3
544I	C. krusei	0.283381	0.476576	1.29096	0.661476	0.528796	0.640041	0	0.00107092	3.73	4.45	3.89	5.67	4.83	4.54	3.13	4.8	2.15	4.82	3	6.91	6.25	5.94	6.08	4.17	0.09919	5
562I	C. krusei	0.24697	0.571447	1.05421	0.536884	0.481295	0.480265	0.000110702	0	1.47	3.37	3.08	7.49	4.09	4.46	2.48	4.59	1.27	3.57	2.55	7.07	4.28	6.15	4.26	3.85	0.12119	1
571I	C. krusei	0.262208	0.568064	0.924087	0.612573	0.412846	0	0	0	1.83	2.1	2.07	3.44	2.82	3.11	1.5	2.72	2.21	5.67	4.86	11.66	8.67	11.37	0	7.59	0.12352	8
73B	C. krusei	0.267888	0.527187	1.4541	1.19929	0.284013	0	0	0	2.2	4.49	3.18	9.51	6.36	5.82	3.5	6.74	1.86	4.62	2.67	8.23	8.14	8.19	4.78	7.11	0.22452	2
73P	C. krusei	0.253325	0.575014	1.06278	1.311	0.38539	0	0	0	2.54	3.86	2.47	7.85	3.94	4.59	4.6	3.48	2.34	2.74	2.27	6.02	4.36	4.67	5.75	3.52	0.243	8
86P	C. krusei	0.200183	0.618405	1.02477	1.14745	0.0885143	0	0	0	1.39	3.08	3.53	7.07	4.86	5.01	3.97	4.14	1.59	2.68	3.55	6.38	4.02	6.19	5.42	4.08	0.20266	5
88G	C. krusei	0.185348	0.455914	1.06479	0.826619	0.435636	0.54002	0	7.30401e-05	0.48	2.72	2.52	6.14	4.39	3.7	3.74	3.66	0.55	2.6	3.04	3.71	2.85	4.64	3.74	5.08	0.04986	2
117O	C. lusitaniae	0.248326	0.692885	0.185788	0.915753	0.0794985	0.699321	0.24615	0	3.48	1.6	3.85	0	0	0	1.26	0	2.67	1.39	2.59	0	0	0	1	0	0.33833	5
119O	C. lusitaniae	0.258677	0.707049	0.63926	0.972011	0.0485949	0.580179	0	0	2.61	2.64	2.62	0	0	1.67	1.73	0	3.38	3.2	3.14	0	0	2.25	2.08	0	0.00133	3
11G	C. lusitaniae	NA	0.776906	NA	NA	NA	NA	NA	NA	4.81	3.05	3.55	0	0	1.54	1.19	0	5.14	3.33	2.8	0	0	2.34	1.87	0	0.02786	5
124O	C. lusitaniae	0.22823	0.757405	0.77719	0.964804	0.105198	0.579763	0.245802	0	3.1	4.01	3.44	0	0	1.14	0.96	0.31	3.22	4.02	4.51	0	0	2.69	0.56	1.62	-0.00033	3
126O	C. lusitaniae	0.219313	0.766928	0.840961	0.976068	0.129613	0.592764	0.0864875	0	2.64	3.71	3.53	0	0	0.99	0.14	0	3.19	3.95	4.39	0	0	2.55	0.37	0	0.01466	9
137I	C. lusitaniae	NA	0.66674	NA	NA	NA	NA	NA	NA	3.14	2.86	2.39	1.1	0.2	1.33	0.32	0.03	6.14	4.26	5.01	3.48	0.83	3.68	1.6	0.15	-0.00413	10
137O	C. lusitaniae	0.360442	0.509286	0	0.833215	0	0.466009	0.0652539	0	2.87	2.16	2.28	0	0	0.45	0	0	3.22	2.33	2.34	0	0	0.46	0	0	-0.00199	3
14P	C. lusitaniae	0.102521	0.761321	0.834497	0.908141	0	0.358522	0	0	4.37	5.69	4.04	0.19	0	1.73	0.52	0	4.57	6.32	4.8	0.45	0	3.36	1.5	0	0.00599	5
154O	C. lusitaniae	0.235974	0.742774	0.76721	1.00375	0.164601	0.722866	0.406331	0	3.04	4.09	3.09	0.14	0	1.87	0.62	0	4.67	5.63	3.55	0.43	0	3.55	0.72	0	0.01333	2
155O	C. lusitaniae	0.246432	0.76931	0.674445	0.963259	0.132413	0.685171	0.318938	0	3.52	3.59	3.47	0	0	1.65	0.19	0	5.75	5.69	4.12	0	0	3.6	0.33	0	0.01766	3
156O	C. lusitaniae	0.265119	0.660519	0	1.05443	0	0.688409	0	0	4.77	4.18	3.79	0	0	1.39	0	0	6.22	5.84	4.68	0	0	2.85	0	0	0.00133	3
159O	C. lusitaniae	0.245247	0.738871	0.0565909	0.878391	0.0350901	0.702711	0.32676	0	4.49	3.73	4.34	3.12	1.96	3.18	1.38	0.14	5.49	4.47	5.64	2.49	3.8	4.78	2.6	0.5	-0.00566	2
15O	C. lusitaniae	0.240449	0.744738	0.84814	0.978475	0.177725	0.642917	0	0	3.78	4.69	3.39	1.11	0.94	2.53	1.06	0.06	4.48	5.09	3.56	2.24	2.04	4.48	2.96	0.44	0.059	2
161O	C. lusitaniae	0.226881	0.699725	0.665187	0.880176	0.12795	0.686967	0.357978	0	4.15	1.8	3.22	0	0	1.21	0	0	4.4	1.91	3.17	0	0	1.27	0	0	0.017	9
169O	C. lusitaniae	0.272381	0.687796	0.805128	0.912405	0.123685	0.628412	0	0	4.21	2.17	3.32	0.47	0	1.78	0.13	0	5.08	3.38	4.54	1.42	0	3.52	0.5	0	-0.00499	2
170O	C. lusitaniae	0.265912	0.667268	0	0.986067	0.089754	0.685303	0	0	4.46	4.76	3.8	0.46	0	1.61	0.18	0	4.95	5.42	4.4	1.02	0	3.65	0.56	0	0.00066	5
174O	C. lusitaniae	0.221881	0.830927	0.819672	0.968916	0.0838198	0.677264	0.43876	0.208984	3.33	3.93	2.73	1.19	0.37	2.04	0.47	0	4.67	5.03	3.44	2.76	1.68	4.6	1.8	0	0.014	3
177O	C. lusitaniae	0.259875	0.678957	0.329854	0.987804	0.14393	0.666806	0	0	4.39	4.27	4.01	0.56	0	1.5	0	0	5.84	5.93	5	1.61	0	2.9	0	0	0.00333	3
17P	C. lusitaniae	0.0915121	0.640361	0.85549	0.879838	0	0.504545	0	0	4.41	4.91	4.17	1.39	0	1.03	0.19	0	6.22	6.51	7.77	0.42	0	2.77	0.65	0	-0.005	3
180O	C. lusitaniae	0.208268	0.733571	0.453255	1.01507	0	0.665153	0.319333	0	3.9	3.75	4.13	0	0	1.61	0.17	0	5.38	5	4.46	0	0	3.22	0.42	0	0.00699	3
185O	C. lusitaniae	0.275475	0.675321	0.764665	1.01196	0.120338	0.652072	0	0	3.73	4.14	4.12	1.19	0	1.76	0	0	5.57	5.32	5.46	0.57	0	3.32	0	0	0.00333	3
19O	C. lusitaniae	0.247224	0.692238	0.714936	0.980431	0.169041	0.639629	0	0	3.97	4.55	3.17	0.4	0.1	1.65	1.25	0	4.67	5.92	5.4	1.67	0.59	3.68	1.97	0	0.01466	2
2124C	C. lusitaniae	NA	0.54248	NA	NA	NA	NA	NA	NA	3.62	5.01	3.17	0.05	0	1.76	0.26	0	5.92	7.29	3.09	0.46	0	2.62	0.43	0	0.38886	8
2278C	C. lusitaniae	NA	0.685401	NA	NA	NA	NA	NA	NA	3.38	3.77	3.1	0.27	0	1.18	0.31	0	4.19	5.56	4.4	0.44	0	4.28	1.73	0	-0.00013	3
2319C	C. lusitaniae	NA	0.639262	NA	NA	NA	NA	NA	NA	2.55	3.96	3.29	0	0.26	1.12	0.35	0	4.32	5.49	4.42	0	1.08	3.48	1.52	0	0.04352	3
27O	C. lusitaniae	0.264344	0.642548	0.844393	0.979899	0.17903	0.483944	0.00651053	0	3.84	3.17	3.3	0	0	0.98	0.41	0	6.01	4.03	3.96	0	0	1.5	0.53	0	1.26866	10
28O	C. lusitaniae	0.223156	0.780297	0.332073	0.960603	0.0701926	0.624717	0.104241	0	2.19	1.95	3.69	0	0	0	0.5	0	2.78	1.45	2.02	0	0	0	0.47	0	0.039	4
334B	C. lusitaniae	NA	0.753013	NA	NA	NA	NA	NA	NA	3.08	4.05	2.36	0.44	0.17	1.56	0.42	0.67	4.09	6.66	2.19	1.58	0.04	3.75	1.54	0.32	0.00319	3
346I	C. lusitaniae	NA	0.582435	NA	NA	NA	NA	NA	NA	3.84	5.7	3.86	0	0	1.77	1.55	0	5.79	5.07	6.77	0	0	4.2	3.16	0	0.00719	3
385B	C. lusitaniae	NA	0.533715	NA	NA	NA	NA	NA	NA	2.73	5.35	4.92	0	0	0.55	0.48	0.12	5.52	5.51	5.32	0	0	3	2.58	1.28	0.44086	3
427B	C. lusitaniae	NA	0.727561	NA	NA	NA	NA	NA	NA	3.32	3.38	2.27	0.3	0	1.4	0.05	0	4.87	5	2.54	1.59	0	3.37	0.51	0	0.02186	3
469B	C. lusitaniae	NA	0.663191	NA	NA	NA	NA	NA	NA	0.7	1.26	0.9	0.35	0.44	1.19	0	0	0.53	3.37	3.09	0.79	0.22	2.35	0	0	0.00452	3
469I	C. lusitaniae	NA	0.693009	NA	NA	NA	NA	NA	NA	2.69	2.55	1.84	0.71	0.42	1.88	0.7	0.72	3.43	2.68	2.85	3.09	2.6	7.24	4.23	4.04	0.01069	3
471B	C. lusitaniae	NA	0.692031	NA	NA	NA	NA	NA	NA	1.99	2.06	2.81	6.13	8.05	6.29	6.78	6.53	2.77	2.55	3.52	5.87	7.27	6.4	6.18	5.07	-0.00113	6
472B	C. lusitaniae	NA	0.637003	NA	NA	NA	NA	NA	NA	2.58	3.99	3.05	6.53	3.57	3.24	1.81	3.49	4.91	5.02	3.99	8.49	5.5	5.7	4.88	5.62	0.00952	9
473B	C. lusitaniae	NA	0.697575	NA	NA	NA	NA	NA	NA	3.94	3.68	4.21	6	6.23	5.58	5.17	5.54	5.09	4.02	4.84	5.63	5.09	6.18	5.83	4.39	0.00319	3
476B	C. lusitaniae	NA	0.713056	NA	NA	NA	NA	NA	NA	3.97	3.65	4.06	5.99	6.51	5.37	5.26	5.29	5.28	4.05	4.78	5.26	5.57	5.98	5.38	4.1	0.00019	3
478B	C. lusitaniae	NA	0.68346	NA	NA	NA	NA	NA	NA	4.03	3.6	4.07	5.36	6.6	5.47	4.92	5.31	4.93	3.46	4.79	5.49	6.2	6.54	6.31	4.87	0.00186	6
478I	C. lusitaniae	0.168885	0.750758	0.789308	0.896604	0.163976	0.49331	0	0	0.94	1.44	1	0.38	0.43	2.32	0.95	0.7	1.54	1.39	1.26	2.56	2.95	9.42	5.19	5.28	NA	6
48O	C. lusitaniae	0.251251	0.694826	0	0.964146	0.215446	0.643085	0	0	4.77	5.42	4.4	0.5	0.16	2.2	0.87	0	5.49	5.67	4.55	1.18	0.42	3.92	2.51	0	0.07366	3
49O	C. lusitaniae	0.231953	0.672764	0	0.89729	0.190957	0.691959	0	0.0149588	4.49	5.32	4.32	0.46	0.15	2.08	0.81	0	5.31	5.82	4.82	1.24	0.39	4.35	2.45	0	0.01533	5
50O	C. lusitaniae	0.228451	0.626924	0	1.03051	0.212513	0.713073	0	0	4.67	4.51	3.44	0.18	0.15	2.24	0.91	0	5.55	4.56	3.78	0.42	0.4	4.23	2.39	0	0.018	3
54O	C. lusitaniae	0.250784	0.607123	0	0.991507	0.0681925	0.659679	0	0.0201221	3.8	4.97	3.98	0.27	0.1	1.82	0.54	0	8.7	7.29	6.46	1.37	0.41	3.32	1.47	0	0.01333	2
56O	C. lusitaniae	0.249959	0.686171	0	0.971388	0.0714518	0.658443	0.0719462	0	3.63	4.34	3.19	0.35	0.13	1.72	0.6	0	8.55	6.24	3.13	1.16	0.31	3.54	1.79	0	2.15466	10
58O	C. lusitaniae	0.235504	0.768226	0.715716	1.00207	0.101951	0.671093	0	0	4.11	3.91	3.48	0.3	0	0.75	0.17	0	5.07	5.24	4.38	1.35	0	1.99	0.46	0	0.00166	5
61O	C. lusitaniae	0.255783	0.694788	0	0.853343	0.179692	0.675916	0	0	4.74	4.98	3.88	0.14	0.09	1.25	0.21	0	5.41	6.21	5.2	0.4	0.37	2.53	0.65	0	0.01266	3
64O	C. lusitaniae	0.253012	0.73922	0.721494	0.959108	0.217433	0.631538	0	0	3.76	4	3.51	0.59	0	1.01	0.12	0	3.83	4.87	3.88	1.92	0	1.95	0.41	0	0.05966	8
65O	C. lusitaniae	0.238954	0.717598	0.723037	0.963216	0.203619	0.650573	0	0	3.98	5.02	3.93	0.64	0.09	1.36	0.6	0	4.2	6.23	5.55	1.88	0.36	2.74	1.86	0	0.13466	2
68O	C. lusitaniae	0.236145	0.701293	0.834263	0.934077	0	0.51393	0	3.46027e-05	3.9	4.71	3.93	0.48	0.11	1.4	0.35	0.06	3.94	6.18	5.65	2.03	0.39	2.77	0.72	0.34	0.00633	9
73I	C. lusitaniae	NA	0.838693	NA	NA	NA	NA	NA	NA	3.65	4.01	3.11	0	0	1.03	0	0	4.37	4.58	4.65	0	0	3.68	0	0	0.00252	5
81P	C. lusitaniae	0.0857678	0.925917	0.594141	1.01699	0.381423	0.435857	0	0	4.26	3.52	3.92	0	0	1.97	0.74	0	4.79	3.56	4.53	0	0	2.38	1	0	0.152	2
87O	C. lusitaniae	0.0311073	0.523955	0.190398	1.00399	0.109538	0.170236	0	0	0.89	0.43	0.46	0	0	0	0	0	1.48	0.97	0.96	0	0	0	0	0	1.48333	6
125D	C. norvegensis	0.187696	0.233874	0	0	0	0.656853	0	0	1.91	3.36	2.44	4.36	2.45	2.16	2.36	3.56	2.5	3.1	2.16	1.94	2.73	2.32	1.99	3.88	0.375	5
126D	C. norvegensis	0.448258	0.263522	0.863588	0.865263	0.577617	0	0	0	1.9	2.47	3.56	3.4	2.27	4.5	2.53	3.98	2.82	2.34	2.75	2.07	2.24	3.62	1.59	3.97	0.13533	2
127D	C. norvegensis	0.379927	0.292631	0.829752	0.736771	0	0.793178	0	0	0.46	2.61	2.19	3.52	3.34	4.05	2.69	4.81	0.46	2.3	1.96	1.53	2.83	4.11	1.88	4.65	0.13166	9
128D	C. norvegensis	0.230661	0.270629	0.878308	0.833286	0.567226	0.883183	0.536602	0	1.44	2.63	3.89	5.45	3.33	5.11	4.58	3.94	1.46	2.25	3.64	3.03	3.38	4.12	2.15	4.11	0.07966	3
129D	C. norvegensis	0.42253	0.285393	0.75844	0.777283	0	0.609197	0.106837	0	1.24	2.04	1.92	5.32	3.07	2.99	2.01	1.86	1.84	3.51	3.65	6.45	5.83	6.53	3.01	3.52	0.36166	5
130D	C. norvegensis	0.373313	0.294667	0.64576	0.774225	0.0950059	0.597927	0	0	2.17	2.23	4.64	4.32	2.79	3.05	4.24	2.48	2.02	2.27	4.16	5.57	5.52	5.05	4.91	3.35	0.75266	2
131D	C. norvegensis	0.255494	0.22217	0.757656	1.02563	0.180439	0.765735	0	0	0.4	2.26	1.94	5.24	3.35	3.81	3.16	3.55	0.58	2.4	2.54	6.4	4.51	4.39	3.7	4.45	0.017	2
132D	C. norvegensis	0.236728	0.242217	1.54684	0.840258	0.122338	0.627813	0	0.00127251	1.1	2.15	1.95	3.43	2.79	3.37	3.29	2.98	1.54	2.49	2.58	4.64	4.76	4.76	5.18	4.61	0.88833	3
133D	C. norvegensis	0.545485	0.235883	0.916598	0.782462	0	1.03051	0.831483	0.115135	1.2	1.23	2.53	4.93	3.16	3.48	2.9	3.59	1.82	1.64	4.04	6.95	4.95	4.85	4.28	4.92	0.05	5
134D	C. norvegensis	0.44316	0.265094	1.09053	0.66671	0	0	0.768276	0	1.16	2.02	2.28	5.34	3.36	3.85	3.19	3.91	1.42	2.49	3.84	7.17	5.32	5.42	4.76	5.14	0.45966	3
135D	C. norvegensis	0.25557	0.223249	0	0.986558	0	0.858413	0.39161	0.169804	0.35	2.02	1.23	5.12	3.93	3.55	2.22	3.83	0.64	1.44	1.64	6.79	3.8	4.66	2.71	4.6	0.71233	3
136D	C. norvegensis	0.175464	0.251786	1.37933	0.447669	0	0	0.664432	0.129726	1.33	2.28	2.99	6.92	4.92	4.46	3.76	5.1	1.36	2.05	3.33	7.27	5.71	4.89	4.36	4.96	0.08633	3
137D	C. norvegensis	0.482989	0.233669	0.861253	0.748777	0	0.933914	0.905556	0	0	2.29	2.63	5.15	4.16	3.81	4.06	2.88	0.73	2.02	3.4	6.22	6.32	5.52	5.32	3.31	0.966	3
138D	C. norvegensis	0.533304	0.214508	1.00464	0.376008	0.154857	0.298182	0.728801	0	0.83	2.95	2.9	5.27	3.98	3.95	3.22	3.84	0.95	1.73	3.28	5.88	6.27	5.19	4.92	4.95	0.97066	3
139D	C. norvegensis	0.510488	0.214363	1.00691	0.842136	0	0.983797	0	0	0	2.21	3.01	4.4	3.6	4.09	3.42	3.79	0.77	0.97	3.15	4.88	5.4	5.35	4.78	4.32	0.96133	3
2O	C. norvegensis	0.274319	0.649219	0.92997	0.999995	0.200458	0.647585	0	0.0131009	2.42	3.4	3.43	3.59	2.58	3.08	2.06	2.08	3.74	4.32	4.25	4.85	3.78	5.04	3.46	2.75	0.199	5
3O	C. norvegensis	0.373593	0.222867	0.71052	0.849892	0	0.826662	0.715259	0.379389	0.54	2.86	3.24	5.78	3.54	4.01	2.7	3.36	0.43	2.16	3.37	5.92	3.78	5.16	3.59	3.56	0.21933	3
6O	C. norvegensis	0.342448	0.202453	0.683127	0.520349	0	0.868464	0.758626	0.467834	0.7	1.83	1.84	4.98	3.14	3.09	2.62	2.91	0.42	3.07	3.22	11.29	9.12	7.78	6.87	7.66	0.55033	3
75O	C. norvegensis	0.416702	0.205583	1.00149	0.384905	0	0.757687	0.866281	0.763833	0.4	2.21	2.96	5.65	4.12	3.47	3.4	3.68	0.52	2.08	3.57	6.5	4.83	3.75	4.86	3.89	0.59066	3
8O	C. norvegensis	0.275376	0.271866	0.530933	0.740331	0	0.719376	0.629843	0.231477	0.73	2.29	2.58	6.33	2.91	4.09	3.11	3.43	0.4	2.18	2.24	8.19	4.65	5.78	5.6	4.55	0.12933	3
118O	C. orthopsilosis	0.228257	0.439736	0.22013	0.903408	0.297029	0.809013	0.611609	0.444968	7.19	4.59	2.58	1.53	0.67	2.62	3.1	1.32	7.12	5.77	3.83	1.94	1.46	3.59	4.33	1.88	0.029	3
139O	C. orthopsilosis	0.256958	0.420274	0	0.906578	0.323479	0.7769	0.53247	0.492991	5.71	4.09	2.82	2.43	1.37	3.29	3.3	1.6	6.46	4.5	5.01	2.68	2.13	4.34	4.2	1.6	0.00933	6
140O	C. orthopsilosis	0.331631	0.293127	0	1.02434	0.405804	0.747636	0.619038	0.50405	4.92	3.83	3.34	1.88	0.26	2.5	2.61	0.75	5.32	4.68	5.42	1.98	0.44	3.03	3.37	1	0.00899	2
166B	C. orthopsilosis	NA	0.374644	NA	NA	NA	NA	NA	NA	5.32	4.21	5.11	4.02	2.83	3.14	1.7	3.13	5.28	4.16	4.37	3.51	3.28	5.62	3.79	3.01	0.01052	2
178O	C. orthopsilosis	0.254284	0.37824	0	0.983989	0.300168	0.783029	0.483403	0.368891	4.74	2.37	2.47	1	0	1.9	0	0.48	4.96	2.87	2.84	0.84	0	2.08	0	0.2	0.16	9
189B	C. orthopsilosis	NA	0.328592	NA	NA	NA	NA	NA	NA	4.32	3.42	4.49	3.41	2.28	3.42	1.97	2.74	3.86	3.49	4.63	3.6	3.31	4.9	4.27	2.64	0.01052	1
484I_2	C. orthopsilosis	NA	0.355023	NA	NA	NA	NA	NA	NA	5.62	4.38	5.07	6.08	3.62	3.51	1.93	5.12	5.37	4.31	4.64	7.01	3.57	5.98	4.46	5.89	0.00186	3
72O	C. orthopsilosis	0.242896	0.386597	0.140145	0.964911	0.428192	0.802769	0.70314	0.495825	6.5	4.35	4.5	2.22	0.93	1.82	0.89	1.7	6.55	4.6	5.97	2.07	1.51	3.19	3.17	1.29	0.068	4
84O	C. orthopsilosis	0.197203	0.447575	0.211821	0.898213	0.329417	0.785371	0.518742	0	6.84	3.3	6.41	2.55	1.01	2.56	1.66	1.47	6.37	3.28	6.42	2.05	1.83	3.03	2.84	1.36	0.06333	1
131O	C. palmioleophila	1.41435	0.0645953	0	0.818066	0	1.82041	NA	0	0.5	2.17	2.43	4.3	1.53	3.29	1.1	2.09	0.51	1.02	2.63	4.94	2.46	3.86	1.33	3.04	0.10766	6
133O	C. palmioleophila	0.876296	0.0820242	0	0	1.01103	NA	NA	0.461349	0	1.35	1.34	5.57	2.17	3.06	2.4	2.16	0	1.59	1.64	6.62	3.2	3.76	2.65	2.85	0.02833	3
138O	C. palmioleophila	1.2543	0.0576985	0	1.58825	1.05838	NA	NA	0.583008	0.57	1.54	2.65	4.29	2.01	3.81	2.29	2.22	0.42	1.41	1.61	6.1	2.62	4.38	2.56	2.59	0.0525	3
167O	C. palmioleophila	0.233119	0.38254	0	0.806441	0	0.268466	0	0	2.7	2.44	3.25	2.33	1.79	2.98	2.57	1.95	2.15	2.45	3.63	2.23	2.59	3.16	3.07	1.86	0.23233	3
173O	C. palmioleophila	0.898089	0.0798572	0	0	0	1.56695	0	0	2.4	1.46	1.42	2.62	1.88	3.58	2.53	2.13	2.38	1.35	1.57	2.92	2.39	4.07	3.25	2.38	0.053	3
176O	C. palmioleophila	0.15381	0.645612	0	1.03742	0.0440436	0.624674	0.0813051	0	1.48	1.68	2.3	2.82	0.86	1.87	0.32	0.9	1.41	1.95	2.51	3.14	0.75	2.36	0.57	1.52	0.013	3
179O	C. palmioleophila	0.852862	0.0996725	0	0	0	1.19381	1.5464	0	1.19	1.15	1.82	1.08	1.15	3.12	1.13	0.34	1.45	1.33	2.16	1.37	1.82	3.06	1.44	0.49	0.04466	5
40O	C. palmioleophila	NA	0.024948	0	NA	0	NA	0	0	0.34	1.1	1.41	3.35	2.04	3.17	1.81	1.72	0.56	1.47	2.67	6.57	6.33	6.69	4.69	4.81	0.054	3
44O	C. palmioleophila	0.276836	0.545841	0	1.11581	0	0.538619	0.0571237	0	2.5	4.53	3.96	2.34	1.49	2.59	1.55	1.17	4.38	7.08	4.98	3.1	2.87	4.28	3.16	2.27	0.02933	3
45O	C. palmioleophila	0.280905	0.526406	0.883318	1.07022	0	0.594147	0.0404382	0	2.76	5.66	3.24	1.77	1.04	2.1	1.08	1.31	2.84	5.23	4.23	3.03	2.75	4.22	2.78	2.07	0.00266	8
78O	C. palmioleophila	NA	0.0264681	0	0	0	0	0	0	0.44	1.36	2.06	3.61	1.81	2.02	1.91	1.87	0.58	1.57	2.43	4.51	2.41	2.06	2.23	2.1	0.01333	5
105S	C. parapsilosis	0	0.389204	0	0.82932	0.111214	0.687076	0.157125	0.0856986	5.61	3.68	4.24	2.99	0.76	2.59	1.48	0.35	6.06	4.35	5.02	2.58	2.02	3.98	3.72	0.9	0.01819	2
1069C	C. parapsilosis	0.50814	0.181025	1.02965	0.528862	0	0.978728	0.906221	0.524994	8.38	5.18	5.78	1.84	0.32	2.03	0.9	0.34	8.34	4.92	6.1	2.02	0.8	2.43	1.63	0.2	0.03819	3
106I	C. parapsilosis	0.389589	0.214162	0	0.813256	0.100548	0.96606	0.783685	0.51186	7.33	2.91	1.76	1.13	0	2.38	0.85	0	8.3	4.05	2.97	1.91	0	2.35	0.45	0	0.12652	5
1076C	C. parapsilosis	0.407539	0.224205	0.234896	0.989492	0.230568	0.963902	0.928858	0.602255	5.63	4.27	5.39	2.77	1.88	3.37	2.11	2.26	6.46	5.25	8.23	5.08	4.91	5.96	5.07	3.53	0.01019	7
1087C	C. parapsilosis	0	0.270973	0	0.718193	0	0.907455	0.809156	0.538114	7.44	6.24	6.36	0.32	0	2.01	1.12	0	7.28	5.86	5.88	0.35	0	2.18	1.4	0	0.01586	3
108B	C. parapsilosis	0	0.253301	0.0964679	0.389766	0	0.722278	0.224271	0.492196	7.34	5.73	5.93	4.21	3.54	5.07	1.94	2.4	8.45	6.81	7.09	5.88	5.46	5.91	3.61	3.83	0.00886	5
1092C	C. parapsilosis	0	0.270494	0	0.738155	0	0.92624	0.769064	0.521395	9.21	6.33	6.2	0.18	0	1.3	0	0	8.04	6.25	6.26	0.34	0	2.1	0	0	0.01152	2
1098C	C. parapsilosis	0	0.235056	0	0.930795	0	1.02482	0.772232	0.53861	6.91	4.63	6.4	1.28	0.84	2.67	1.51	0.2	7.12	6.06	6.66	2.15	1.71	3.29	2.57	0.44	0.00852	3
109B	C. parapsilosis	0.328284	0.275139	0	0.679029	0.317225	0.932069	0.266971	0.627855	9.06	9.44	7.53	2.94	0.8	2.52	1.05	0.6	10.48	10.58	7.21	2.44	1.3	4.25	1.99	0.85	0.01719	3
11B	C. parapsilosis	0.468609	0.170845	0.462284	0.695638	0	0.947599	0.970931	0.546012	7.57	6.51	5.72	2.18	0.54	2.03	0.15	0.75	13.41	10.8	11.29	4.85	2.45	5.67	0	2.86	0.78086	9
120B	C. parapsilosis	0	0.262435	0	0.516236	0	0.785503	0.359165	0.564945	6.18	4.71	5.12	3.02	1.75	2.75	1.88	1.47	8.9	6.13	7.64	5.68	3.16	4.77	3.73	2.49	0.01152	3
128B	C. parapsilosis	0	0.249132	0	0.91519	0.583213	1.00404	0.935847	0.628748	7.06	5.28	5.05	3.16	1.52	2.59	1.46	1.57	10.02	7.96	7.58	7.03	4.78	8.86	5.33	5.08	0.00752	6
12B	C. parapsilosis	0.374021	0.262205	0.252922	0.764166	0	0.920161	0.767185	0.565354	3.84	3.07	3.23	0.62	0.06	1.12	0.08	0.06	6.54	12.97	10.58	2.37	0	0.86	0	0.61	0.00986	3
138I	C. parapsilosis	0.148547	0.660206	0.692217	1.09242	0.370241	0.588607	0.308785	0.243334	6.52	4.57	6.01	0.42	0.44	1.4	0.76	0.39	9.12	6.74	7.44	0.65	1.62	3.19	2.08	0.37	0.00586	3
140B	C. parapsilosis	0	0.183033	0	0.264899	0	0	0.623901	0.384953	9.3	6.56	6.88	7.3	6.3	6.57	2.48	3.84	9.07	6.56	7.31	8.11	7.43	6.89	4.68	4.8	0.08719	2
148B	C. parapsilosis	0.581142	0.144932	0.957727	0.307943	0	1.19856	1.17622	0.682455	7.12	5.3	4.75	0.78	0.67	0.88	0.37	0.73	7.01	5.9	4.84	0.88	1.28	1.33	0.51	0.76	0.34352	1
149B	C. parapsilosis	0.539215	0.170855	0.947812	0.410437	0	0.745908	0.924372	0.51315	6.47	5.47	5.58	0.29	0.75	1.57	0.37	0.97	7.47	6.55	6.32	0.36	1.63	2.54	0.18	0.85	0.40219	10
156B	C. parapsilosis	0.616723	0.14841	0	0.455516	0	1.05229	1.10272	0.366543	7.47	5.14	6.36	2.58	0.81	2.56	1.52	1.1	7.52	4	5.01	3.16	1.47	4.47	2.57	2.21	0.93819	3
160I	C. parapsilosis	0.223334	0.70594	1.06931	1.2148	0.915126	0.728371	0.632484	0.480447	1.89	2.96	1.18	3.43	1.05	3.02	2.11	1.18	3.73	3.81	2.45	4.5	1.33	4.03	2.45	1.09	0.02919	8
165I	C. parapsilosis	NA	0.137268	NA	NA	NA	NA	NA	NA	8.54	6.36	6.77	1.84	1.29	2.83	1.66	0.89	7.38	6.25	6.78	1.65	1.48	3.31	2.09	0.96	0.04119	4
168B	C. parapsilosis	0.475096	0.168056	1.01823	0.485807	0	0.431388	0.997422	0	7.73	5.33	6.21	1.38	2.41	6.24	1.5	0.31	8.06	5.38	6.31	1.83	2.92	6.24	1.61	0.91	0.40052	2
169I	C. parapsilosis	0.153401	1.04995	0.924527	1.02837	0.806965	0.509169	0.360855	0.236411	7.48	4.4	5.9	0.39	0.69	1.43	0.36	0	7.34	4.29	6.76	0.65	0.28	2.15	0.58	0	0.01052	6
172I	C. parapsilosis	0.380783	0.208165	0.907442	0.903276	0	0.997976	0.859479	0.561771	8.27	4.71	5.56	1.47	0.41	1.93	0.69	0.21	8.11	5.24	6.08	2	0.99	2.86	1.65	0.47	0.01686	3
190I	C. parapsilosis	0.431115	0.20521	0	0.320141	0	0.78499	0.791274	0.481902	8.41	10.71	8.26	0.37	0.13	1.77	2.55	0	7.26	7.01	5	0.42	0.34	1.97	2.14	0	0.05719	6
197I	C. parapsilosis	0.686737	0.116326	0	0.538682	0	1.40433	1.55248	0.685739	7.41	6.8	6.97	0.2	0	2.13	0.81	0	8.56	8.61	6.89	0.48	0	1.92	0.61	0	0.57519	2
199B	C. parapsilosis	0.312691	0.280364	0	0.692887	0.286957	0.920708	0.793997	0.548786	7.69	7.08	6.59	1.98	1.05	2.7	1.4	0.65	9.35	8.47	7.95	2.9	2.57	5.88	3.79	2.51	0.00352	8
2065C	C. parapsilosis	0	0.20492	0.473405	0.859591	0	1.02831	0.840847	0.524238	7.65	5.5	5.8	1.96	0.68	2.58	1.36	0.21	8.41	6.43	6.76	2.16	1.11	3.36	2.48	0.4	0.03552	2
2085C	C. parapsilosis	0	0.285236	0	0.741396	0.578094	0.89868	0.676201	0.538032	8.11	4.12	5.79	1.48	0	2.46	1.26	0	8.5	4.36	6.23	1.4	0	3.02	1.92	0	0.00786	2
213B	C. parapsilosis	0.37387	0.202941	0	0.886461	0	0.901985	0.910877	0.5083	8.84	5.41	5.55	2.22	0.53	2.29	1.04	0.18	8.11	5.05	4.68	2.06	1.02	2.24	1.62	0.28	0.01019	3
216I	C. parapsilosis	0.119605	0.791866	0.62997	0.993612	0.27876	0.445745	0.353661	0.0513458	10.11	7.11	5.61	1.38	0.15	1.15	0.47	0	9	4.63	6.02	0.91	0.35	1.67	1.5	0	0.00286	2
217B	C. parapsilosis	0.200074	0.139371	0.191815	0.175158	0	1.29352	1.21028	0.621886	6.45	4.82	5.26	1.58	1.18	1.63	1.41	0	6.12	5.21	5.22	2.54	2.09	1.43	2.36	0	0.05052	3
224I	C. parapsilosis	0.142932	1.03507	0.952243	1.04912	0.73764	0.320067	0.373722	0.323833	7.82	5.64	6.72	0.27	0.47	1.74	1.08	0.2	8.34	6.33	6.11	0.43	1.19	2.44	0.98	0.78	0.02652	3
2255C	C. parapsilosis	0.403638	0.188833	1.02406	0.700158	0	1.04159	0.952846	0.581255	9.49	6.51	7.91	0.62	0.78	1.27	1.81	1.89	9.85	6.72	8.23	1.18	1.46	2.88	2.85	1.82	0.90619	3
22B	C. parapsilosis	0.426068	0.201852	0.765881	0.442544	0	0.706398	0.812097	0.397318	8.22	4.36	5.45	1.77	0.92	2.8	1.22	0.31	7.73	4.31	4.19	2.27	0.97	2.67	1.52	0.29	0.09652	2
2303C	C. parapsilosis	0.420588	0.230115	0.0597206	0.731607	0	1.1195	1.19519	0.656472	6.12	4.95	5.4	1.21	0	0.76	0.34	0	9.38	6.95	8.54	2.36	0	1.32	0.91	0	0.00619	3
230B	C. parapsilosis	0.314785	0.274628	0	0.728326	0	0.862317	0.286252	0.523316	6.86	3.89	5.9	5.19	1.22	3.25	1.72	1.73	6.67	4.76	4.98	4.51	2.14	5.82	3.78	2.46	0.00486	7
2333C	C. parapsilosis	0.328506	0.255688	0	0.875026	0.594944	0.987868	0.744232	0.559644	8.61	5.98	6.13	4.68	3.65	4.48	2.63	3.22	8.19	6.23	6.01	5.64	6.68	5.02	5.29	5.41	0.00119	2
243B	C. parapsilosis	0.216387	0.572768	0.997847	0.579999	0.34107	0.568495	0.517116	0.280518	1.91	3.3	4.77	2.77	0.17	1.7	0.35	0.22	3.25	5.47	4.77	4.07	0.4	2.49	0.63	1.46	0.09886	5
264B	C. parapsilosis	0.486607	0.14444	1.95825	0.379152	0	0.51585	0	0.155595	6.06	5.95	5.24	3.01	1.25	2.38	1.41	1.79	6.14	6	5.46	2.27	1.51	2.66	1.73	1.14	0.67486	3
269B	C. parapsilosis	0.210264	0.272966	0.0594713	0.777328	0.204991	0.976589	0.869818	0.57234	7.21	6	4.14	2.77	1.83	3.47	1.43	2.19	7.53	6.03	4.34	2.21	2.74	4.8	1.73	3.21	0.01119	3
274B	C. parapsilosis	0	0.24668	0.27715	0.863954	0.199561	0.860531	0.727029	0.508228	6.64	6.15	6.54	2.22	1.13	3.39	2.2	0.39	6.82	6.38	6.13	2.87	1.04	4.74	3.1	1.1	0.01286	3
276B	C. parapsilosis	0.289884	0.299715	0	0.617369	0	0.760634	0.204741	0.46821	6.07	4.63	6.04	3.26	2.52	3.89	2.29	1.2	6.45	5.41	7.54	5.15	3.48	4.95	3.82	2.36	0.01086	3
279B	C. parapsilosis	0.196228	1.02123	0.151499	0.892796	0.683463	0.657381	0.41771	0.118043	1.96	2.07	0.31	3.03	0.6	2.5	1.78	0.85	2.05	1.94	0.53	3.29	1.11	4.05	2.35	1.12	0.01119	8
281I	C. parapsilosis	0.135971	0.746313	0.552199	0.992399	0.385397	0.595597	0.407471	0.224973	7.72	5.67	6.54	2.77	1.85	1.66	2.14	2.79	6.93	5.11	5.91	6.96	7.29	6.44	7.43	6.31	0.01452	3
296I	C. parapsilosis	0	0.212349	0.424373	0.397155	0	0.646702	0.723954	0.458234	9.31	6.12	6.15	2.43	1.27	2.01	0.85	0.65	7.75	5.48	5.5	1.9	1.38	3.1	1.71	1.5	0.03086	5
300B	C. parapsilosis	0.0336029	0.961277	1.05282	1.1101	0.930498	0.398076	0.405512	0.229137	7.27	8.36	6.53	1.44	1.69	3.19	2.22	0.93	8.07	9.59	8.21	1.92	2.82	5.32	4.79	1.82	0.14919	4
304B	C. parapsilosis	0.485522	0.198213	0	0.75505	0	1.01786	0.925828	0.564222	8	6.57	6.76	2.12	0.74	2.06	1.22	0.89	9.11	6.82	6.79	2.74	1.88	3.41	4.53	1.34	0.04886	3
308B	C. parapsilosis	0	0.161841	0	0.963574	0	0	0.895075	0.647238	7.34	7.89	6.64	1.52	0.91	2.47	1.37	0.72	8.79	9.73	7.55	1.85	1.15	3.74	3.6	0.7	0.18819	1
330B	C. parapsilosis	0.48485	0.160368	0.222981	0.463013	0	0.285848	1.02642	0.495967	8.68	7.55	6.67	1.11	0.41	1.49	0.35	0.42	8	7.34	6.5	1.77	1.31	2.9	0.82	1.11	0.84319	8
337I	C. parapsilosis	0.426609	0.161625	0	0.377208	0	0.23503	0.906887	0.410792	6.23	3.37	3.42	1.08	1.73	1.49	0.64	1.53	6.29	3.44	3.95	1.24	1.17	1.95	1.46	0.85	0.87819	6
339I	C. parapsilosis	0.580265	0.123681	1.32105	0.493088	0.396792	1.25535	1.25103	0.666032	5.41	4.9	4.13	1.24	0	0.71	0.55	0	6.69	5.68	5.66	2.72	0	1.33	1.68	0	0.29352	3
33B	C. parapsilosis	0.0888682	0.300405	0	0.676404	0.196889	0.910884	0.875654	0.530016	7.21	5.82	5.84	3.7	2.24	3.53	1.97	1.46	7.36	5.95	6.05	5.97	4.59	5.04	3.86	2.73	0.00452	8
346B	C. parapsilosis	0.200258	0.266953	0	0.8271	0.692627	1.07173	0.637885	0.514129	7.39	5.56	6.52	3.92	2.75	2.79	1.78	2.92	7.68	6.5	7.13	5.88	3.82	5.01	4.17	4.41	0.00519	5
353I	C. parapsilosis	0.555131	0.154316	0.435457	0.858669	0.136524	1.08304	1.10708	0.489712	7.64	6.28	5.99	0.47	0.11	1.39	0.43	0.34	7.13	6.15	5.46	1.29	0.46	2.98	2.17	1.32	0.68419	3
354I	C. parapsilosis	0.501616	0.151669	0	0.369865	0	0.695028	0.551983	0.233645	8.17	5.14	7.03	1.2	0.35	1.83	1.47	0.85	8.96	5.46	7.3	2.99	0.62	3.98	4.14	1.35	0.07086	7
355I	C. parapsilosis	0.35425	0.166719	0.956082	0.40272	0.144964	1.00738	0.818094	0.125065	6.71	4.4	4.98	0.66	0.08	1.97	0.63	0	8	5.36	5.02	1.8	0.58	4.76	3.95	0	0.32319	3
359B	C. parapsilosis	0.319054	0.28456	0	0.676882	0	0.822702	0.771396	0.520554	6.54	6.45	5.63	0.37	0.74	1.58	0.66	0	8.02	7.44	6.93	0.41	0.2	3.32	1.97	0	0.00919	3
368I	C. parapsilosis	0	0.987584	0.931772	1.07514	0.754713	0.492579	0.357673	0.236152	7.42	6.3	6.16	2.82	1.3	2.38	2.15	1.77	7.36	5.64	5.95	6.89	3.7	5.61	6.44	4.2	0.00919	9
378B	C. parapsilosis	0	0.23726	0	0.71873	0	0.899372	0.694342	0.461881	7.71	5.41	7.06	1.28	0.94	3.45	1.12	0.6	7.3	5.14	4.51	1.16	1.62	3.52	1.3	1.11	0.06119	5
37P	C. parapsilosis	0	0.260626	1.56638	0.876979	0.118229	0.878107	0.819432	0	5.29	4.2	4.98	2.76	1.77	1.83	2.34	1.99	10.54	9.54	12.6	11.34	9.27	8.22	9.94	9	0.011	2
381I	C. parapsilosis	0.358508	0.25534	0.26945	0.571339	0	0.65522	0.591906	0.423386	5.12	4.19	5.87	1.1	0.93	1.13	0.5	1.89	5.48	4.44	4.64	1.94	1.28	2.6	1.53	0.81	0.09386	9
382I	C. parapsilosis	0	0.19399	1.19463	0.828977	0.109965	0.966273	0.882902	0.520032	6.13	5.85	5.52	1.27	0.15	1.96	1.91	0.47	7.12	6.65	6.58	2.32	0.47	3.71	4.47	1.4	0.04619	5
387B	C. parapsilosis	0	0.291903	0	0.77406	0.533783	0.957683	0.83333	0.519877	6.04	5.07	3.96	0	0	0.72	0	0	6.43	6.32	5.04	0	0	0.97	0	0	0.01119	5
391B	C. parapsilosis	0	0.255832	0.363956	0.73578	0	1.04286	0.780113	0.544079	6.95	9.17	6.11	0	0	0.74	0.17	0	5.49	5.83	5.87	0	0	1.11	0.34	0	0.00552	3
41P	C. parapsilosis	0.0604046	0.990883	0.781702	0.959352	0.520796	0.609092	0.198357	0	11.88	10.14	7.29	0	0	0.28	0.18	0	6.53	5.64	4.64	0	0	0.55	0.61	0	0.52233	5
41S	C. parapsilosis	0.265945	0.383707	0	0.824858	0.253409	0.715545	0.623482	0.363043	9.21	6.29	6.41	3.51	1.91	2.53	1.29	2.05	5.94	4.17	4.13	3.87	3.54	5.66	3.51	3.24	0.00819	2
43G	C. parapsilosis	0	0.180514	0	0.927283	0	1.17107	0.973993	0.521797	7.98	5.58	6.51	1.1	0.15	0.97	1.13	0.24	8.36	6.32	6.98	1.81	0.13	1.99	2.67	0.32	0.03519	3
43P	C. parapsilosis	1.37056	0.0364139	NA	0	0	0	0	0	7.34	9.47	4.21	2.78	1.16	2.9	0.3	3.26	6.67	7.06	4.38	4.14	2.76	5.95	0.68	3.42	NA	3
456I	C. parapsilosis	0	0.225921	0	0.876768	0.646793	1.07812	0.233946	0.47507	7.9	6.07	6.57	1.17	0.77	1.49	0.51	0.12	8.35	5.14	6.81	1.49	2.16	4	1.68	0.38	0.05452	3
460B	C. parapsilosis	0	0.632558	0	0	0	0	0	0	6.29	4.7	6.86	7.94	4.28	3.49	1.2	6.37	9.29	6.53	7.15	12.61	6.84	6.71	3.05	10.03	0.02086	2
47B	C. parapsilosis	NA	0.309896	NA	0	NA	NA	NA	NA	5.76	5.11	4.66	1.71	1.13	1.59	0.8	0.79	11.23	8.69	9.63	3.4	4.25	5.23	2.44	2.46	0.00716	3
49B	C. parapsilosis	0.543982	0.132092	1.25001	0.79224	0	1.04752	1.30158	0.621939	6.9	5.04	5.24	0.88	0.64	2.4	0.77	0.24	7.66	5.4	5.66	1.49	0.8	2.72	1.32	0.25	0.99852	8
50B	C. parapsilosis	0.59099	0.133015	1.30289	0.563808	0	0.875159	1.08546	0	6.74	5.19	5.99	2.15	0.64	2.28	1.24	0.21	6.82	4.93	5.39	2.69	0.76	3.44	2.86	0.29	0.82952	7
513I	C. parapsilosis	0.209921	0.294896	0	0.782444	0.522393	0.861314	0.751375	0.490047	1.87	0.33	1.68	1.03	0.42	1.53	0.3	0	11.67	10.22	7.99	1.23	0.72	0	0	0	0.02519	3
52P	C. parapsilosis	0.179981	0.28929	0	0.203332	0.41756	0.769765	0.534803	0	6.45	5.59	5.85	0.88	0.21	1.06	0.91	0	8.11	5	6.07	1.08	0.16	2.83	1.14	0	0.34766	2
53S	C. parapsilosis	0.268327	0.382603	0	0.912213	0.229003	0.685443	0.562815	0.0927269	5.72	3	3.89	2.07	1.11	2.12	0.94	0.95	6.54	3.57	3.89	2.76	2.4	5.61	3.34	2.12	0.02519	8
54B	C. parapsilosis	0	0.261253	0	0.808703	0.253152	0.846031	0.830752	0.594485	6.71	5.6	5.67	3.32	1.96	3.82	2.22	1.52	7.55	5.96	6.16	4.54	3.13	5.19	4.31	3	0.00986	3
565I	C. parapsilosis	0	0.218788	0	0.772968	0.149195	0.938769	0.712269	0.427453	8.41	4.66	6.05	1.09	0.32	1.64	0.57	0.5	7.8	4.52	6.65	2.27	1.33	4.64	1.79	2.2	0.71652	9
64S	C. parapsilosis	0.107462	0.273216	0.0177942	0.751984	0.566435	0.995814	0.810918	0.504869	9	6.51	7.08	0.97	0.73	1.47	1.25	0.66	8.06	5.67	6.97	1.2	1.83	2.27	2.84	0.93	0.00686	5
68I	C. parapsilosis	0.435274	0.219402	0	0.993366	0	1.04986	0.902199	0.593537	6.44	6.59	5.07	0.68	0.45	2.27	2.69	0.85	6.53	7.09	5.83	0.84	0.84	3.4	4.07	1.12	0.01652	2
71I	C. parapsilosis	0.444213	0.204154	0.426	1.06548	0	1.07415	0.935021	0.609866	6.49	5.55	5.51	1.4	1.02	2.18	0.34	1.08	7.81	7.57	6.89	2.34	1.5	3.77	1.64	1.13	0.01652	5
73S	C. parapsilosis	0.466257	0.162843	0	0.829456	0	1.15745	0.798182	0.551166	7.44	5.51	5.04	0.91	0	0.62	0.67	0.15	8.42	6.5	6.52	1.6	0	1.45	0.86	0.26	0.10319	3
76S	C. parapsilosis	0.430858	0.228364	0	0.898249	0.705218	1.02377	0.802228	0.499519	7.38	5.03	5.95	0.82	0.13	1.79	0.67	0.2	7.04	6.19	7.01	1.77	0.42	3.35	1.64	0.26	0.01919	2
77S	C. parapsilosis	0.390723	0.246752	0	0.81677	0.678726	1.0523	0.870829	0.501094	6.54	4.87	5.7	1.49	1.22	1.66	0.84	0.42	7.91	5.68	6.45	3.01	3.26	3.35	2.41	1.29	0.00952	3
88S	C. parapsilosis	0.25333	0.366033	0	0.828604	0.356495	0.759639	0.53179	0.195168	5.82	3.07	4.16	2.24	0.91	2.31	1.17	0.51	5.22	3.43	4.04	2.26	1.72	3.06	3	1.58	0.01552	2
94B	C. parapsilosis	0.303699	0.291337	0	0.756649	0	0.815746	0.770335	0.545769	7.06	4.17	5.75	1.39	0.44	2.27	1.32	0	7.92	4.53	5.51	2.7	0.34	3.66	3.09	0	0.00919	3
96P	C. parapsilosis	0.178218	0.256193	0	0.882034	0	0.93283	0	0	5.45	4.71	3.87	0.78	0.14	1.03	0.87	0	8.77	8.35	6	1.43	0.46	3.22	3.28	0	0.04866	6
9L	C. parapsilosis	0	0.268122	0.654292	0.618604	0.21403	0.689284	0	0.374906	6.88	4.16	3.49	2.14	0.81	0	1.06	0.67	6.24	4.34	3.28	2.01	1.93	0	1.06	1.05	0.15652	2
531I	C. pararugosa	NA	0.142285	NA	NA	NA	NA	NA	NA	4.46	2.95	3.62	2.07	3.1	4.75	2.65	3.62	4.21	3.59	3.07	2.06	2.9	2.61	1.87	3.4	0.01052	5
74D	C. pararugosa	0	0.0439904	0	0	0	0	0	0	3.12	2.69	2.98	2.71	1.59	3.2	1.21	1.31	5.82	3.27	3.96	5.89	2.81	2.71	1.53	2.46	0.025	3
79D	C. pararugosa	1.5663	0.021089	0	0	0	0	0	0	4.41	4.49	4.76	4.23	2.2	4	1.3	2.48	4.39	3.51	4.03	3.99	2.26	3.69	1.24	1.9	0.691	7
81D	C. pararugosa	1.39689	0.0240866	0	0	0	0	0	0	3.87	7.02	3.47	2.83	2.38	3.28	3.41	2.54	2.96	4.34	2.93	2	2.05	2.18	2.4	1.9	0.893	3
88D	C. pararugosa	1.38377	0.0263573	0	0	0	0	0	0	4.45	5.07	2.95	4	1.74	1.31	2.48	2.92	4.69	5.04	3.83	5.67	2.76	1.22	3.19	3.17	0.55933	3
89D	C. pararugosa	1.9683	0.0239836	0	0	0	0	0	0	0.86	1.4	0	2.12	1.06	0.37	0.12	1.14	0.92	0.91	0	3.42	2.77	2.34	1.17	2.31	0.242	9
91D	C. pararugosa	NA	0.0288984	0	0	0	0	0	0	2.93	1.3	1.62	1.27	1.42	2.62	0.56	1.47	3.33	1.38	2.51	1.44	2.44	4.18	0.83	2.53	0.12433	2
94D	C. pararugosa	1.33961	0.0256689	0	0	0	0	0	0	1.57	1.55	0.91	2.73	0.52	1.39	0.62	2.67	1.25	1.11	1.13	1.93	0.5	1.28	0.38	2.14	0.90766	3
95D	C. pararugosa	0.607731	0.056653	0	0	0	0	0	0	2.31	2.41	3.38	5.43	1.88	5.65	0.87	4.88	2.18	2.05	2.88	4.16	0.94	4.3	1.04	3.16	0.14833	3
96D	C. pararugosa	NA	0.0221163	0	0	0	0	0	0.00164226	1.37	3.15	3.36	4.44	3.59	2.65	2.07	1.58	1.4	2.99	2.76	3.92	2.66	2.38	2.24	1.32	0.14566	3
100D	C. rugosa	0.155829	0.425744	0	0	0	0.624461	0.0556554	0	1.84	3.14	0	1.24	0.33	1.18	0.32	0	0	3.45	0	1.41	0.38	1.38	0.49	0	1.11333	9
101D	C. rugosa	0.116229	0.500762	0	1.49798	0	0.436459	0	0	2.44	2.38	1.76	2.42	0.3	1.21	0.36	0	1.25	2.72	1.09	2.85	0.4	1.57	0.61	0	1	7
103D	C. rugosa	0.185531	0.463054	0.0802914	1.21367	0	0.561187	0	0	2.78	2.72	1.82	1.88	0	1.25	1.75	0	2.54	3.38	2.02	1.21	0	1.32	2.64	0	1.06433	3
105D	C. rugosa	0.0280337	0.567116	0	0.0226519	0	0	0.0399946	0	1.43	1.43	0.5	1.43	0	2.27	1.42	2.29	1.27	1.34	0.45	1.09	0	1.67	1.3	1.75	1.157	6
106D	C. rugosa	0.110064	0.475404	0	0	0	0.951485	0	0	2.86	2.91	0.42	1.27	0	2.15	1.16	0	4.26	3	0.62	0.84	0	1.85	1.27	0	0.67133	3
106O	C. rugosa	0.142376	0.496666	0	1.61705	0.725657	0.828853	0	0.164309	5.41	5.27	4.21	4.06	0	1.53	2.38	0	4.68	4.55	3.58	3.18	0	1.4	2.25	0	0.138	5
107D	C. rugosa	0.0802323	0.635762	NA	1.14643	0.785633	0.490284	0	0	3.14	1.23	0.42	1.23	0	2.41	1.29	0	2.4	1.23	0.52	1.3	0	1.57	1.01	0	0.446	9
108D	C. rugosa	0.0736698	0.751756	0.0872557	0.928528	0	0.611049	0	0	3.65	3.67	2.71	2.79	0	1.36	1.23	0	4.78	3.22	2.85	1.91	0	0.98	1.35	0	0.75066	2
109D	C. rugosa	0.103071	0.461822	0	1.75462	0	0.536172	0	0	4.25	3.79	1.23	2.76	0	0.38	1.22	0	5.43	4.46	1.84	3.25	0	0.57	0.99	0	0.81666	9
10O	C. rugosa	0.0803839	0.775294	0	0.932976	0	0.468722	0	0.0127286	4.23	4.53	2.69	3.64	1.07	3.12	1.86	1.77	6.7	6.11	4.97	6.12	1.38	4.46	3.83	2.21	0.406	1
110D	C. rugosa	0.106575	0.48637	0.238159	1.54225	1.10837	0.483484	0	0.0184761	3.66	3.52	2.48	1.19	0	1.84	1.08	0	6.1	5.34	3.77	1.6	0	2.7	1.66	0	1.09133	8
111D	C. rugosa	0.104245	0.492983	0	0	NA	0.57446	0	0	2.93	3.94	2.07	2.41	0	1.41	2.32	0	1.16	3.8	2.51	1.84	0	1.44	2.24	0	0.894	3
112D	C. rugosa	0.104234	0.543157	0	0	NA	0.109487	0	0	2.72	3.73	2.31	1.27	0	1.19	2.17	0	1.24	4.04	2.39	1.12	0	1.38	2.15	0	1.01433	3
113D	C. rugosa	0.180522	0.405064	0	1.55465	0	0.670968	0	0	3.45	3.55	2.6	2.77	0	1.27	1.25	0.41	0	2.45	0	3.1	0	1.57	1.74	0.44	0.513	3
114D	C. rugosa	0.112318	0.445883	0.129228	1.36487	0	0.491706	0	0	3.5	5.24	3.57	3.07	0	1.6	2.5	0	5.16	5.11	4.1	3.94	0	2.92	2.6	0	0.96866	3
115D	C. rugosa	0.115241	0.436222	0	1.5309	1.32867	0.913368	0	0	4.03	3.07	2.91	3.15	0	2.17	1.02	0	4.99	4.27	4.38	3.4	0	2.72	1.13	0	0.57566	1
116D	C. rugosa	0.445376	0.190594	0	1.00679	0	0.836664	0.378629	0	4.42	4.39	4.95	3.91	3.44	4.4	3.44	2.07	5.22	6.14	6.37	4.4	4.43	5.32	4.73	2.28	0.29566	6
117D	C. rugosa	0.0819035	0.602658	0.114061	NA	0.79332	0.579081	0	0	4.18	4.7	3.49	3.27	0	2.23	0.45	0	5.64	5.96	4.73	3.55	0	2.22	0.63	0	0.50633	3
118D	C. rugosa	0.0983	0.48026	NA	0	0	0.939093	0	0	5.14	4.14	2.24	3.28	0	2.35	0.4	0.42	5.27	4.34	2.2	3.17	0	2.01	0.4	0.41	0.6435	5
120D	C. rugosa	0.0873214	0.564893	0	1.09236	1.08503	0.604372	0	0	0.52	0.48	0.51	0	0	0	1.08	0	0.33	0.38	0.4	0	0	0	0.33	0	0.76366	9
121D	C. rugosa	0.130912	0.356748	0	0	0	0.204325	0	0	2.16	3.02	2.11	3.24	0	1.18	1.27	0	2.02	2.52	1.19	2.96	0	0.56	1.35	0	0.82466	3
122D	C. rugosa	0.0961626	0.566983	0	1.24683	0.463791	0.374615	0	0	1.53	2.79	2.04	1.15	0	0.37	0.86	0	1.33	2.9	2.56	1.24	0	0.61	0.89	0	0.1275	5
124D	C. rugosa	0.0472592	0.605067	0.0796956	NA	0	0.155488	0	0	2.38	3.19	2.02	1.31	0	0	1.08	0	2.86	3.32	2.07	1.39	0	0	0.12	0	1.24033	4
21O	C. rugosa	0.171654	0.412253	0.897497	1.49348	0	0.842862	0	0.0318614	4.47	4.99	2.98	2.94	0	1.26	0.81	0	4.15	4.65	3.23	2.9	0	1.72	0.93	0	0.05066	9
4O	C. rugosa	0.140058	0.515359	0	1.37526	0	0	0	0	3.09	3.63	2.27	2.04	0.3	1.12	0.83	0	3.57	4.61	3.49	2.4	0.47	1.68	0.64	0	0.36666	3
5O	C. rugosa	0.378354	0.191033	0.932248	0.500255	0	0.828826	0.880359	0.667424	2.99	2.6	3.25	6.08	3.46	3.45	2.58	3.59	1.5	2.59	3.98	8.14	4.44	4.89	4.53	4.47	0.37933	8
74O	C. rugosa	0.284208	0.487633	0.31678	1.12163	0.977881	0.698619	0	0	0.69	0	0	1.06	0	0.34	0	0.38	1.48	0	0	2.38	0	0	0	0.7	0.339	4
76O	C. rugosa	0.164801	0.440476	0.0589742	1.47422	0	0.80969	0	0.0250737	3.24	2.31	1.89	2.64	0.41	1.52	0.54	2.22	3.63	2.46	2.02	2.84	0.36	1.46	0.53	0.53	0.50833	2
7O	C. rugosa	0.139453	0.340032	0	0.69214	0	1.01531	0	0	3.75	4.33	2.64	1.97	0.48	1.69	1.06	0.51	6.16	6.08	4.5	6	1.48	4.61	3.79	1.67	0.205	10
99D	C. rugosa	0.0938716	0.573704	0.0510876	0	0	0	0	0	3.18	4.05	1.32	1.19	0	0	0	0	3.08	3.96	1.39	1.03	0	0	0	0	0.35466	3
9O	C. rugosa	0.182532	0.339397	0.560832	NA	0	0.954191	0	0	4.24	6.44	3.05	3.59	0.88	2.3	1.89	1.08	4.93	6.3	4.88	4.96	1.27	4.58	3.51	1.38	0.95866	7
10R	C. tropicalis	0.123614	0.707219	0.214297	1.0257	0	0.722876	0.0530978	0.0140623	3.84	3.79	3.36	1.29	1	2.68	2.17	1.31	4.99	3.36	6.34	3.08	4.18	4.63	5.89	4.3	0.00852	2
124B	C. tropicalis	0	0.644884	0.237596	1.1045	0.455818	0.693145	0	0	7.5	6.82	8.05	1.13	0.61	2.03	1.88	0.45	5.38	4.32	4.65	1.28	1.69	3.76	3.71	0.91	0.16852	5
143B	C. tropicalis	0.115039	1.05766	0.398808	0.833007	0.218482	0.571346	0	0	4.72	2.37	1.49	0.19	0.05	1.45	0.23	0.05	3.14	2.97	1.54	0.21	0.23	3.14	0.73	0.16	0.20519	2
14B	C. tropicalis	0	0.829834	0.277015	0.915874	0.421442	0.734634	0	0	6.39	6.01	5.55	2.35	1.64	2.97	1.73	1.95	4.96	4.58	3.82	3.96	3.78	6.01	3.47	3.47	0.17152	3
151I	C. tropicalis	0	0.775519	0.267844	0.994875	0.406326	0.689073	0.10983	0	3.01	3.07	1.43	1.32	1.37	2.66	2.23	1.55	2.63	3.14	1.58	4.07	3.64	6.7	3.75	5.05	0.48286	4
157B	C. tropicalis	0	0.810261	0.5137	0.841288	0.354288	0.593861	0	0	0.82	1.11	1.32	2.07	0.51	1.15	0.64	0.38	1.9	2.21	1.39	1.22	1.09	2.34	1.22	0.45	2.41819	5
16I	C. tropicalis	0.105005	0.788616	0.269534	0.82246	0.573146	0.664052	0	0	4.66	1.59	2.89	2.66	1.04	3.99	1.86	1.6	6.38	3.02	4.39	5.1	2.77	6.84	5.37	3.21	0.25752	2
181I	C. tropicalis	0	0.60495	0.574273	0.654952	0	0.835693	0	0	3.78	3.52	2.08	2.18	1.85	2.58	1.48	1.53	2.52	2.92	1.92	3.53	2.54	4.53	3.79	2.67	0.38619	1
183B	C. tropicalis	0.0290817	0.809633	0.320013	1.03893	0.302835	0.616206	0	0	5.61	2.18	3.26	1.18	0.42	2.41	1.23	1.37	5.99	1.6	3.81	1.34	0.8	3.14	2.12	2.64	0.54519	3
18R	C. tropicalis	0	0.626177	0.285951	1.04521	0	0.696547	0	0	1.65	1.4	1.77	1.41	0.06	2.68	1.11	0.29	2.21	1.92	2.53	2.39	0.31	4.02	3.01	0.93	0.35452	3
191I	C. tropicalis	0	0.867244	0.23461	0.699092	0	0.620861	0	0	2.71	5.03	1.62	0.75	0	1.68	2.71	0.54	2.5	4.84	1.35	0.73	0	3.53	3.28	1.69	0.91752	10
194I	C. tropicalis	0	0.826817	0.56648	1.02218	0.468515	0.66368	0	0	0	1.83	1.12	1.55	0.67	1.68	1.16	0.5	0.21	1.17	0.81	1.63	1.71	2.87	2.63	1.06	1.14519	3
19R	C. tropicalis	0	0.737537	0.508246	0.900462	0.521892	0.568818	0.331	0	3.41	4.51	2.69	0.97	0.22	1.93	1.1	1.13	4.46	4.83	3.85	2.96	0.98	3.67	2.49	3.48	0.08469	5
2027C	C. tropicalis	0	0.881602	0	0.783229	0.261564	0	0	0	0.39	1.3	0.96	1.05	0.08	1.59	1.04	1.65	0.42	1.72	1.19	1.94	0.3	2.77	2.2	3.4	0.09086	5
212B	C. tropicalis	0	0.876408	0.40173	0.882955	0.359662	0.568312	0	0	2.52	1.62	2.03	1.55	0.44	2.1	0.71	0.73	3.03	1.23	1.71	2.31	1.25	3.58	1.6	1.21	1.40186	5
2143C	C. tropicalis	0	0.727806	0.453297	0.969236	0.415413	0.322063	0.10807	0.234779	1.52	2.45	1.44	1	0.88	2.45	1.34	2	0.75	1.87	2.24	2.82	2.18	4.52	3.57	3.32	0.00552	3
2222C	C. tropicalis	0	0.994715	0.478711	0.819761	0.0791453	0.599357	0	0	2.26	2.09	2.25	1.28	0.25	1.92	1.02	0.4	3.15	2.56	2.49	1.61	1.23	3.92	3.03	0.37	0.47219	2
223I	C. tropicalis	0.0993596	0.877597	0.470523	0.864594	0.342514	0.715208	0	0	5.3	4.7	3.65	3.44	3.14	4.58	3.59	3.39	6.59	5.74	5.18	5.74	6.4	6.38	5.46	4.69	0.30719	5
2247C	C. tropicalis	0	0.68697	0.334186	0.984908	0.505795	0.62211	0	0	0.41	1.21	1.21	2.07	1.81	2.16	2.44	2.76	0.72	2.37	1.31	8.39	6.06	6.6	5.99	8.15	3.28986	2
2249C	C. tropicalis	0	0.848546	0.521798	0.752184	0.380725	0.626027	0	0	4.82	3.57	4.63	2.32	1.9	1.84	1.41	1.9	4.9	3.89	5.14	3.08	3.65	3.66	2.31	3.4	0.41452	5
2271C	C. tropicalis	0	0.708263	0.301889	0.717682	0	0.714786	0	0	5.02	2.15	2.97	2.27	0.89	1.97	0.96	1.3	4.36	2.24	3.68	3.56	2.49	5.58	2.19	3.76	0.22019	2
22S	C. tropicalis	0	0.932005	0.368448	0.619809	0	0.583566	0	0	1.18	0.61	0.86	1.69	1.42	1.68	0.21	1.24	1.32	1.14	2.41	1.78	2.57	2.04	0.27	1.98	0.90686	5
2311C	C. tropicalis	0	0.789951	0.389249	1.03958	0	0.637908	0	0	0.83	1.51	1.61	0.69	0.34	1.25	1.08	0.26	0.96	1.25	1.48	0.78	0.87	2.6	2.04	0.71	0.96886	2
232B	C. tropicalis	0.0991363	0.986738	0.441264	0.961396	0.520483	0.589923	0.0989932	0	2.94	1.85	2.38	0.72	0.91	2.86	1.86	1.46	3.22	1.53	3.51	2.18	2.25	3.59	1.47	2.03	0.01419	5
2334C	C. tropicalis	0	0.244111	0	0.894228	0.667035	1.11459	0.971284	0.642409	0	0.36	0	2.83	1.35	3.16	3.64	2.38	0	0.4	0	5.35	1.76	8.68	5.97	7.88	0.00519	1
237I	C. tropicalis	0	0.70829	0.206062	0.954022	0.105196	0.703481	0	0	3	1.52	2.42	0.92	0.71	0.55	0	0.58	2.88	1.26	2.95	1.27	1.2	1.46	0	0.72	0.09686	3
24G	C. tropicalis	0.101786	0.84141	0.591134	0.918593	0	0.680365	0.0709352	0	9.46	6.61	5.74	4.7	4.16	7.36	4.54	6.43	5.24	3.36	4.9	7.91	7.2	11.93	6.54	8.32	0.02819	9
260B	C. tropicalis	0.112364	1.0886	0.49939	0.807054	0.064645	0.596495	0.0833066	0.237336	0.53	1.02	1.53	1.01	0.75	1.53	0.93	2.07	0.65	1.56	1.87	1.17	1.11	1.62	1.12	2.98	0.34952	3
267B	C. tropicalis	0	0.60419	0.342067	0.795855	0.523746	0	0	0	1.58	1.76	1.39	1.5	2.33	4.75	1.61	2.35	1.46	1.1	0.9	2.29	4.47	7.72	4.03	5.1	0.21419	5
272B	C. tropicalis	0	0.815592	0.226488	0.854837	0.343216	0.703176	0	0	4.76	2.67	1.39	1.75	0.5	2.56	1.3	0.85	3.92	2.3	0.99	1.99	1.62	2.87	1.68	2.5	0.49886	1
2R	C. tropicalis	0	0.692948	0.41709	0.944353	0.475797	0.578168	0.118342	0	5	5.96	4.02	1.05	0.24	2.01	0.74	0.6	4.88	6.24	5.63	1.44	0.82	3.29	1.45	1.52	0.02619	3
31P	C. tropicalis	0	0.856182	0.7011	0.802888	0	0.55948	0	0	2.09	1.83	0.7	3.99	3.4	4.19	3.94	2.68	2.11	1.5	0.74	6.92	6.87	6.97	7.02	4.47	1.37	1
328I	C. tropicalis	0.0219594	0.983415	0.423477	0.700291	0	0.466984	0	0	8.63	2.79	6.66	2.82	1.63	4.43	5.58	2.65	5.37	2.11	3.58	3.68	2.53	5.54	4.19	3.05	0.26352	6
32R	C. tropicalis	0	0.670445	0.649112	0.928773	0.503217	0.768441	0	0	1.46	0.26	0.65	1.27	0	1.99	0.67	0.65	2.42	0.51	1.55	0.86	0	2.69	1.22	1.26	1.80819	3
33I	C. tropicalis	0.0713522	0.59887	0.665555	1.18217	0.470142	0.771618	0.464159	0.398713	0.62	1.38	1.05	1.7	0.15	2.48	0.54	0.6	0.73	1.94	2.22	2.5	0.69	3.23	0.65	1.04	0.14069	6
342I	C. tropicalis	0	0.857061	0.250945	0.808176	0.0196569	0.508917	0	0	1.16	1.25	1.01	1.17	0.16	1.68	0.93	0.39	0.84	1.05	0.94	2.16	0.46	2.89	2.13	1	2.89319	3
344I_2	C. tropicalis	0.0794604	0.807264	0.546285	0.782302	0	0.572182	0	0	3.17	4.93	2.83	1.99	0.95	3.19	2.77	1.67	3.63	4.66	2.93	2.17	1.89	4.29	3.3	2.12	0.83052	4
35P	C. tropicalis	0.112587	0.914843	0.738243	1.11908	0	0	0	0	9.23	13.96	13.14	14.71	15.12	10.56	14.86	8.88	6.53	10.27	7.55	9.67	9.28	6.21	8.9	5.72	0.01633	2
365B	C. tropicalis	0	0.964739	0.288857	0.952336	0.302715	0.672922	0	0	1.49	4.35	1.36	3.2	2.66	5.04	4.26	2.5	1.7	2.55	1.19	5.72	4.07	7.15	6.13	3.14	0.02352	3
380B	C. tropicalis	0	0.792455	0.165829	0.918797	0.302539	0.5977	0	0	3.64	5.96	2.75	2.69	0.91	2.97	2.27	1.45	2.55	4.7	2.61	1.77	1.18	3.89	2.13	1.1	0.14386	10
423I	C. tropicalis	0	0.831108	0.570324	0.807295	0.0772569	0.556442	0	0	4.13	2.86	2.36	6.03	2.26	4.35	2.75	4.54	2.46	1.63	1.83	6.59	3.6	6.69	4.58	5.27	3.34386	6
440B	C. tropicalis	0	0.607174	0.130801	1.00743	0	0	0.0504098	0.0216393	4.61	2.94	3	1.27	1.84	3.11	1.93	1.35	3.49	3.43	2.43	1.41	2.58	4.52	3.1	2.36	0.09586	2
441B	C. tropicalis	0	0.585645	0.332294	1.02942	0	0.660747	0	0	4.56	3.29	3.02	3.87	2	3.29	1.95	2.54	3.71	3.5	2.32	3.67	2.91	6.45	3.26	4.88	0.27219	9
443B	C. tropicalis	0	0.746684	0.233929	1.06421	0.378552	0.657882	0	0	2.25	1.56	1.6	6.39	3.76	5.13	3.73	6.41	1.56	1.97	1.11	10.6	6.15	6.37	5.75	7.62	0.82252	3
444B	C. tropicalis	0	0.565618	0	1.04325	0	0.109594	0	0	2.21	2.05	2.58	1.88	2.5	1.93	0.88	2.31	1.41	1.97	1.78	1.34	1.74	2.4	0.74	1.3	0.11519	1
446I	C. tropicalis	0	0.98744	0.34317	0.892565	0.0827396	0.529483	0	0	1.17	1.07	1.39	1.21	0.67	1.38	1.53	0.94	1.77	0.89	2.14	2.94	2.58	4.5	4.44	2.76	0.23252	10
453I	C. tropicalis	0.0505836	0.852707	0.105107	0.894313	0	0.610026	0	0	0	0.16	0	2.4	1.71	2.15	2.16	1.93	0	1.71	0	4.92	4.63	5.05	3.67	4.36	0.16319	1
465I	C. tropicalis	0.0288579	0.949205	0.479852	0.829078	0.296726	0.60256	0	0.0153433	1.48	0.5	1.03	3.34	2.36	3.49	2.94	3.14	0.81	0.32	1.06	4.89	4.53	5.9	4.51	4.73	0.81419	1
468I	C. tropicalis	0	0.649425	0.240607	1.01705	0	0.654355	0	0	4.12	1.88	6.06	2.2	1.78	4	1.71	2.96	2.66	1.25	3.07	1.97	2.19	4.29	2.83	4.03	0.85886	5
471I	C. tropicalis	0	0.667892	0.232422	0.989617	0	0.759823	0.114991	0	1.91	1.05	3.82	4.02	2.38	2.9	2.25	1.91	1.05	0.81	2.44	2.56	2.55	4.49	2.84	3.97	2.45886	6
48I	C. tropicalis	0.087888	0.884005	0.569167	0.85686	0.342303	0.563222	0	0	3.78	1.01	0.43	1.53	1.45	3.45	3.2	2.17	4.1	1.37	0.73	2.59	3.57	7.63	3.4	5.78	0.41052	2
547I	C. tropicalis	0	0.861823	0.552965	0.862063	0.0116499	0.600331	0	0	1.03	0.42	0.78	1.82	2.25	2.4	2.37	3.11	4.52	0.39	1.11	2.72	6.25	5.09	4.86	3.28	0.33219	3
580I	C. tropicalis	0	0.540298	0.385252	1.14034	0.394924	0.846726	0	0	1.04	0.42	5.29	6.74	3.38	4.01	2.7	4.55	0.8	0.37	4.38	7.52	5.14	5.54	4.62	4.01	0.31719	3
59P	C. tropicalis	0.0148528	0.888557	0.677156	0.913534	0	0.566366	0	0	2.19	2.77	1.95	0	0	0.15	0	0	2.85	2.78	2.03	0	0	0.35	0	0	2.47233	6
608I	C. tropicalis	0	1.00098	0.468674	0.825814	0.0904466	0.578941	0.0984385	0	2.48	0.47	1.57	1.08	1.52	2.25	0.49	0.21	1.44	0.36	1.46	1.1	0.37	2.85	0.96	0.6	0.09586	6
61P	C. tropicalis	0	0.768955	0.697477	0.945862	0	0.37603	0	0	1.95	1.52	1.3	1.35	0.89	2.85	1.23	2.36	2.53	1.83	1.72	1.73	2.08	4.25	1.96	4.55	1.55166	5
77P	C. tropicalis	0.0539799	0.731404	0.681465	0.916319	0	0.590026	0	0	2.06	1.94	1.88	3.21	5.34	5.86	3.95	2.58	2.59	2.6	2.73	6.26	6.41	8.16	6.03	5.46	0.93766	3
78P	C. tropicalis	0.054793	0.685234	0.813021	0.946439	0	0.597719	0	0	2.16	2.1	1.05	2.5	1.57	2.08	3.74	0.69	2.52	2.64	1.61	5.38	3.17	3.63	6.73	1.36	0.94733	2
79S	C. tropicalis	0.166194	0.753084	0.556045	0.908687	0.117637	0.493386	0	0	1.51	1.88	1.06	0.25	0.65	1.91	0.68	0.09	1.89	2.68	2.34	0.49	0.25	2.63	0.87	0.35	0.02786	8
7L	C. tropicalis	0.0348382	0.771002	0.519093	0.938605	0.390752	0.609114	0	0	4	3.11	2.48	7.41	6.26	6.23	5.34	6.53	4.21	3.41	2.9	7.61	6.32	8.41	7.74	6.88	1.52952	1
82I	C. tropicalis	0.0982015	0.840359	0.487241	0.96119	0.481191	0.599217	0.300409	0	0.78	3.51	3.24	3.19	2.35	3.87	3.93	2.89	1.01	3.22	4.17	8	6.41	8.03	6.89	6.34	0.01419	3
84S	C. tropicalis	0	0.724002	0.4121	0.978773	0.0944746	0.0297238	0	0	1.24	1.93	0.94	1.04	0	1.39	0.64	0.7	1.76	2.31	1.3	1.41	0	2.37	1.44	1.74	0.25886	2
105O	Pichia norvegensis	0.372796	0.219263	0.448256	0.658361	0.193024	0.717653	0.674273	0.598805	2.37	1.99	3.39	6.95	4.1	4.55	4.1	4.27	2.55	1.63	3.23	7.79	5.07	5.37	5	5.08	0.20133	2
108O	Pichia norvegensis	0.423639	0.183904	NA	0.65068	0.38909	0.810544	0.951768	0.209678	1.77	3.23	4.29	10.03	6.14	6.15	6.69	5.91	1.26	2.18	3.32	8.76	6.01	6.18	6.57	5.41	0.07066	3
112O	Pichia norvegensis	0.327791	0.212264	0.763941	0.63189	0.519719	0.701176	0.702446	0	2.3	2.35	3.2	6.25	3.66	5.86	2.93	3.67	2.49	2.42	3.58	7.9	2.54	3.85	2.89	4.13	0.55533	2
181O	Pichia norvegensis	0.32741	0.214879	0.674691	0.599094	0	0.638046	0.599133	0	1.23	2.2	2.93	4.24	2.74	4.58	2.98	3.97	1.51	2.16	3.35	5.16	3.27	5.06	4.11	4.21	0.37066	6
191O	Pichia norvegensis	0.175299	0.643341	0.225544	0.891123	0	0.550141	0.185427	0.0399528	1.55	2.77	2.58	9.05	3.85	5.2	3.55	5.82	1.6	2.6	2.68	8.49	6.35	6.96	4.97	5.69	0.00799	1
24O	Pichia norvegensis	0.23574	0.278172	0.33672	0.976484	0	0.502768	0.528737	0.303425	0.58	4.62	3.59	6.57	4.15	4.4	3.52	3.76	0.48	6.13	3.93	7.71	5.5	6.01	5.51	4.62	0.01133	9
39O	Pichia norvegensis	0.285295	0.23799	0.732918	0.673842	0	0.742812	0.809099	0.459696	0.82	1.47	2.92	5.77	4.44	4.23	3.11	3.89	0.39	1.33	3.77	6.96	6.06	5.44	5.26	4.95	0.154	10
52O	Pichia norvegensis	0.496239	0.17446	0.984966	0.884704	0	1.07589	1.20686	0	3.18	3.5	2.81	6.17	5.44	4.23	3.37	5.46	1.72	4.97	3.33	8.47	7.59	5.4	4.67	6.27	0.20833	5
62O	Pichia norvegensis	0.30388	0.18683	0.873086	0.744576	0	1.03389	0.936447	0	0.48	2.05	2.96	6.06	3.21	3.81	2.68	3.55	0.42	2.42	3.38	6.15	4.11	3.55	3.1	4.3	0.77833	1
146O	Saccharomyces cerevisiae	0.274926	0.776331	0	1.13174	0.0727836	0.59285	0.240048	0	3.31	4.67	3.87	4.81	3.46	5.56	5.68	3.68	3.61	5.3	4.21	9.39	9.1	8.72	9.57	7.8	0.00233	3
183O	Saccharomyces cerevisiae	0.135898	1.39642	0	0.71145	0.278795	0.215218	0.0722561	0	6.53	6.35	5.73	5.37	3.26	7.83	5.67	2.99	7.51	6.66	6.57	6.08	4.88	11.01	7.51	3.43	2.07666	8
184O	Saccharomyces cerevisiae	0.252126	0.914355	0	0.886276	0.030949	0.446107	0	0	4.63	4.93	3.01	5.36	6.23	8.32	7.77	4.33	4.69	5.21	3.21	7.36	9.54	8.4	7.83	7.1	-0.00499	3
186O	Saccharomyces cerevisiae	0.129589	1.42536	0	0.706045	0.231151	0.302865	0	0	5.39	3.19	2.44	3.4	2.25	4.23	2.97	2.12	7.69	3.95	4.83	5.81	6.73	6.98	6.06	3.7	1.54866	9
18O	Saccharomyces cerevisiae	0.186488	0.713934	0	0.909049	0.0572252	0	0	0	0	0	0	0	0	0	0	0	0	0	0	0	0	0	0.73	0	0.264	1
192O	Saccharomyces cerevisiae	0.273826	0.861468	0	1.2662	0.270991	0.505287	0	0	2.62	3.89	2.94	3.78	3.72	5.59	5.43	5.13	2.79	4.95	3.71	4.26	6.7	8.04	8.45	6.01	0.00499	3
22P	Saccharomyces cerevisiae	0.214245	0.955591	0	0.945511	0.209919	0.30543	0	0	3.83	3.92	3.82	4.39	4.83	6.91	5.46	4.3	6.75	6.97	7.37	11.77	14.02	16.54	14.44	13.05	0.051	3
23O	Saccharomyces cerevisiae	0.0986849	0.732757	0	1.03047	0.388841	0.47504	0	0	3.53	4.43	4.59	4.27	4.27	7.59	4.87	2.48	2.96	3.55	3.4	4.95	3.59	6.3	5.37	2.51	2.09566	8
31O	Saccharomyces cerevisiae	0.226646	0.796785	0	1.01066	0.550067	0.0834201	0	0	0.58	1.85	3.84	7.11	4.15	10.08	6.98	3.21	0.5	2.06	3.91	5.99	5.03	8.27	6.59	3.8	0.00966	9
32O	Saccharomyces cerevisiae	0.18326	0.776242	0	0.990902	0.626954	0.110634	0.0319498	0	0.46	2.02	2.73	5.08	3.91	4.33	3.09	2.76	0.51	2.47	3.6	5.69	6	5.63	4.47	3.97	0.24966	5
33O	Saccharomyces cerevisiae	0.22616	0.818336	0	0.993923	0.631378	0.0338772	0.0188471	0.0315131	5.34	5.41	2.45	5.59	1.6	7.79	4.17	0	3.48	4.4	4.2	5.71	2.27	5.05	5.98	0.56	0.13666	1
35O	Saccharomyces cerevisiae	0.19821	1.00746	0	0.973474	0.213054	0.437575	0.0318573	0	4.41	6.13	5.09	4.37	4.13	7.78	5.62	2.68	4.2	5.5	4.28	5.67	3.83	8.57	9.99	5.42	0.082	2
36O	Saccharomyces cerevisiae	0.291542	0.849265	0	1.08927	0.518221	0.367023	0	0	7.84	8.14	6.99	4.98	3.76	6.95	4.89	2.52	6.78	6.92	5.03	4.14	3.62	7.46	5.82	2.59	0.086	9
37O	Saccharomyces cerevisiae	0.2474	0.685873	0	0.923085	0.338111	0.673935	0	0.0667034	3.81	4.66	3.76	0.39	0.15	1.94	0.57	0	6.29	5.94	4.48	1.15	0.41	4.59	1.5	0	0.016	3
51P	Saccharomyces cerevisiae	0.0267334	0.973054	0.580685	1.01137	0	0	0	0	6.91	5.92	6.26	4.54	2.51	6.8	6.62	2.29	5.62	5.39	5.4	5.4	3.59	8.33	8.74	1.58	1.547	3
60O	Saccharomyces cerevisiae	0.318418	0.875592	0	0.993426	0.0812734	0.460907	0	0	3.98	4.96	3.81	5.41	4.22	7.8	6.52	3.3	3.28	5.85	4.86	7.8	7.42	9.55	8.77	5.83	-0.00199	2
63O	Saccharomyces cerevisiae	0.217798	0.922067	0	1.06536	0.39633	0.45229	0.0610485	0	4.19	4.25	3.64	5.02	2.78	6.78	5.41	3.31	4.27	4.51	4.41	8.84	5.3	10.09	9.03	7.77	0.099	9
72P	Saccharomyces cerevisiae	0.14122	0.866715	0	1.24641	0.192943	0	0	0	5.01	5.23	5.55	3.05	3.06	4.18	6.26	2.67	5.2	5.83	5.64	4.37	5.73	5.89	7.28	3.73	0.01033	2
79O	Saccharomyces cerevisiae	0.20713	0.945785	0	1.03233	0.751881	0.504711	0.0240688	0	4.07	3.34	4.15	8.4	7.3	9.19	8.91	5.01	4.65	3.64	3.52	11.39	9.58	9.91	10.57	9.86	0.00433	1
109O	Wickerhamomyces anomalus	0.360114	0.500047	0	0.922052	0.545682	0.799365	0.406661	0	0.34	1.67	3.64	3.9	3.55	5.21	5.94	2.92	0.48	1.47	3.29	4.08	4.46	6.73	6.94	3.35	0.00533	8
110O	Wickerhamomyces anomalus	0.338593	0.577033	0	0.825793	0.320028	0.735674	0.323266	0	0.64	2.03	3.5	3.4	2.67	3.98	4.54	1.57	0.84	1.99	3.66	3.53	3.54	4.33	5.9	1.32	0.00466	3
11O	Wickerhamomyces anomalus	0.562464	0.245014	0	0.818566	0.201246	0.796161	0.0947216	0	0	1.49	1.81	5.87	3.29	6.39	5	5.13	0	1.47	2.46	5.78	3.63	6.96	6	5.19	0.55933	9
166O	Wickerhamomyces anomalus	0.352009	0.524836	0	0.89801	0.317955	0.789004	0.50054	0.362781	0	1.92	2.12	1.78	2.7	3.77	4.22	2.98	0	1.8	4.26	3.01	5.23	5.64	7.07	4.07	0.20033	3
192I	Wickerhamomyces anomalus	NA	0.659554	NA	NA	NA	NA	NA	NA	0.98	3.62	1.72	3.96	3.65	4.56	4.43	4.49	1.08	3.57	2.73	4.73	5.85	5.45	5.65	6.15	0.00352	2
1O	Wickerhamomyces anomalus	0.401842	0.506167	0	0.937107	0.278662	0.514418	0	0	0	0.7	1.96	3.55	2.68	3.41	3.17	2.61	0	1.16	2.59	4.65	5.43	6.81	6.33	3.93	0.10433	5
36I	Wickerhamomyces anomalus	NA	0.390467	NA	NA	NA	NA	NA	NA	0.51	1.83	1.66	4.39	2.38	4.58	3.41	1.1	1.69	2.29	3.09	3.6	3.85	5.58	5.15	1.75	-0.0018	5
593I	Wickerhamomyces anomalus	NA	0.519806	NA	NA	NA	NA	NA	NA	7.46	4.6	5.37	4.11	4.52	4.98	4.57	2.48	8.13	8.14	7.18	3.8	4.79	5.93	4.29	2.76	0.02186	6
93O	Wickerhamomyces anomalus	0.512235	0.237145	0	0.723422	0	0	0	0	0	1.15	2.47	2.69	2.73	3.89	3.92	2.34	0	1.11	3.44	3.33	4.06	5.82	5.86	3.01	0.067	2

## Sheet: S6_Correlation_species
Supplemental Table S6: Result of Spearman Ranked-Order Test using filtered data according to species.
											Azoles
		Treshold	p-value:	0.001							Echinocandins
		rho:	weak	0.2
			moderate	0.35
			strong	0.5
C. albicans
											Maximum growth								Growth rate
			15°C	37°C (Ctrl)	45°C	pH 4	5% Lactic acid	1M NaCl	1,5M NaCl	1,9M NaCl	ANI	CAS	MCA	FLZ	ISA	ITR	POS	VOR	ANI	CAS	MCA	FLZ	ISA	ITR	POS	VOR	Biofilm
		15°C
		37°C (Ctrl)	weak neg
		45°C	moderate pos	n.s.
		pH 4	n.s.	moderate neg	n.s.
		5% Lactic acid	weak pos	n.s.	weak pos	n.s.
		1M NaCl	weak pos	n.s.	weak pos	n.s.	n.s.
		1,5M NaCl	weak pos	weak neg	n.s.	weak pos	weak pos	n.s.
		1,9M NaCl	weak pos	n.s.	weak pos	n.s.	weak pos	weak pos	weak pos
	Maximum growth	ANI	n.s.	n.s.	n.s.	n.s.	n.s.	n.s.	n.s.	weak neg
		CAS	n.s.	n.s.	n.s.	n.s.	n.s.	weak neg	n.s.	n.s.	moderate pos
		MCA	n.s.	n.s.	n.s.	n.s.	n.s.	n.s.	n.s.	weak neg	strong pos	strong pos
		FLZ	n.s.	n.s.	n.s.	n.s.	n.s.	n.s.	n.s.	n.s.	n.s.	n.s.	n.s.
		ISA	n.s.	n.s.	n.s.	n.s.	n.s.	n.s.	n.s.	n.s.	n.s.	weak pos	n.s.	strong pos
		ITR	n.s.	n.s.	n.s.	n.s.	n.s.	n.s.	n.s.	n.s.	n.s.	weak pos	n.s.	strong pos	strong pos
		POS	n.s.	n.s.	n.s.	n.s.	n.s.	n.s.	n.s.	n.s.	n.s.	weak pos	n.s.	strong pos	strong pos	strong pos
		VOR	n.s.	n.s.	n.s.	n.s.	n.s.	n.s.	n.s.	n.s.	n.s.	n.s.	n.s.	strong pos	strong pos	strong pos	strong pos
	Growth rate	ANI	n.s.	n.s.	n.s.	n.s.	n.s.	n.s.	n.s.	weak neg	strong pos	moderate pos	strong pos	n.s.	n.s.	n.s.	n.s.	n.s.
		CAS	n.s.	n.s.	n.s.	n.s.	n.s.	weak neg	n.s.	n.s.	moderate pos	strong pos	strong pos	n.s.	n.s.	weak pos	weak pos	n.s.	moderate pos
		MCA	n.s.	n.s.	n.s.	n.s.	n.s.	n.s.	n.s.	weak neg	strong pos	strong pos	strong pos	n.s.	n.s.	n.s.	n.s.	n.s.	strong pos	strong pos
		FLZ	n.s.	n.s.	n.s.	n.s.	n.s.	n.s.	n.s.	n.s.	n.s.	n.s.	n.s.	strong pos	strong pos	strong pos	strong pos	strong pos	n.s.	n.s.	n.s.
		ISA	n.s.	n.s.	n.s.	n.s.	n.s.	n.s.	n.s.	n.s.	n.s.	n.s.	n.s.	strong pos	strong pos	strong pos	strong pos	strong pos	n.s.	n.s.	n.s.	strong pos
		ITR	n.s.	n.s.	n.s.	n.s.	n.s.	n.s.	n.s.	n.s.	n.s.	weak pos	n.s.	strong pos	strong pos	strong pos	strong pos	strong pos	n.s.	weak pos	n.s.	strong pos	strong pos
		POS	n.s.	n.s.	n.s.	n.s.	n.s.	n.s.	n.s.	n.s.	n.s.	weak pos	n.s.	strong pos	strong pos	strong pos	strong pos	strong pos	n.s.	weak pos	n.s.	strong pos	strong pos	strong pos
		VOR	n.s.	n.s.	n.s.	n.s.	n.s.	n.s.	n.s.	n.s.	n.s.	n.s.	n.s.	strong pos	strong pos	strong pos	strong pos	strong pos	n.s.	n.s.	n.s.	strong pos	strong pos	strong pos	strong pos
		Biofilm	n.s.	n.s.	n.s.	n.s.	n.s.	n.s.	n.s.	weak pos	n.s.	n.s.	n.s.	n.s.	n.s.	n.s.	n.s.	n.s.	n.s.	n.s.	n.s.	n.s.	n.s.	n.s.	n.s.	n.s.
C. glabrata
											Maximum growth								Growth rate
			15°C	37°C (Ctrl)	45°C	pH 4	5% Lactic acid	1M NaCl	1,5M NaCl	1,9M NaCl	ANI	CAS	MCA	FLZ	ISA	ITR	POS	VOR	ANI	CAS	MCA	FLZ	ISA	ITR	POS	VOR	Biofilm
		15°C
		37°C (Ctrl)	weak neg
		45°C	n.s.	n.s.
		pH 4	weak pos	weak neg	n.s.
		5% Lactic acid	moderate pos	n.s.	n.s.	moderate pos
		1M NaCl	weak pos	n.s.	n.s.	n.s.	weak pos
		1,5M NaCl	moderate pos	n.s.	n.s.	weak pos	moderate pos	strong pos
		1,9M NaCl	weak pos	n.s.	n.s.	n.s.	strong pos	weak pos	strong pos
	Maximum growth	ANI	n.s.	n.s.	n.s.	n.s.	n.s.	n.s.	n.s.	n.s.
		CAS	n.s.	n.s.	n.s.	n.s.	n.s.	n.s.	n.s.	n.s.	strong pos
		MCA	n.s.	n.s.	n.s.	n.s.	n.s.	n.s.	n.s.	n.s.	strong pos	strong pos
		FLZ	moderate pos	n.s.	n.s.	n.s.	moderate pos	n.s.	n.s.	weak pos	moderate pos	moderate pos	n.s.
		ISA	moderate pos	n.s.	n.s.	n.s.	weak pos	n.s.	n.s.	n.s.	moderate pos	strong pos	moderate pos	strong pos
		ITR	moderate pos	n.s.	n.s.	n.s.	weak pos	n.s.	n.s.	n.s.	moderate pos	moderate pos	weak pos	strong pos	strong pos
		POS	n.s.	n.s.	n.s.	n.s.	n.s.	n.s.	n.s.	n.s.	moderate pos	moderate pos	weak pos	strong pos	strong pos	strong pos
		VOR	moderate pos	n.s.	n.s.	n.s.	weak pos	n.s.	n.s.	n.s.	moderate pos	strong pos	weak pos	strong pos	strong pos	strong pos	strong pos
	Growth rate	ANI	n.s.	n.s.	n.s.	n.s.	n.s.	n.s.	n.s.	n.s.	strong pos	strong pos	strong pos	weak pos	moderate pos	weak pos	n.s.	moderate pos
		CAS	n.s.	n.s.	n.s.	n.s.	n.s.	n.s.	n.s.	n.s.	strong pos	strong pos	moderate pos	weak pos	moderate pos	weak pos	n.s.	moderate pos	strong pos
		MCA	n.s.	n.s.	n.s.	n.s.	n.s.	n.s.	n.s.	n.s.	strong pos	strong pos	strong pos	n.s.	moderate pos	weak pos	weak pos	moderate pos	strong pos	moderate pos
		FLZ	n.s.	n.s.	n.s.	n.s.	n.s.	n.s.	n.s.	n.s.	weak pos	n.s.	n.s.	strong pos	strong pos	strong pos	strong pos	strong pos	weak pos	n.s.	n.s.
		ISA	n.s.	n.s.	n.s.	n.s.	n.s.	n.s.	n.s.	n.s.	moderate pos	n.s.	weak pos	moderate pos	strong pos	strong pos	strong pos	strong pos	moderate pos	n.s.	n.s.	strong pos
		ITR	n.s.	n.s.	n.s.	n.s.	n.s.	n.s.	n.s.	n.s.	n.s.	n.s.	n.s.	strong pos	strong pos	strong pos	strong pos	strong pos	n.s.	n.s.	n.s.	strong pos	strong pos
		POS	n.s.	n.s.	n.s.	n.s.	n.s.	n.s.	n.s.	n.s.	n.s.	n.s.	n.s.	moderate pos	moderate pos	moderate pos	strong pos	moderate pos	n.s.	n.s.	n.s.	strong pos	strong pos	strong pos
		VOR	n.s.	n.s.	n.s.	n.s.	n.s.	n.s.	n.s.	n.s.	moderate pos	weak pos	n.s.	strong pos	strong pos	strong pos	strong pos	strong pos	weak pos	n.s.	n.s.	strong pos	strong pos	strong pos	strong pos
		Biofilm	n.s.	n.s.	n.s.	n.s.	weak neg	n.s.	n.s.	n.s.	n.s.	n.s.	n.s.	n.s.	n.s.	n.s.	n.s.	n.s.	n.s.	n.s.	n.s.	n.s.	n.s.	n.s.	n.s.	n.s.
C. parapsilosis
											Maximum growth								Growth rate
			15°C	37°C (Ctrl)	45°C	pH 4	5% Lactic acid	1M NaCl	1,5M NaCl	1,9M NaCl	ANI	CAS	MCA	FLZ	ISA	ITR	POS	VOR	ANI	CAS	MCA	FLZ	ISA	ITR	POS	VOR	Biofilm
		15°C
		37°C (Ctrl)	strong neg
		45°C	n.s.	n.s.
		pH 4	n.s.	n.s.	n.s.
		5% Lactic acid	n.s.	strong pos	n.s.	strong pos
		1M NaCl	n.s.	moderate neg	n.s.	n.s.	n.s.
		1,5M NaCl	moderate pos	strong neg	n.s.	n.s.	n.s.	strong pos
		1,9M NaCl	n.s.	n.s.	n.s.	n.s.	n.s.	strong pos	strong pos
	Maximum growth	ANI	n.s.	n.s.	n.s.	n.s.	n.s.	n.s.	n.s.	n.s.
		CAS	n.s.	n.s.	n.s.	n.s.	n.s.	n.s.	n.s.	n.s.	strong pos
		MCA	n.s.	n.s.	n.s.	n.s.	n.s.	n.s.	n.s.	n.s.	strong pos	strong pos
		FLZ	n.s.	n.s.	n.s.	n.s.	n.s.	n.s.	n.s.	n.s.	n.s.	n.s.	n.s.
		ISA	n.s.	n.s.	n.s.	n.s.	n.s.	n.s.	n.s.	n.s.	n.s.	n.s.	n.s.	strong pos
		ITR	n.s.	n.s.	n.s.	n.s.	n.s.	n.s.	n.s.	n.s.	n.s.	n.s.	n.s.	strong pos	strong pos
		POS	n.s.	n.s.	n.s.	n.s.	n.s.	n.s.	n.s.	n.s.	n.s.	n.s.	n.s.	strong pos	strong pos	strong pos
		VOR	n.s.	n.s.	n.s.	n.s.	n.s.	n.s.	n.s.	n.s.	n.s.	n.s.	n.s.	strong pos	strong pos	strong pos	strong pos
	Growth rate	ANI	n.s.	n.s.	n.s.	n.s.	n.s.	n.s.	n.s.	n.s.	weak pos	n.s.	n.s.	n.s.	n.s.	n.s.	n.s.	n.s.
		CAS	n.s.	n.s.	n.s.	n.s.	n.s.	n.s.	n.s.	moderate pos	n.s.	moderate pos	n.s.	n.s.	n.s.	n.s.	n.s.	n.s.	strong pos
		MCA	n.s.	n.s.	n.s.	n.s.	n.s.	n.s.	n.s.	n.s.	n.s.	n.s.	n.s.	n.s.	n.s.	n.s.	n.s.	n.s.	strong pos	strong pos
		FLZ	n.s.	n.s.	n.s.	n.s.	n.s.	n.s.	n.s.	n.s.	n.s.	n.s.	n.s.	strong pos	strong pos	strong pos	moderate pos	strong pos	n.s.	n.s.	n.s.
		ISA	n.s.	n.s.	n.s.	n.s.	n.s.	n.s.	n.s.	n.s.	n.s.	n.s.	n.s.	strong pos	strong pos	strong pos	strong pos	strong pos	n.s.	n.s.	n.s.	strong pos
		ITR	n.s.	n.s.	n.s.	n.s.	n.s.	n.s.	n.s.	n.s.	n.s.	n.s.	n.s.	strong pos	strong pos	strong pos	strong pos	strong pos	n.s.	n.s.	n.s.	strong pos	strong pos
		POS	n.s.	n.s.	n.s.	n.s.	n.s.	n.s.	n.s.	n.s.	n.s.	n.s.	n.s.	strong pos	strong pos	strong pos	strong pos	strong pos	n.s.	n.s.	n.s.	strong pos	strong pos	strong pos
		VOR	n.s.	n.s.	n.s.	n.s.	n.s.	n.s.	n.s.	n.s.	n.s.	n.s.	n.s.	strong pos	strong pos	strong pos	strong pos	strong pos	n.s.	n.s.	n.s.	strong pos	strong pos	strong pos	strong pos
		Biofilm	moderate pos	strong neg	n.s.	n.s.	n.s.	n.s.	n.s.	n.s.	n.s.	n.s.	n.s.	n.s.	n.s.	n.s.	n.s.	n.s.	n.s.	n.s.	n.s.	n.s.	n.s.	n.s.	n.s.	n.s.
C. krusei
											Maximum growth								Growth rate
			15°C	37°C (Ctrl)	45°C	pH 4	5% Lactic acid	1M NaCl	1,5M NaCl	1,9M NaCl	ANI	CAS	MCA	FLZ	ISA	ITR	POS	VOR	ANI	CAS	MCA	FLZ	ISA	ITR	POS	VOR	Biofilm
		15°C
		37°C (Ctrl)	n.s.
		45°C	n.s.	n.s.
		pH 4	n.s.	n.s.	n.s.
		5% Lactic acid	n.s.	moderate neg	n.s.	n.s.
		1M NaCl	n.s.	strong neg	n.s.	n.s.	strong pos
		1,5M NaCl	n.s.	n.s.	n.s.	n.s.	n.s.	n.s.
		1,9M NaCl	n.s.	n.s.	n.s.	n.s.	n.s.	n.s.	n.s.
	Maximum growth	ANI	n.s.	n.s.	n.s.	n.s.	n.s.	n.s.	n.s.	n.s.
		CAS	n.s.	n.s.	n.s.	n.s.	n.s.	n.s.	n.s.	n.s.	n.s.
		MCA	n.s.	n.s.	n.s.	n.s.	n.s.	n.s.	n.s.	n.s.	n.s.	n.s.
		FLZ	n.s.	n.s.	n.s.	n.s.	n.s.	n.s.	n.s.	n.s.	n.s.	n.s.	n.s.
		ISA	n.s.	n.s.	n.s.	n.s.	n.s.	n.s.	n.s.	n.s.	n.s.	n.s.	n.s.	n.s.
		ITR	n.s.	n.s.	n.s.	n.s.	n.s.	n.s.	n.s.	n.s.	n.s.	n.s.	n.s.	n.s.	n.s.
		POS	n.s.	n.s.	n.s.	n.s.	n.s.	n.s.	n.s.	n.s.	n.s.	n.s.	n.s.	n.s.	n.s.	strong pos
		VOR	n.s.	n.s.	n.s.	n.s.	n.s.	n.s.	n.s.	n.s.	n.s.	n.s.	n.s.	n.s.	strong pos	strong pos	n.s.
	Growth rate	ANI	n.s.	n.s.	n.s.	n.s.	n.s.	n.s.	n.s.	n.s.	strong pos	n.s.	n.s.	n.s.	n.s.	n.s.	n.s.	n.s.
		CAS	n.s.	n.s.	n.s.	n.s.	n.s.	n.s.	n.s.	n.s.	n.s.	strong pos	n.s.	n.s.	n.s.	n.s.	n.s.	n.s.	n.s.
		MCA	n.s.	n.s.	n.s.	n.s.	n.s.	n.s.	n.s.	n.s.	n.s.	n.s.	n.s.	n.s.	n.s.	n.s.	n.s.	n.s.	strong pos	n.s.
		FLZ	n.s.	n.s.	n.s.	n.s.	n.s.	n.s.	n.s.	n.s.	n.s.	n.s.	n.s.	n.s.	n.s.	n.s.	n.s.	n.s.	n.s.	strong pos	n.s.
		ISA	n.s.	n.s.	n.s.	n.s.	n.s.	n.s.	n.s.	n.s.	n.s.	n.s.	n.s.	n.s.	n.s.	n.s.	n.s.	n.s.	n.s.	n.s.	n.s.	strong pos
		ITR	n.s.	n.s.	n.s.	n.s.	n.s.	n.s.	n.s.	n.s.	n.s.	n.s.	n.s.	n.s.	n.s.	n.s.	n.s.	n.s.	n.s.	n.s.	n.s.	strong pos	strong pos
		POS	n.s.	n.s.	n.s.	n.s.	n.s.	n.s.	n.s.	n.s.	n.s.	n.s.	n.s.	n.s.	n.s.	n.s.	n.s.	n.s.	n.s.	n.s.	n.s.	n.s.	n.s.	n.s.
		VOR	n.s.	n.s.	n.s.	n.s.	n.s.	n.s.	n.s.	n.s.	n.s.	n.s.	n.s.	n.s.	n.s.	n.s.	n.s.	n.s.	n.s.	n.s.	n.s.	n.s.	n.s.	strong pos	n.s.
		Biofilm	n.s.	n.s.	n.s.	n.s.	n.s.	n.s.	n.s.	n.s.	n.s.	n.s.	n.s.	n.s.	n.s.	n.s.	n.s.	n.s.	n.s.	n.s.	n.s.	n.s.	n.s.	n.s.	n.s.	n.s.
C. tropicalis
											Maximum growth								Growth rate
			15°C	37°C (Ctrl)	45°C	pH 4	5% Lactic acid	1M NaCl	1,5M NaCl	1,9M NaCl	ANI	CAS	MCA	FLZ	ISA	ITR	POS	VOR	ANI	CAS	MCA	FLZ	ISA	ITR	POS	VOR	Biofilm
		15°C
		37°C (Ctrl)	n.s.
		45°C	n.s.	n.s.
		pH 4	n.s.	moderate neg	n.s.
		5% Lactic acid	n.s.	n.s.	n.s.	n.s.
		1M NaCl	n.s.	n.s.	n.s.	n.s.	n.s.
		1,5M NaCl	n.s.	n.s.	n.s.	n.s.	n.s.	n.s.
		1,9M NaCl	n.s.	n.s.	n.s.	n.s.	n.s.	n.s.	strong pos
	Maximum growth	ANI	n.s.	n.s.	n.s.	n.s.	n.s.	n.s.	n.s.	n.s.
		CAS	n.s.	n.s.	n.s.	n.s.	n.s.	n.s.	n.s.	n.s.	strong pos
		MCA	n.s.	n.s.	n.s.	n.s.	n.s.	n.s.	n.s.	n.s.	strong pos	strong pos
		FLZ	n.s.	n.s.	n.s.	n.s.	n.s.	n.s.	n.s.	n.s.	n.s.	n.s.	n.s.
		ISA	n.s.	n.s.	n.s.	n.s.	n.s.	n.s.	n.s.	n.s.	n.s.	n.s.	n.s.	strong pos
		ITR	n.s.	n.s.	n.s.	n.s.	n.s.	n.s.	n.s.	n.s.	n.s.	n.s.	n.s.	strong pos	strong pos
		POS	n.s.	n.s.	n.s.	n.s.	n.s.	n.s.	n.s.	n.s.	n.s.	n.s.	n.s.	strong pos	strong pos	strong pos
		VOR	n.s.	n.s.	n.s.	n.s.	n.s.	n.s.	n.s.	n.s.	n.s.	n.s.	n.s.	strong pos	strong pos	strong pos	strong pos
	Growth rate	ANI	n.s.	n.s.	n.s.	n.s.	n.s.	n.s.	n.s.	n.s.	strong pos	strong pos	strong pos	n.s.	n.s.	n.s.	n.s.	n.s.
		CAS	n.s.	n.s.	n.s.	n.s.	n.s.	n.s.	n.s.	n.s.	strong pos	strong pos	strong pos	n.s.	n.s.	n.s.	n.s.	n.s.	strong pos
		MCA	n.s.	n.s.	n.s.	n.s.	n.s.	n.s.	n.s.	n.s.	strong pos	strong pos	strong pos	n.s.	n.s.	n.s.	n.s.	n.s.	strong pos	strong pos
		FLZ	n.s.	n.s.	n.s.	n.s.	n.s.	n.s.	n.s.	n.s.	n.s.	n.s.	n.s.	strong pos	strong pos	strong pos	strong pos	strong pos	n.s.	n.s.	n.s.
		ISA	n.s.	n.s.	n.s.	n.s.	n.s.	n.s.	n.s.	n.s.	n.s.	n.s.	n.s.	strong pos	strong pos	strong pos	strong pos	strong pos	n.s.	n.s.	n.s.	strong pos
		ITR	n.s.	n.s.	n.s.	n.s.	n.s.	n.s.	n.s.	n.s.	n.s.	n.s.	n.s.	strong pos	strong pos	strong pos	strong pos	strong pos	n.s.	n.s.	n.s.	strong pos	strong pos
		POS	n.s.	n.s.	n.s.	n.s.	n.s.	n.s.	n.s.	n.s.	n.s.	n.s.	n.s.	strong pos	strong pos	strong pos	strong pos	strong pos	n.s.	n.s.	n.s.	strong pos	strong pos	strong pos
		VOR	n.s.	n.s.	n.s.	n.s.	n.s.	n.s.	n.s.	n.s.	n.s.	n.s.	n.s.	strong pos	strong pos	strong pos	strong pos	strong pos	n.s.	n.s.	n.s.	strong pos	strong pos	strong pos	strong pos
		Biofilm	n.s.	n.s.	n.s.	n.s.	n.s.	n.s.	moderate neg	n.s.	n.s.	n.s.	n.s.	n.s.	n.s.	n.s.	n.s.	n.s.	n.s.	n.s.	n.s.	n.s.	n.s.	n.s.	n.s.	n.s.
C. dubliniensis
											Maximum growth								Growth rate
			15°C	37°C (Ctrl)	45°C	pH 4	5% Lactic acid	1M NaCl	1,5M NaCl	1,9M NaCl	ANI	CAS	MCA	FLZ	ISA	ITR	POS	VOR	ANI	CAS	MCA	FLZ	ISA	ITR	POS	VOR	Biofilm
		15°C
		37°C (Ctrl)	n.s.
		45°C	n.s.	n.s.
		pH 4	n.s.	moderate neg	n.s.
		5% Lactic acid	n.s.	n.s.	n.s.	n.s.
		1M NaCl	n.s.	weak pos	n.s.	n.s.	moderate pos
		1,5M NaCl	n.s.	n.s.	n.s.	n.s.	weak pos	weak pos
		1,9M NaCl	n.s.	n.s.	n.s.	n.s.	n.s.	n.s.	n.s.
	Maximum growth	ANI	n.s.	n.s.	n.s.	n.s.	n.s.	n.s.	n.s.	n.s.
		CAS	n.s.	n.s.	n.s.	n.s.	n.s.	n.s.	n.s.	n.s.	strong pos
		MCA	n.s.	n.s.	n.s.	n.s.	weak neg	n.s.	n.s.	n.s.	strong pos	strong pos
		FLZ	n.s.	n.s.	n.s.	n.s.	n.s.	n.s.	n.s.	n.s.	n.s.	n.s.	n.s.
		ISA	n.s.	n.s.	n.s.	n.s.	n.s.	n.s.	n.s.	n.s.	n.s.	n.s.	n.s.	moderate pos
		ITR	n.s.	n.s.	n.s.	n.s.	n.s.	n.s.	n.s.	n.s.	n.s.	weak pos	n.s.	strong pos	n.s.
		POS	n.s.	n.s.	n.s.	n.s.	n.s.	n.s.	n.s.	n.s.	n.s.	weak pos	n.s.	strong pos	n.s.	strong pos
		VOR	n.s.	n.s.	n.s.	n.s.	n.s.	n.s.	n.s.	n.s.	n.s.	n.s.	n.s.	strong pos	strong pos	moderate pos	moderate pos
	Growth rate	ANI	n.s.	n.s.	n.s.	n.s.	n.s.	n.s.	n.s.	n.s.	strong pos	strong pos	strong pos	n.s.	n.s.	n.s.	n.s.	n.s.
		CAS	n.s.	n.s.	n.s.	n.s.	weak neg	n.s.	n.s.	n.s.	strong pos	strong pos	strong pos	n.s.	n.s.	n.s.	n.s.	n.s.	strong pos
		MCA	n.s.	n.s.	n.s.	n.s.	n.s.	n.s.	n.s.	n.s.	strong pos	strong pos	strong pos	n.s.	n.s.	n.s.	n.s.	n.s.	strong pos	strong pos
		FLZ	n.s.	n.s.	n.s.	n.s.	n.s.	n.s.	n.s.	n.s.	n.s.	n.s.	n.s.	strong pos	weak pos	strong pos	strong pos	strong pos	n.s.	weak pos	n.s.
		ISA	n.s.	n.s.	n.s.	n.s.	n.s.	n.s.	n.s.	n.s.	n.s.	n.s.	n.s.	moderate pos	strong pos	weak pos	n.s.	strong pos	n.s.	n.s.	n.s.	moderate pos
		ITR	n.s.	n.s.	n.s.	weak pos	n.s.	n.s.	n.s.	n.s.	n.s.	n.s.	n.s.	strong pos	weak pos	strong pos	strong pos	strong pos	n.s.	n.s.	n.s.	strong pos	moderate pos
		POS	n.s.	n.s.	n.s.	n.s.	n.s.	n.s.	n.s.	n.s.	n.s.	n.s.	n.s.	strong pos	n.s.	strong pos	strong pos	strong pos	n.s.	weak pos	n.s.	strong pos	weak pos	strong pos
		VOR	n.s.	n.s.	n.s.	n.s.	n.s.	n.s.	n.s.	n.s.	n.s.	n.s.	n.s.	strong pos	strong pos	moderate pos	moderate pos	strong pos	n.s.	n.s.	n.s.	strong pos	strong pos	strong pos	strong pos
		Biofilm	weak neg	n.s.	strong pos	weak pos	moderate neg	moderate neg	n.s.	n.s.	n.s.	n.s.	n.s.	n.s.	n.s.	n.s.	n.s.	n.s.	n.s.	n.s.	n.s.	n.s.	n.s.	n.s.	n.s.	n.s.

## Sheet: S7_MLST_results
Supplemental Table S7: Result of Multi-Locus-Sequence Typing (MLST) from 186 Candida strains.
C. albicans
Strain	AAT1a	ACC1	ADP1	MPIb	SYA1	VPS13	ZWF1b		ST	Comments
100S	35	2	4	4	4	244	4		new7
104S	31	77	5	2	2	6	5		new18
107S	8	3	2	2	2	6	5		1649
10D	28	10	21	1	7	218	15		new19
114B	47	7	35	28	44	59	6		507
11D	8	5	5	2	2	64	5		new26
122G	31	2	6	2	2	21	5		new10
127G	3	5	5	2	2	6	31		new28
131B	21	17	21	19	53	32	22		new22
13P	35	2	6	4	4	41	4		new8
144B	31	5	5	2	2	21	5*		new15	* C459 -> Y459
15D	31	3	5	9	2	24	5		new13
195B	10	14	6	4	7	13	8		new25
2021C	13	10	15	6	7	37	15		344
2080C	8	3	5	2	2	6	5		2043
227B	31	5	2	2	2	265	16		new14
2316C	55	14	4	3	6*	45	15		new5	* G173 -> R173
25D	13	13	4	1	64	53	112		new6
26D	13	13	4	1	64	53	112		new6
281I	31	2	6	2	2	24	5		new11
29I	70	7	6	4	7	3	8		new2
330I	87	14	6	5	24	157	94		new1
34D	70	7	6	4	34	10	22		new3
358I	35	4	4	4	34	4	4		808
36D	70	7	6	4	34	10	22		new3
380I	70	14	8	4	7	10	8		656
38D	8	7	8	4	7	3	8		311
395I	13	10	15	4	2	49	15		new24
447B	70	14	30	4	7	10	8		new4
453B	31	2	5	2	2	21	27		new9
456B	13	26	5	3	93	20	12		2240
457B	70	14	8	4	7	10	8		656
487I	70	14	8	4	34	10	8		841
4D	31	5	5	2	2	21	5		375
4R	21	8	21	19	30	152	22		new21
511I	24	31	10	36	159	113	111		new20
557I	8	5	5	2	2	6	12		584
591I	3	3	6	2	2	24	5		new27
5B	13	3	38	12	27	100	96		new23
70P	31	5	5	4	2	20	5		new17
85S	31	3	2	2	2	6	5		new12
93B	14	14	8	4	34	10	8		2678
C. dubliniensis
Strain	AAT1a	ACC1	ADP1	MPIb	RPN2	SYA1	VPS13	ZWF1b	ST	Comments
1017W	1	1	1	2*	1	4	1	1	NA	* A375 -> R375
113O	1	1	1	4	1	4	1	1	NA
125H	1	1	1	4	1	4	1	1	NA
1280W	1	1	1	1	1	4	1	1	NA
142O	1	1	1	4	1	4	1	1	NA
171O	1	1	1	2*	1	4	1	1	NA	* A375 -> R375
198H	1	1	1	4	3	4	1	1	NA
207B	1	1	1	4	1	4	1	1	NA
256K	1	1	1	4	1	4	1	1	NA
395H	1	1	1	4	1	4	1	1	NA
409B	1	1	1	1	3	4	1	1	NA
416H	1	1	1	4*	1	4	1	1	NA	* A375 -> G375
419H	1	1	1	3	1	4	1	1	NA
424I	1	2	1	1	1	2	1	3	NA
428H	1	1	1	4	1	4	1	1	NA
435H	1	1	1	3	1	4	1	1	NA
442H	1	1	1	4	1	4	1	1	NA
451H	1	1	1	3	1	4	1	1	NA
454H	1	1	1	3	1	4	1	1	NA
459H	1	1	1	4	1	4	1	1	NA
462I	1	1	1	4	1	4	1	1	NA
468H	1	1	1	1	1	4	1	1	NA
470H	1	1	1	4	1	4	1	1	NA
473H	1	1	1	3	1	4	1	1	NA
477B	1	1	1	4	1	4	1	1	NA
479B	1	1	1	4	3	4	1	1	NA
484H	1	1	1	4	1	4	1	1	NA
493H	1	1	1	4	1	4	1	1	NA
53H	1	1	1	1	1	4	1	1	NA
542H	1	1	1	4	1	4	1	1	NA
547H	1	1	1	1	1	4	1	1	NA
551I	1	1	1	1	1	4	1	1	NA
561W	1	1	1*	1	1	4	1	1	NA	* G326 -> T326
60R	1	1	1	3	1	4	1	1	NA
691H	1	1	1	3	1	4	1	1	NA
77O	1	1	1	4	1	4	1	1	NA
82O	1	1	1	4	1	4	1	1	NA
899W	1	1	1	2	1	4	1	1	NA
89R	1	1	1	4	1	4	1	1	NA
C. glabrata
Strain	FKS	LEU2	NMT1	TRP1	UGP1	URA3			ST	Comments
117B	7	5	6	12	1	8			22
153B	3	4	4	3	3	4			7
155B	2	5	7	5	1	2			6
169I	2	5	7	5	1	2			6
16P	10	14	12	11	3	2			76
18P	2	5	7	5	1	2			6
203B	10	14	12	11	3	2			76
206B	6	6	5	2	3	4			19
20P	3	9	26	4	17	4			148
2142C	8	4	3	5	1	2			10
21P	7	9	26	17	9	2			45
224I	3	4	4	3	3	4			7
2281C	1	2	2	1	2	1			8
2317C	14	6	9	15	8	14			34
231B	7	7	11	10	5	9			16
245B	8	4	3	5	1	2			10
26P	5	7	8	7	3	6			3
27P	8	4	3	5	1	2			10
284B	3	4	4	3	3	4			7
28P	5	7	8	7	3	6			3
332B	1	2	2	1	2	1			8
368I	2	5	7	5	1	2			6
3B	8	4	3	5	1	2			10
40P	2	5	7	5	1	2			6
41B	7	5	6	12	1	8			22
47P	10	5	12	11	3	2			36
48P	10	5	12	11	3	2			36
7P	5	7	8	7	3	6			3
85P	3	4	4	3	3	4			7
C. krusei
Strain	ADE2	HIS3	LEU2	LYS2D	NMT1	TRP1			ST	Comments
108G	2	4	9	9	8	8			67
10P	2	4	8*	9	13	8			new2	* G233 -> C233
116I	17	1	19	10	1	14			new15
11L	5	5	3	11	5	6			17
141B	2	4	9	9	8	8			67
175I	9	3	7	2	33*	11**			new13	* T453 -> Y453 ** G301 -> S301
196I	17	4	3*	10	1	14			new16	* C503 -> Y503
2033C	5	4	1	4	4	5			31
2041C	5	4	1	4	4	5			31
2043C	5	5	3	11	5	6			17
2044C	5	5	3	11	5	6			17
2045C	5	5	3	11	5	6			17
2046C	5	5	3	11	5	6			17
2123C	24	1	3	2	1	1			new18
212I	5	1	2	10	3	5			19
241B	2	4	9	9*	8	8			new1	* A346 -> R346
260I	5	5	3	11	5	6			17
272I	5	5	10	11	5	6			18
275B	5	5	15	7	11	5			new11
288I	9	3	7	2	33*	11			new12	* T453 -> Y453
293I	5	5	3	11	5	6			17
29G	22	4	1	14*	34	16			new17	* T414 -> Y414
2P	15	11	1	2	1	4			new14
344I_1	2	4	9*	9	8*	8			new4	* T203 -> Y203 ** G510 -> R510
359I	2	4	9*	9	8*	8			new4	* T203 -> Y203 ** G510 -> R511
375B	5	5	3	11	5	6			17
388B	5	1	9	10	1	16			new6
42G	5	4	9*	10*	17	5			new7	* C14 -> Y14 ** G245 -> R245
445I_2	5	5	1	4	32	6			new8
446B	5	1	2	7	13	5			new5
44P	5	5	15	10	11	5			68
452I	2	4	9	9	8	8			67
484I_1	2	4	9	9	8	8			67
532I	2	4	9	9	8	8			67
544I	2	4	9	9	8	8			67
562I	2	4	9*	9	8	8			new3	* T203 -> Y203
571I	2	4	9*	9	8	8			new3	* T203 -> Y203
73B	5	5	3	8	5	4			new9
73P	2	4	9	9	8	8			67
86P	5	5	3	11	5	19			new10
88G	5	5	3	14	5	6			184
C. tropicalis
Strain	ICL1	MDR1	SAPT2	SAPT4	XYR1	ZWF1a			ST	Comments
10R	1	58	4	3	117	3			1241
124B	1	20	4	4	4	1			31
143B	14*	91	3	7	39	44			not defined yet	* C391 -> Y391
14B	3	7	1*	10	50	1			not defined yet	* G405 -> R405
151I	1	17	2	14	100	3			359
16I	1	1	10	1	79	1			1232
183B	10	9	3	8	169	6			1243
194I	1	1	10	1	161	1			1233
19R	1	1	3	1	79	1			1231
2027C	35	96	33	7	103	34			533
223I	1	69	3	41	77	7			1242
2247C	1	7	1	1	79	1			1234
2271C	1	17	2	14	100	3			359
22S	14*	40	21**	7	108	44			not defined yet	* C391 -> Y391 ** G35 -> R35 and R315 -> A315
2311C	16	32	3	3	83	3			1244
237I	1	7	3	6	52	10			1235
24G	1	7	10	1	79	1			1237
260B	39	85	29	7	88	29			1245
267B	1	20	4	4	4	1			31
2R	1	1	3	1	79	1			1231
32R	1	49	18	1	79	1			not defined yet
33I	1	1	3	1	79	1			1231
342I	9	27	1	10*	1	7			not defined yet	* C351 -> Y351
344I_2	41*	69**	3***	1	39	16****			not defined yet	* C70 -> Y70 and T322 -> Y322 ** A262 -> R262 *** G131 -> R131 and G172 -> R172 **** Y73 -> T73 and C328 -> Y328
365B	1	34	2	13	212	2			1240
440B	1	20	4	4	50	1			1239
441B	1	20	4	4	4	1			31
443B	1	1	3	1	79	1			1231
444B	1	20	4	4	4	1			31
468I	1	1	10	1	79	1			1232
48I	1	3	3	17	54	3			140
580I	1	7	4	33	50	1			1236
78P	1	9	3	3	2	44			1238
7L	1	27	1	11	4	3			46
82I	1	1*	10	1	50	1			not defined yet	* G179 -> R179

## Sheet: S8_PERMANOVA
Pairwise PERMANOVA results
Datset	No of Clusters
C.glabrata	4
All Strains	10
All Strains	3
Signif. codes:	< 0.001=‘***’
	< 0.01=‘*’
	< 0.1=‘.’
C.glarata Dataset (Fig2)
Response:	Distances
	Df	Sum Sq	Mean Sq	F	N.Perm	Pr(>F)	sig
Groups	3	96.45	32.15	22.753	2000	0.0004998	***
Residuals	234	330.64	1.413
---
Pairwise	PERMANOVA	results:
	pairs	Df	R2	p.value	p.adjusted	sig
1	1vs2	1	0.353524	0.00049975	0.0029985	*
2	1vs3	1	0.172159	0.00049975	0.0029985	*
3	1vs4	1	0.310037	0.00049975	0.0029985	*
4	1vs5	1	0.310404	0.00049975	0.0029985	*
5	2vs4	1	0.189632	0.00049975	0.0029985	*
6	3vs4	1	0.182357	0.00049975	0.0029985	*
All Strains Dataset (Fig5)
Response:	Distances
	Df	Sum Sq	Mean Sq	F	N.Perm	Pr(>F)	sig
Groups	9	759.87	84.43	57.358	2000	0.0004998	***
Residuals	1783	2624.56	1.472
Pairwise	PERMANOVA	results:
	pairs	Df	R2	p.value	p.adjusted	sig
1	1vs2	1	0.50711	0.00049975	0.0224888	.
2	1vs3	1	0.455027	0.00049975	0.0224888	.
3	1vs4	1	0.29755	0.00049975	0.0224888	.
4	1vs5	1	0.345723	0.00049975	0.0224888	.
5	1vs6	1	0.305861	0.00049975	0.0224888	.
6	1vs7	1	0.666521	0.00049975	0.0224888	.
7	1vs8	1	0.590349	0.00049975	0.0224888	.
8	1vs9	1	0.481156	0.00049975	0.0224888	.
9	1vs10	1	0.56082	0.00049975	0.0224888	.
10	2vs3	1	0.557391	0.00049975	0.0224888	.
11	2vs4	1	0.416472	0.00049975	0.0224888	.
12	2vs5	1	0.360398	0.00049975	0.0224888	.
13	2vs6	1	0.457989	0.00049975	0.0224888	.
14	2vs7	1	0.434557	0.00049975	0.0224888	.
15	2vs8	1	0.37041	0.00049975	0.0224888	.
16	2vs9	1	0.358115	0.00049975	0.0224888	.
17	2vs10	1	0.455616	0.00049975	0.0224888	.
18	3vs4	1	0.564428	0.00049975	0.0224888	.
19	3vs5	1	0.450104	0.00049975	0.0224888	.
20	3vs6	1	0.253797	0.00049975	0.0224888	.
21	3vs7	1	0.705121	0.00049975	0.0224888	.
22	3vs8	1	0.670613	0.00049975	0.0224888	.
23	3vs9	1	0.404871	0.00049975	0.0224888	.
24	3vs10	1	0.341378	0.00049975	0.0224888	.
25	4vs5	1	0.201635	0.00049975	0.0224888	.
26	4vs6	1	0.316872	0.00049975	0.0224888	.
27	4vs7	1	0.52266	0.00049975	0.0224888	.
28	4vs8	1	0.400962	0.00049975	0.0224888	.
29	4vs9	1	0.338183	0.00049975	0.0224888	.
30	4vs10	1	0.482348	0.00049975	0.0224888	.
31	5vs6	1	0.467217	0.00049975	0.0224888	.
32	5vs7	1	0.446076	0.00049975	0.0224888	.
33	5vs8	1	0.542636	0.00049975	0.0224888	.
34	5vs9	1	0.368874	0.00049975	0.0224888	.
35	5vs10	1	0.64279	0.00049975	0.0224888	.
36	6vs7	1	0.633359	0.00049975	0.0224888	.
37	6vs8	1	0.588551	0.00049975	0.0224888	.
38	6vs9	1	0.242379	0.00049975	0.0224888	.
39	6vs10	1	0.588541	0.00049975	0.0224888	.
40	7vs8	1	0.320736	0.00049975	0.0224888	.
41	7vs9	1	0.443001	0.00049975	0.0224888	.
42	7vs10	1	0.525961	0.00049975	0.0224888	.
43	8vs9	1	0.382842	0.00049975	0.0224888	.
44	8vs10	1	0.663058	0.00049975	0.0224888	.
45	9vs10	1	0.326757	0.00049975	0.0224888	.
All Strains (S2)
Response:	Distances
	Df	Sum Sq	Mean Sq	F	N.Perm	Pr(>F)	sig
Groups	2	814.6	407.3	143.24	2000	0.0004998	***
Residuals	1790	5089.9	2.84
---
[1]	Pairwise PERMANOVA results:
	pairs	Df	SumsOfSqs	F.Model	R2	p.value	p.adjusted	sig
1	1vs2	1	5499.84	659.162	0.336623	0.00049975	0.00149925	*
2	1vs3	1	4622.34	527.596	0.262669	0.00049975	0.00149925	*
3	2vs3	1	7502.96	489.604	0.379654	0.00049975	0.00149925	*
